# Supplementary material for: A Comprehensive 2D-LC/MS/MS Profile of the Normal Human Urinary Metabolome
Source: Diagnostics (Basel). 2022 Sep 9;12(9):2184. doi: 10.3390/diagnostics12092184 (PMC9497905; doi:10.3390/diagnostics12092184)
Supplement: Supplementary file 1 [file diagnostics-12-02184-s001.zip]

Archive with 7 entries (7 files):
- Fig. S1.jpg
- Fig. S2.jpg
- supplementary table 1.xlsx
- supplementary table 2.xlsx
- supplementary table 3.xlsx
- supplementary table 4.xlsx
- supplementary table 5.xlsx
