# Supplementary material for: A Comprehensive 2D-LC/MS/MS Profile of the Normal Human Urinary Metabolome
Source: Diagnostics (Basel). 2022 Sep 9;12(9):2184. doi: 10.3390/diagnostics12092184 (PMC9497905; doi:10.3390/diagnostics12092184)
Supplement: Supplementary file 1 [file diagnostics-12-02184-s001.zip › supplementary table 1.xlsx]

## Sheet: sheet1
ID	Age	Sex
160	20	M
136	20	F
447	20	F
49	21	M
296	21	M
154	21	F
495	21	F
1022	21	F
241	22	M
8	22	F
64	22	F
414	22	F
17	23	M
179	23	M
132	24	M
353	24	M
686	24	M
740	24	M
802	24	M
946	24	M
998	24	F
503	25	M
1037	25	M
4	25	F
32	25	F
70	25	F
516	25	F
622	25	F
230	26	M
337	26	M
511	26	M
525	26	M
771	26	M
987	26	M
352	26	F
403	26	F
34	27	M
59	27	M
99	27	M
173	27	M
406	27	M
1031	27	M
155	27	F
595	27	F
1023	27	F
68	28	M
103	28	M
756	28	M
924	28	M
92	28	F
138	28	F
275	28	F
730	28	F
983	28	F
563	28	F
343	29	M
378	29	M
413	29	M
973	29	M
318	29	F
377	29	F
482	29	F
639	29	F
35	30	M
61	30	M
128	30	M
153	30	M
273	30	M
603	30	M
654	30	M
726	30	M
794	30	M
240	30	F
244	30	F
316	30	F
402	30	F
502	30	F
579	30	F
596	30	F
722	30	F
768	30	F
418	31	M				2
614	31	M
856	31	M
976	31	M
327	32	M
719	32	M
724	32	M
752	32	M
28	33	M
42	34	M
183	34	M
102	35	M
317	35	M
558	35	M
427	36	M
557	36	M
360	37	M
606	37	M
697	37	M
862	37	M
992	37	M
69	38	M
995	38	M
1040	38	M
435	39	M
494	39	M
927	39	M
1041	39	M
1321	40	M
1704	40	M
1203	40	M
374	41	M
1703	41	M
1726	41	M
58	42	M
1214	42	M
1432	42	M
1722	42	M
175	43	M
388	43	M
493	43	M
620	43	M
1724	43	M
625	44	M
1189	44	M
1359	44	M
1728	44	M
531	45	M
1113	45	M
1138	45	M
1195	46	M
1206	46	M
621	47	M
648	47	M
1147	47	M
1154	47	M
1167	47	M
1198	47	M
1349	47	M
1433	47	M
1790	47	M
1294	48	M
1297	48	M
1729	48	M
1016	49	M
1791	49	M
1335	50	M
1920	50	M
312	31	F
434	31	F
633	31	F
223	32	F
448	32	F
644	32	F
688	32	F
766	32	F
224	33	F
264	33	F
703	33	F
20	34	F
66	34	F
227	34	F
453	34	F
498	34	F
426	35	F
540	35	F
969	35	F
985	35	F
48	36	F
290	36	F
321	36	F
996	36	F
470	37	F
934	37	F
409	38	F
522	38	F
893	38	F
228	39	F
263	40	F
1218	40	F
1395	40	F
385	41	F
714	41	F
966	41	F
1237	41	F
1455	41	F
1459	41	F
1701	41	F
1707	41	F
1747	41	F
1024	42	F
1092	42	F
1314	42	F
303	43	F
643	43	F
1044	43	F
1091	43	F
1288	43	F
1736	43	F
1197	44	F
1421	44	F
1439	44	F
1678	44	F
1240	45	F
1467	45	F
1225	46	F
1685	46	F
149	47	F
217	47	F
1190	47	F
1313	47	F
1337	47	F
1188	48	F
1232	48	F
1273	48	F
1327	48	F
1249	49	F
733	50	F
1763	50	F
1795	50	F
939	51	M
1872	51	M
1921	51	M
1925	51	M
1804	51	M
591	51	F
1204	51	F
1878	51	F
851	52	M
1351	52	M
1423	52	M
751	52	F
836	52	F
1810	52	F
375	53	M
1283	53	M
743	53	F
1247	53	F
1916	53	F
289	54	M
1132	54	M
1854	54	M
1242	54	F
1418	54	F
1230	55	M
1186	55	M
676	55	F
1109	55	F
1130	55	F
1202	55	F
1714	55	F
239	56	M
1298	56	F
1793	56	F
1687	56	F
226	57	M
808	57	M
1463	57	M
1879	57	M
1194	57	F
1312	57	F
1829	57	F
213	58	F
1768	58	F
1875	58	F
1930	59	M
1318	59	F
1448	59	F
1462	59	F
1757	59	F
1915	59	F
711	60	M
1737	60	M
1887	60	M
1913	60	M
1383	60	F
1386	61	M
1756	61	M
1917	61	M
1115	61	F
1311	61	F
1451	61	F
1897	61	F
1910	61	F
1210	62	M
1266	62	M
1815	62	M
1072	62	F
1715	62	F
1409	63	M
1425	63	F
1742	63	F
1869	63	F
1759	64	M
1717	64	F
1133	65	F
1268	65	F
1153	66	M
1716	66	M
1859	68	M
1926	68	M
1710	69	M
1908	69	M
1396	70	F
1393	71	F
1843	72	F
1392	74	M
1370	74	F
1807	74	F
1853	75	F
1406	76	F
1360	77	F
1340	77	F
1260	78	F
7038	1	F
7049	1	F
7148	1	F
8021	1	F
8113	1	F
8128	1	F
8139	1	F
7009	1	M
7083	1	M
7091	1	M
7108	1	M
7117	1	M
7139	1	M
7153	1	M
8002	1	M
8052	1	M
8098	1	M
7048	2	F
7058	2	F
7125	2	F
8027	2	F
8028	2	F
8041	2	F
8065	2	F
8131	2	F
8148	2	F
7040	2	M
7067	2	M
8015	2	M
8022	2	M
8044	2	M
8085	2	M
8089	2	M
8132	2	M
8141	2	M
7011	3	F
7087	3	F
7131	3	F
7136	3	F
7145	3	F
7175	3	F
8010	3	F
8067	3	F
8140	3	F
7029	3	M				2
8040	3	M
8051	3	M
8068	3	M
8096	3	M
8100	3	M
8115	3	M
8119	3	M
8124	3	M				2
8127	3	M
7023	4	F
7042	4	F
7071	4	F
7096	4	F
7126	4	F
8061	4	F
8071	4	F
8074	4	F
8101	4	F
8125	4	F
7080	4	M
7090	4	M
8008	4	M
8011	4	M
8080	4	M
8102	4	M
8111	4	M
8117	4	M
8129	4	M
8136	4	M
7074	5	F
8014	5	F
8019	5	F				2
8033	5	F
8063	5	F
8082	5	F
8105	5	F
8120	5	F
8135	5	F
8137	5	F
7034	5	M
7116	5	M
8036	5	M
8054	5	M
8055	5	M
8064	5	M
8066	5	M
8107	5	M
8114	5	M
8118	5	M
154	6	F
166	6	F
168	6	F
172	6	F
1489	6	F
1806	6	F
7142	6	F
8049	6	F
8078	6	F
7012	6	M
7028	6	M
7039	6	M
7056	6	M
7062	6	M
7066	6	M
7073	6	M
7097	6	M
7100	6	M
7132	6	M
83	7	F
1460	7	F
1470	7	F
1730	7	F
1795	7	F
1925	7	F
7004	7	F
7046	7	F
7054	7	F
8058	7	F
71	7	M
77	7	M
79	7	M
7001	7	M
7027	7	M
7065	7	M
7118	7	M
7119	7	M
7155	7	M
8042	7	M
186	8	F
189	8	F
190	8	F
196	8	F
199	8	F
207	8	F
214	8	F
7013	8	F
7084	8	F
7113	8	F
184	8	M
191	8	M
197	8	M
198	8	M
7059	8	M
8020	8	M
8039	8	M
8050	8	M
8151	8	M
258	9	F
263	9	F				2
268	9	F
288	9	F
290	9	F
292	9	F
7007	9	F
7129	9	F
8012	9	F
8147	9	F
244	9	M
245	9	M
254	9	M
255	9	M
259	9	M
266	9	M
7006	9	M
7050	9	M
8009	9	M
8037	9	M
303	10	F
304	10	F
309	10	F
310	10	F
328	10	F
332	10	F
7030	10	F
7128	10	F
7180	10	F
8108	10	F
308	10	M
314	10	M
327	10	M
330	10	M
331	10	M
7014	10	M				2
7061	10	M
7176	10	M
8038	10	M
8087	10	M
364	11	F				2
369	11	F
370	11	F
371	11	F
372	11	F
377	11	F				2
384	11	F
1444	11	F
7052	11	F
8093	11	F
1401	11	M
1746	11	M
7008	11	M				2
7031	11	M				2
7078	11	M
8023	11	M
8047	11	M
8091	11	M
1233	12	F
1242	12	F
1246	12	F
1259	12	F
1268	12	F
1327	12	F
1342	12	F
1430	12	F
1643	12	F
1231	12	M
1235	12	M
1244	12	M
1304	12	M
1321	12	M				2
1323	12	M
1341	12	M
1589	12	M				2
7018	12	M
7086	12	M
1227	13	F				2
1234	13	F
1238	13	F
1283	13	F
1286	13	F
1299	13	F
1336	13	F				2
1410	13	F
1412	13	F				2
1414	13	F
1282	13	M
1296	13	M
1313	13	M
1318	13	M
1349	13	M
1408	13	M				2
1420	13	M
1473	13	M
7002	13	M
7069	13	M
1382	14	F
1391	14	F
1428	14	F
1432	14	F
1433	14	F
1454	14	F
1464	14	F				2
1593	14	F
1598	14	F
1774	14	F
1345	14	M
1378	14	M				2
1440	14	M
1447	14	M
1451	14	M
1453	14	M
1471	14	M
1852	14	M
8013	14	M				2
8133	14	M
1448	15	F
1452	15	F				2
1475	15	F
1479	15	F
1483	15	F
1485	15	F
1488	15	F
1500	15	F
1503	15	F
3502	15	F
1456	15	M
1491	15	M				2
1492	15	M
1493	15	M
1519	15	M
1522	15	M
1527	15	M				2
3505	15	M
3516	15	M				2
3518	15	M
1427	16	F
1431	16	F
1474	16	F
1499	16	F
1533	16	F				2
3520	16	F
5402	16	F
BJ1489	16	F
BJ1526	16	F
1699	16	M
3415	16	M				2
3501	16	M
3509	16	M
3510	16	M
3511	16	M
3514	16	M
3517	16	M
3521	16	M
3523	16	M					1917
4323	16	M					1920
4101	17	F
4115	17	F					1925
4308	17	F					1926
4313	17	F
5102	17	F
5108	17	F
5110	17	F
5601	17	F
5608	17	F
5609	17	F
1726	17	M
4305	17	M
4314	17	M
5104	17	M
5606	17	M
5614	17	M
5616	17	M
5625	17	M
5630	17	M
5101	18	F
5103	18	F
5105	18	F
5109	18	F
5401	18	F
5602	18	F
5613	18	F
5617	18	F
5623	18	F
5705	18	F
4111	18	M
4114	18	M
4117	18	M
5604	18	M
5622	18	M
5624	18	M
5626	18	M
5628	18	M
5629	18	M
5717	18	M
