# Supplementary material for: A Comprehensive 2D-LC/MS/MS Profile of the Normal Human Urinary Metabolome
Source: Diagnostics (Basel). 2022 Sep 9;12(9):2184. doi: 10.3390/diagnostics12092184 (PMC9497905; doi:10.3390/diagnostics12092184)
Supplement: Supplementary file 1 [file diagnostics-12-02184-s001.zip › supplementary table 2.xlsx]

## Sheet: adult-1D
Compound ID	Description
HMDB0139553	(2E)-N-(4-aminobutyl)-3-(4-hydroxy-3-methoxyphenyl)prop-2-enimidic acid
HMDB0135672	4-(3-hydroxybutyl)-2-methoxyphenol
HMDB0135620	3,4,5-trihydroxy-6-{2-[(1E)-3-(4-methoxyphenyl)-3-oxoprop-1-en-1-yl]phenoxy}oxane-2-carboxylic acid
HMDB0135530	6-(hydroxymethyl)-2H-chromen-2-one
HMDB0134762	6-hydroxy-1-(hydroxymethyl)-1,4a,6-trimethyl-5-{[(2-oxo-2H-chromen-7-yl)oxy]methyl}-decahydronaphthalen-2-yl acetate
HMDB0134659	3,4,5-trihydroxy-6-[(3-oxo-1,7-diphenylheptan-4-yl)oxy]oxane-2-carboxylic acid
HMDB0134131	2-[hydroxy(phenyl)methyl]octanal
HMDB0133207	3,4,5-trihydroxy-6-({2-hydroxy-3-[4-hydroxy-3-(3-methylbut-2-en-1-yl)phenyl]propanoyl}oxy)oxane-2-carboxylic acid
HMDB0132991	3,4,5-trihydroxy-6-{[(4E)-5-(4-methoxyphenyl)-3-oxopent-4-en-2-yl]oxy}oxane-2-carboxylic acid
HMDB0132982	1-hydroxy-5-(4-methoxyphenyl)pentan-3-one
HMDB0132977	(1E)-5-hydroxy-1-(4-methoxyphenyl)pent-1-en-3-one
HMDB0131003	12-hydroxy-2-methoxy-11-(2-methoxyphenyl)-4,6,10-trioxatricyclo[7.4.0.0鲁,?穄trideca-1,3(7),8-trien-13-one
HMDB0129948	3,4,5-trihydroxy-6-{4-hydroxy-3-[2-(3-hydroxy-5-methoxyphenyl)ethyl]phenoxy}oxane-2-carboxylic acid
HMDB0129930	5-[2-(3-hydroxyphenyl)ethyl]-2,3-dimethoxyphenol
HMDB0128932	2-amino-4-({2-[(1-carboxy-1-hydroxy-2-methylpropan-2-yl)sulfanyl]-1-[(carboxymethyl)-C-hydroxycarbonimidoyl]ethyl}-C-hydroxycarbonimidoyl)butanoic acid
HMDB0127982	3,4,5-trihydroxy-6-{[3-(4-hydroxy-3-methoxyphenyl)propanoyl]oxy}oxane-2-carboxylic acid
HMDB0127777	3,4,5-trihydroxy-6-{[4-hydroxy-5-(4-hydroxy-3-methoxyphenyl)pentanoyl]oxy}oxane-2-carboxylic acid
HMDB0127748	4-hydroxy-5-(4-hydroxy-3-methoxyphenyl)pentanoic acid
HMDB0126628	2-amino-4-({1-[(carboxymethyl)-C-hydroxycarbonimidoyl]-2-({2,3,4,6-tetrahydroxy-5-[(2E)-3-(4-hydroxyphenyl)prop-2-enoyl]phenyl}sulfanyl)ethyl}-C-hydroxycarbonimidoyl)butanoic acid
HMDB0126522	{[(2Z)-2-(phenylmethylidene)heptyl]oxy}sulfonic acid
HMDB0125816	3,4,5-trihydroxy-6-[(4-hydroxy-7-methoxy-2,2-dimethyl-3,4-dihydro-2H-1-benzopyran-5-yl)oxy]oxane-2-carboxylic acid
HMDB0125612	3,4,5-trihydroxy-6-{[3,4,5-trihydroxy-5-(hydroxymethyl)oxolan-2-yl]methoxy}oxane-2-carboxylic acid
HMDB0125517	2-(2,6-dihydroxy-3,4-dimethoxycyclohexylidene)acetonitrile
HMDB0124956	methyl 2-hydroxy-3-(4-hydroxy-3-methoxyphenyl)propanoate
HMDB0061154	Monic acid
HMDB0061126	4,5-Dihydro-drospirenone-3-sulfate
HMDB0061123	4-Hydroxytamoxifen sulfate
HMDB0061104	7-hydroxymethotrexate
HMDB0061088	Dihydroartemisinin (DHA)
HMDB0061062	7-hydroxygranisetron
HMDB0061047	simvastatin hydroxy acid
HMDB0061022	6-beta-hydroxydexamethasone
HMDB0060979	hydroxyrepaglinide
HMDB0060950	fluvoxamino acid
HMDB0060919	Ibuprofen glucuronide
HMDB0060855	O-Desmethyl-lacosamide
HMDB0060814	Descladinose roxithromycin
HMDB0060669	p-Hydroxyfelbamate
HMDB0060629	Hydroxydesmthyl doxepin glucuronide
HMDB0060623	Perindopril Acyl-beta-D-glucuronide
HMDB0060570	Deoxydihydro-artemisinin
HMDB0060564	Carboxy-ibuprofen
HMDB0060498	NNAL-N-glucuronide
HMDB0060464	Codeine-6-glucuronide
HMDB0060389	4-Hydroxy-5-phenyltetrahydro-1,3-oxazin-2-one
HMDB0060367	3-Carbamoyl-2-phenylpropionic acid
HMDB0060141	rac-4-Hydroxy-4-O-(beta-D-glucuronide)-all-trans-retinyl acetate
HMDB0060120	10-Hydroxy-octadec-12Z-enoate-9-beta-D-glucuronide
HMDB0060001	Indole-3-acetic-acid-O-glucuronide
HMDB0059997	Dihyroxy-1H-indole glucuronide I
HMDB0041759	Naringenin 4'-O-glucuronide
HMDB0041745	Hesperetin 7-O-glucuronide
HMDB0041743	Hesperetin 3'-O-glucuronide
HMDB0041736	Genistein 4',7-O-diglucuronide
HMDB0041732	Equol 7-O-glucuronide
HMDB0041728	(-)-Epicatechin 3'-O-glucuronide
HMDB0041387	Quercetin 3-(2-caffeoylglucuronoside)
HMDB0040668	Blumenol C glucoside
HMDB0040647	16,17-Dihydro-16a,17-dihydroxygibberellin A4 17-glucoside
HMDB0039441	ent-1(10)-Halimene-15,19-dioic acid
HMDB0039142	Wyerol
HMDB0039141	Wyeronic acid
HMDB0038798	(1(10)E,4a,5E)-1(10),5-Germacradiene-12-acetoxy-4,11-diol
HMDB0038732	alpha-Ionol O-[arabinosyl-(1->6)-glucoside]
HMDB0037307	Propyl 2,4-decadienoate
HMDB0037012	2-Hydroxy-p-mentha-1,8-dien-6-one
HMDB0036884	7',8'-Dihydro-8'-hydroxycitraniaxanthin
HMDB0036822	(3S,7E,9S)-9-Hydroxy-4,7-megastigmadien-3-one 9-glucoside
HMDB0036771	Laurenobiolide
HMDB0036662	2beta,9xi-Dihydroxy-8-oxo-1(10),4,11(13)-germacratrien-12,6alpha-olide
HMDB0036489	Dihydrocumambrin A
HMDB0036434	Lucidenic acid E2
HMDB0036340	Ethyl 7-epi-12-hydroxyjasmonate glucoside
HMDB0035919	Corchorifatty acid F
HMDB0035867	11,13-Dihydrotaraxinic acid glucosyl ester
HMDB0035722	Tanacetol A
HMDB0035715	Tanacetin
HMDB0035689	Melleolide
HMDB0035626	Glaucarubin
HMDB0035357	Blumealactone C
HMDB0035144	(3beta,17alpha,23S,24S)-17,23-Epoxy-3,24,29-trihydroxy-27-norlanost-8-en-15-one
HMDB0035136	Glucosyl (E)-2,6-Dimethyl-2,5-heptadienoate
HMDB0035075	Tanacetol B
HMDB0035065	Cinncassiol D4 2-glucoside
HMDB0034983	Cynaratriol
HMDB0034653	Pokeberrygenin
HMDB0034564	13-Oxo-9,11-tridecadienoic acid
HMDB0034189	Taccagenin
HMDB0034099	(2E,4E)-2,7-Dimethyl-2,4-octadienedioic acid
HMDB0033709	Desglucocoroloside
HMDB0033690	Withaphysacarpin
HMDB0033630	Lactapiperanol C
HMDB0033372	Stearoyllactic acid
HMDB0032870	Jasmolone glucoside
HMDB0032799	(R)-1-O-[b-D-Glucopyranosyl-(1->6)-b-D-glucopyranoside]-1,3-octanediol
HMDB0032797	Jasmonic acid
HMDB0032472	Polyethylene, oxidized
HMDB0032090	12-Oxo-2,3-dinor-10,15-phytodienoic acid
HMDB0031963	(3b,6b,8a,12a)-8,12-Epoxy-7(11)-eremophilene-6,8,12-trimethoxy-3-ol
HMDB0031890	7-(Methylthio)heptanenitrile
HMDB0031805	(E)-Monocrotophos
HMDB0031763	Methyl 7-epi-12-hydroxyjasmonate glucoside
HMDB0031535	Hydroxygaleon
HMDB0031350	Oleoside dimethyl ester
HMDB0031172	3-Formyl-6-hydroxyindole
HMDB0031099	(all-Z)-7,10,13-Docosatrienoic acid
HMDB0031007	1-Acetoxy-2-hydroxy-16-heptadecyn-4-one
HMDB0031006	1-Acetoxy-2-hydroxy-16-heptadecen-4-one
HMDB0030916	2-Hydroxyacorenone
HMDB0030895	(4R,5S,7R,11x)-11,12-Dihydroxy-1(10)-spirovetiven-2-one 12-glucoside
HMDB0030765	(-)-trans-3,4-Dihydro-4,8-dihydroxy-3-methyl-1H-2-benzopyran-1-one
HMDB0030759	(R)-Pterosin B
HMDB0030729	Gravelliferone
HMDB0030703	Dhelwangin
HMDB0030571	(+)-3-(3,4-Methylenedioxyphenyl)-1,2-propanediol
HMDB0030555	Tocopheronic acid
HMDB0030471	1,4-Ipomeadiol
HMDB0030411	(2R,2'S)-Isobuteine
HMDB0030328	Petasitenine
HMDB0030326	Methylisopelletierine
HMDB0030247	Oxynarcotine
HMDB0030229	Lagerstroemine
HMDB0030197	(Z)-3-Oxo-2-(2-pentenyl)-1-cyclopenteneacetic acid
HMDB0030104	Humulinic acid A
HMDB0029865	Umbelliferone
HMDB0029840	Vulgaxanthin I
HMDB0029636	2-Methylbenzaldehyde
HMDB0029622	Isopetasoside
HMDB0029575	(+)-cis-5,6-Dihydro-5-hydroxy-4-methoxy-6-(2-phenylethyl)-2H-pyran-2-one
HMDB0029552	Ethyl undecanoate
HMDB0029550	Amitenone
HMDB0029504	Marindinin
HMDB0029448	DL-Ornithino-L-alanine
HMDB0029443	L-Pyridosine
HMDB0029388	Cucurbic acid
HMDB0029333	Amphibine H
HMDB0029304	3,4-DHPEA-EA
HMDB0029226	5'-(3'-Methoxy-4'-hydroxyphenyl)-gamma-valerolactone
HMDB0029185	5-(3',4'-Dihydroxyphenyl)-gamma-valerolactone
HMDB0029115	Tyrosyl-Threonine
HMDB0029096	Tryptophyl-Valine
HMDB0029081	Tryptophyl-Glutamine
HMDB0029069	Threoninyl-Proline
HMDB0029050	Seryltryptophan
HMDB0029010	Prolyl-Alanine
HMDB0028989	Phenylalanyl-Arginine
HMDB0028908	Isoleucyl-Hydroxyproline
HMDB0028843	Glycyl-Histidine
HMDB0028766	Aspartyl-Valine
HMDB0028756	Aspartyl-Isoleucine
HMDB0028744	Asparaginyl-Valine
HMDB0028739	Asparaginyl-Proline
HMDB0028717	Arginyl-Proline
HMDB0028695	Alanyl-Proline
HMDB0014389	Mesalazine
HMDB0013840	3-Hydroxymethylantipyrine
HMDB0013742	2-Furanmethanol
HMDB0013713	N-acetyltryptophan
HMDB0013679	Bergaptol
HMDB0013648	Palmitoleoyl Ethanolamide
HMDB0013642	1-hydroxy-2-Oxopropyl tetrahydropterin
HMDB0013627	Cervonoyl ethanolamide
HMDB0013286	N-Undecanoylglycine
HMDB0013240	Indoleacetyl glutamine
HMDB0013220	Beta-Citryl-L-glutamic acid
HMDB0013209	Alanyltryptophan
HMDB0013200	5-Hydroxytryptophol glucuronide
HMDB0013076	Spermine dialdehyde
HMDB0013030	Noradrenochrome
HMDB0012936	Dynorphin B (10-13)
HMDB0012881	Acetylcarnosine
HMDB0012838	6,7-dihydro-12-epi-LTB4
HMDB0012643	20-Trihydroxy-leukotriene-B4
HMDB0012639	20-Hydroxy-leukotriene E4
HMDB0012492	1-(1,2,3,4,5-Pentahydroxypent-1-yl)-1,2,3,4-tetrahydro-beta-carboline-3-carboxylate
HMDB0012246	Kynuramine
HMDB0012219	Dopamine quinone
HMDB0012204	Cis-zeatin
HMDB0012175	5-Acetamidovalerate
HMDB0011686	p-Cresol glucuronide
HMDB0011657	2,6-Diamino-4-hydroxy-5-N-methylformamidopyrimidine
HMDB0011648	1-(beta-D-Ribofuranosyl)-1,4-dihydronicotinamide
HMDB0011596	Queuosine
HMDB0011177	Phenylalanylproline
HMDB0011174	Isoleucylproline
HMDB0011173	L-glycyl-L-hydroxyproline
HMDB0011167	L-beta-aspartyl-L-phenylalanine
HMDB0011166	L-beta-aspartyl-L-leucine
HMDB0010727	3-Oxododecanoic acid
HMDB0010715	2-Phenylacetamide
HMDB0010365	3-alpha-hydroxy-5-alpha-androstane-17-one 3-D-glucuronide
HMDB0010357	Tetrahydroaldosterone-3-glucuronide
HMDB0010351	11-beta-Hydroxyandrosterone-3-glucuronide
HMDB0010340	Retinyl beta-glucuronide
HMDB0010327	Dehydroisoandrosterone 3-glucuronide
HMDB0010323	Phenethylamine glucuronide
HMDB0010320	Cortolone-3-glucuronide
HMDB0010316	Acetaminophen glucuronide
HMDB0006512	3-Mercaptolactate-cysteine disulfide
HMDB0006344	Phenylacetylglutamine
HMDB0006320	2,6 Dimethylheptanoyl carnitine
HMDB0006046	5a-Androst-3-en-17-one
HMDB0006005	Indolylacryloylglycine
HMDB0005972	Tetrahydrodeoxycortisol
HMDB0005935	Androstenol
HMDB0005923	N4-Acetylcytidine
HMDB0005765	Ophthalmic acid
HMDB0005099	Thromboxane B3
HMDB0005051	Tsuzuic acid
HMDB0004988	Pi-Methylimidazoleacetic acid
HMDB0004825	p-Octopamine
HMDB0004824	N2,N2-Dimethylguanosine
HMDB0004816	FAPy-adenine
HMDB0004706	8(R)-Hydroperoxylinoleic acid
HMDB0004400	5-Acetylamino-6-amino-3-methyluracil
HMDB0004193	N1-Methyl-2-pyridone-5-carboxamide
HMDB0004186	3-Methyldioxyindole
HMDB0004159	L-Urobilin
HMDB0004157	L-Urobilinogen
HMDB0003882	N1-(5-Phospho-a-D-ribosyl)-5,6-dimethylbenzimidazole
HMDB0003556	Chitobiose
HMDB0003405	D-Lysine
HMDB0003324	Biotripyrrin-b
HMDB0003269	Nicotinuric acid
HMDB0003180	Cortol
HMDB0003128	Cortolone
HMDB0003080	Leukotriene D4
HMDB0002579	Glycochenodeoxycholic acid 3-glucuronide
HMDB0002577	Cholic acid glucuronide
HMDB0002381	N-Acetylcystathionine
HMDB0002377	Urothion
HMDB0002366	Tiglylcarnitine
HMDB0002235	O-6-deoxy-a-L-galactopyranosyl-(1->2)-O-b-D-galactopyranosyl-(1->3)-2-(acetylamino)-1,5-anhydro-2-deoxy-D-arabino-Hex-1-enitol
HMDB0002200	Leukotriene E4
HMDB0002169	S-(2-carboxypropyl)-Cysteamine
HMDB0002095	Malonylcarnitine
HMDB0002089	N-Ribosylhistidine
HMDB0002044	8-Hydroxyguanosine
HMDB0002038	N(6)-Methyllysine
HMDB0002025	2,3-Dimethyl-3-hydroxyglutaric acid
HMDB0001904	3-Nitrotyrosine
HMDB0001898	Mesobilirubinogen
HMDB0001867	4-Aminohippuric acid
HMDB0001855	5-Hydroxytryptophol
HMDB0001713	m-Coumaric acid
HMDB0001563	1-Methylguanosine
HMDB0001397	Guanosine monophosphate
HMDB0001392	p-Aminobenzoic acid
HMDB0001390	Hydroxycotinine
HMDB0001329	2'-Hydroxynicotine
HMDB0001272	Nicotine glucuronide
HMDB0001263	Allysine
HMDB0001190	Indoleacetaldehyde
HMDB0001149	5-Aminolevulinic acid
HMDB0001139	Prostaglandin F2a
HMDB0001087	5-Methylthioribose
HMDB0001069	2-Phenylaminoadenosine
HMDB0000933	Traumatic acid
HMDB0000912	Succinyladenosine
HMDB0000904	Citrulline
HMDB0000903	Tetrahydrocortisone
HMDB0000845	Neopterin
HMDB0000840	Salicyluric acid
HMDB0000832	Capryloylglycine
HMDB0000797	SAICAR
HMDB0000792	Sebacic acid
HMDB0000791	L-Octanoylcarnitine
HMDB0000786	Oxypurinol
HMDB0000736	Isobutyryl-L-carnitine
HMDB0000735	Hydroxyphenylacetylglycine
HMDB0000734	Indoleacrylic acid
HMDB0000721	Glycylproline
HMDB0000715	Kynurenic acid
HMDB0000714	Hippuric acid
HMDB0000673	Linoleic acid
HMDB0000651	Decanoylcarnitine
HMDB0000638	Dodecanoic acid
HMDB0000631	Deoxycholic acid glycine conjugate
HMDB0000623	Dodecanedioic acid
HMDB0000594	gamma-Glutamylphenylalanine
HMDB0000557	L-Alloisoleucine
HMDB0000552	3-Methylglutarylcarnitine
HMDB0000496	3-Methoxy-4-hydroxyphenylglycol glucuronide
HMDB0000489	Aspartylglycosamine
HMDB0000472	5-Hydroxy-L-tryptophan
HMDB0000447	7a,12a-Dihydroxy-3-oxo-4-cholenoic acid
HMDB0000418	18-Hydroxycortisol
HMDB0000394	3-Hydroxytetradecanedioic acid
HMDB0000378	2-Methylbutyroylcarnitine
HMDB0000355	3-Hydroxymethylglutaric acid
HMDB0000314	3b-Allotetrahydrocortisol
HMDB0000296	Uridine
HMDB0000289	Uric acid
HMDB0000267	Pyroglutamic acid
HMDB0000245	Porphobilinogen
HMDB0000232	Quinolinic acid
HMDB0000216	Norepinephrine
HMDB0000206	N6-Acetyl-L-lysine
HMDB0000163	D-Maltose
HMDB0000158	L-Tyrosine
HMDB0000138	Glycocholic acid
HMDB0000130	Homogentisic acid
HMDB0000063	Cortisol
HMDB0000062	L-Carnitine
HMDB0000058	Cyclic AMP
HMDB0000017	4-Pyridoxic acid
HMDB0000012	Deoxyuridine

## Sheet: adult-2D
Compound ID	Description
HMDB0142963	2-amino-6-hydroxyhexanoic acid
HMDB0142451	2-{4-[(1E)-1,2-diphenylbut-1-en-1-yl]phenoxy}acetic acid
HMDB0141328	3-hydroxy-3-(3,4,5-trimethoxyphenyl)propanoic acid
HMDB0140889	2-(1-hydroxy-3-phenylpropyl)-5-methoxybenzene-1,3-diol
HMDB0140804	3,4,5-trihydroxy-6-[(2-phenylacetyl)oxy]oxane-2-carboxylic acid
HMDB0139973	(2E)-N-(3-aminopropyl)-3-(4-hydroxy-3-methoxyphenyl)prop-2-enimidic acid
HMDB0139939	3-(3,4-dihydroxyphenyl)-N-(3-oxopropyl)propanimidic acid
HMDB0139920	3-(4-hydroxy-3-methoxyphenyl)-N-(4-oxobutyl)prop-2-enimidic acid
HMDB0139874	N-(4-aminobutyl)-3-(4-hydroxyphenyl)prop-2-enimidic acid
HMDB0139646	N-(4-aminobutyl)-3-(4-hydroxy-3,5-dimethoxyphenyl)prop-2-enimidic acid
HMDB0139525	N-(4-aminobutyl)-3-(4-hydroxyphenyl)propanimidic acid
HMDB0137996	5-hydroxy-3,6,7,8-tetramethoxy-2-phenyl-4H-chromen-4-one
HMDB0137256	3-(4-hydroxy-3-methoxyphenyl)-1-(3-pentyloxiran-2-yl)propan-1-one
HMDB0137120	2-(2-hydroxy-4-methoxyphenyl)-2-oxoacetic acid
HMDB0136784	6-(hydroxymethyl)-7-methoxy-2H-chromen-2-one
HMDB0136769	3,4,5-trihydroxy-6-{[4-(hydroxymethyl)-2-oxo-2H-chromen-7-yl]oxy}oxane-2-carboxylic acid
HMDB0135908	2-hydroxy-2-[4-hydroxy-3-(3-methylbut-2-en-1-yl)phenyl]acetic acid
HMDB0135907	3-hydroxy-3-[4-hydroxy-3-(3-methylbut-2-en-1-yl)phenyl]propanoic acid
HMDB0135898	4-hydroxy-3-(3-methylbut-2-en-1-yl)benzoic acid
HMDB0135874	3-[4-hydroxy-3-(3-methylbut-2-en-1-yl)phenyl]prop-2-enoic acid
HMDB0135800	({6-[(E)-2-methoxyethenyl]-2-oxo-2H-chromen-7-yl}methoxy)sulfonic acid
HMDB0135785	1-(4-hydroxyphenyl)ethane-1,2-diol
HMDB0135768	5-[2-(2-hydroxyphenyl)ethyl]-2,3-dimethoxyphenol
HMDB0135762	3,4,5-trihydroxy-6-{3-[2-(2-hydroxyphenyl)ethyl]-5-methoxyphenoxy}oxane-2-carboxylic acid
HMDB0135749	3,4,5-trihydroxy-6-[3-(4-methoxyphenyl)propoxy]oxane-2-carboxylic acid
HMDB0135672	4-(3-hydroxybutyl)-2-methoxyphenol
HMDB0135668	2-amino-4-({1-[(carboxymethyl)-C-hydroxycarbonimidoyl]-2-{[1-(2-hydroxy-4-methoxyphenyl)-3-oxopropyl]sulfanyl}ethyl}-C-hydroxycarbonimidoyl)butanoic acid
HMDB0135635	3,4,5-trihydroxy-6-[5-methoxy-2-(3-phenylpropanoyl)phenoxy]oxane-2-carboxylic acid
HMDB0135530	6-(hydroxymethyl)-2H-chromen-2-one
HMDB0135484	3-(3,4-dimethoxyphenyl)-N-[2-(1-hydroxy-3-methoxy-4-oxocyclohexa-2,5-dien-1-yl)ethyl]propanimidic acid
HMDB0135474	3-(3,4-dimethoxyphenyl)-N-[2-(1-hydroxy-3-methoxy-4-oxocyclohexa-2,5-dien-1-yl)ethyl]prop-2-enimidic acid
HMDB0135471	3-(3,4-dimethoxyphenyl)-N-[2-(4-hydroxy-3-methoxyphenyl)ethyl]prop-2-enimidic acid
HMDB0135395	3,4,5-trihydroxy-6-[4-hydroxy-3-(1-hydroxy-3-phenylpropyl)phenoxy]oxane-2-carboxylic acid
HMDB0135201	3,4,5-trihydroxy-6-(2-hydroxy-1,2-diphenylethoxy)oxane-2-carboxylic acid
HMDB0134878	3-{4-[(3-{[3,4-dihydroxy-4-(hydroxymethyl)oxolan-2-yl]oxy}-4,5-dihydroxy-6-(hydroxymethyl)oxan-2-yl)oxy]phenyl}-1-(2,4-dihydroxyphenyl)prop-2-en-1-one
HMDB0134791	3,5,6-trihydroxy-1-methyl-4,5-diphenylpiperidin-2-one
HMDB0134730	2-(2-hydroxy-4-methylpent-3-en-1-yl)-2-methyl-2H-chromen-8-ol
HMDB0134720	2-hydroxy-2-[8-hydroxy-2-methyl-2-(4-methylpent-3-en-1-yl)-2H-chromen-5-yl]acetic acid
HMDB0134196	3,4,5-trihydroxy-6-[(14-hydroxy-3-methyl-1,7-dioxo-3,4,5,6,7,8,9,10-octahydro-1H-2-benzoxacyclotetradecin-16-yl)oxy]oxane-2-carboxylic acid
HMDB0134167	6-({2-[2,4-dihydroxy-3-(3-methylbut-2-en-1-yl)phenyl]propanoyl}oxy)-3,4,5-trihydroxyoxane-2-carboxylic acid
HMDB0134131	2-[hydroxy(phenyl)methyl]octanal
HMDB0134069	{[1-(2-hydroxyphenyl)-3-oxopropan-2-yl]oxy}sulfonic acid
HMDB0133767	3,4,5-trihydroxy-6-(2-oxo-4-phenylbutoxy)oxane-2-carboxylic acid
HMDB0133697	2-amino-4-({1-[(carboxymethyl)-C-hydroxycarbonimidoyl]-2-[(1-hydroxy-2-methyl-3-oxo-1-phenylbutan-2-yl)sulfanyl]ethyl}-C-hydroxycarbonimidoyl)butanoic acid
HMDB0133673	3,4,5-trihydroxy-6-(2-methyl-3-phenylpropoxy)oxane-2-carboxylic acid
HMDB0133537	4-hydroxy-1-(4-hydroxy-3-methoxyphenyl)-7-(3-methoxyphenyl)heptane-3,5-dione
HMDB0133502	7-(4-hydroxy-3-methoxyphenyl)-1-(3-hydroxyphenyl)hept-1-ene-3,5-dione
HMDB0133429	{4-hydroxy-17-methoxy-10-oxo-2-oxatricyclo[13.2.2.1鲁,?穄icosa-1(17),3,5,7(20),15,18-hexaen-8-yl}oxidanesulfonic acid
HMDB0133426	4,8,11-trihydroxy-17-methoxy-2-oxatricyclo[13.2.2.1鲁,?穄icosa-1(17),3,5,7(20),15,18-hexaen-10-one
HMDB0133425	4,8,14-trihydroxy-17-methoxy-2-oxatricyclo[13.2.2.1鲁,?穄icosa-1(17),3,5,7(20),15,18-hexaen-10-one
HMDB0133400	3,4,5-trihydroxy-6-({7,8,11,12,13,21,22,23-octahydroxy-3,16-dioxo-2,17,20-trioxatetracyclo[17.3.1.0????0鹿??鹿?礭tricosa-4,6,8,10,12,14-hexaen-6-yl}oxy)oxane-2-carboxylic acid
HMDB0133274	6-({2,3-dihydroxy-3-[4-hydroxy-3-(3-methylbut-2-en-1-yl)phenyl]propanoyl}oxy)-3,4,5-trihydroxyoxane-2-carboxylic acid
HMDB0133269	3,4,5-trihydroxy-6-({2-hydroxy-3-[4-hydroxy-3-(4-hydroxy-3-methylbut-2-en-1-yl)phenyl]propanoyl}oxy)oxane-2-carboxylic acid
HMDB0133207	3,4,5-trihydroxy-6-({2-hydroxy-3-[4-hydroxy-3-(3-methylbut-2-en-1-yl)phenyl]propanoyl}oxy)oxane-2-carboxylic acid
HMDB0133201	6-(4-{3-[2,4-dihydroxy-5-(3-methylbut-2-en-1-yl)phenyl]-2-hydroxy-3-oxopropyl}-2-(3-methylbut-2-en-1-yl)phenoxy)-3,4,5-trihydroxyoxane-2-carboxylic acid
HMDB0133195	2-hydroxy-3-[4-hydroxy-3-(4-hydroxy-3-methylbut-2-en-1-yl)phenyl]propanoic acid
HMDB0133182	2-hydroxy-3-[4-hydroxy-3-(3-methylbut-2-en-1-yl)phenyl]propanoic acid
HMDB0133177	(2Z)-2-[(2-hydroxyphenyl)methylidene]heptanoic acid
HMDB0133175	2-pentyl-3-phenyloxirane-2-carboxylic acid
HMDB0133089	2-(5-hydroxy-3,7-dimethylocta-2,6-dien-1-yl)benzene-1,3,5-triol
HMDB0133061	2-(3,7-dimethylocta-2,6-dien-1-yl)benzene-1,3,5-triol
HMDB0133009	3,4,5-trihydroxy-6-{[1-(4-methoxyphenyl)pentan-3-yl]oxy}oxane-2-carboxylic acid
HMDB0133003	3,4,5-trihydroxy-6-{[5-(4-methoxyphenyl)-3-oxopentyl]oxy}oxane-2-carboxylic acid
HMDB0132997	3,4,5-trihydroxy-6-{[(1E)-1-(4-methoxyphenyl)pent-1-en-3-yl]oxy}oxane-2-carboxylic acid
HMDB0132995	3,4,5-trihydroxy-6-{[(4E)-5-(4-methoxyphenyl)-3-oxopent-4-en-1-yl]oxy}oxane-2-carboxylic acid
HMDB0132991	3,4,5-trihydroxy-6-{[(4E)-5-(4-methoxyphenyl)-3-oxopent-4-en-2-yl]oxy}oxane-2-carboxylic acid
HMDB0132982	1-hydroxy-5-(4-methoxyphenyl)pentan-3-one
HMDB0132970	{[1-(4-methoxyphenyl)-4-methylpentan-3-yl]oxy}sulfonic acid
HMDB0132964	3,4,5-trihydroxy-6-{[5-(4-methoxyphenyl)-2-methyl-3-oxopentyl]oxy}oxane-2-carboxylic acid
HMDB0132959	{[1-(4-methoxyphenyl)-4-methylpent-1-en-3-yl]oxy}sulfonic acid
HMDB0132958	3,4,5-trihydroxy-6-{[1-(4-methoxyphenyl)-4-methylpent-1-en-3-yl]oxy}oxane-2-carboxylic acid
HMDB0132950	3,4,5-trihydroxy-6-[4-(4-methyl-3-oxopent-1-en-1-yl)phenoxy]oxane-2-carboxylic acid
HMDB0132937	5-hydroxy-1-(4-methoxyphenyl)-4-methylpent-1-en-3-one
HMDB0132725	6-[5-(3-{[3,4-dihydroxy-5-(hydroxymethyl)oxolan-2-yl]oxy}-5,7-dihydroxy-4-oxo-4H-chromen-2-yl)-2-hydroxyphenoxy]-3,4,5-trihydroxyoxane-2-carboxylic acid
HMDB0132711	3,4,5-trihydroxy-6-[3-hydroxy-4-(7-methoxy-2-oxo-2H-chromen-8-yl)-2-methylidenebutoxy]oxane-2-carboxylic acid
HMDB0132633	6-[3,5-dihydroxy-2-(3-methylbut-2-en-1-yl)-6-[3-(2,4,5-trihydroxyphenyl)prop-2-enoyl]phenoxy]-3,4,5-trihydroxyoxane-2-carboxylic acid
HMDB0132270	5-(4-hydroxyphenyl)pentanoic acid
HMDB0132200	5,7-dihydroxy-2-(3-hydroxy-4-methoxyphenyl)-6,8-dimethoxy-3,4-dihydro-2H-1-benzopyran-4-one
HMDB0131691	6-[2-(2H-1,3-benzodioxol-5-yl)ethyl]-4-hydroxy-5,6-dihydro-2H-pyran-2-one
HMDB0131340	4-[5-(3-hydroxypropyl)-1-benzofuran-2-yl]benzene-1,2-diol
HMDB0131282	ethyl (2E)-3-(4-hydroxyphenyl)prop-2-enoate
HMDB0131180	{4-[(1E)-3-methoxy-3-oxoprop-1-en-1-yl]phenyl}oxidanesulfonic acid
HMDB0130641	7-hydroxy-2-(4-hydroxyphenyl)-5-methoxy-6,8-dimethyl-3,4-dihydro-2H-1-benzopyran-4-one
HMDB0130572	6,8-dimethyl-2-phenyl-3,4-dihydro-2H-1-benzopyran-4,5,7-triol
HMDB0130569	5,7-dihydroxy-8-(hydroxymethyl)-6-methyl-2-phenyl-3,4-dihydro-2H-1-benzopyran-4-one
HMDB0130517	6-[3-(2-hydroxypropan-2-yl)oxiran-2-yl]-7-methoxy-2H-chromen-2-one
HMDB0130435	6-(3-formyl-2,4,6-trihydroxyphenoxy)-3,4,5-trihydroxyoxane-2-carboxylic acid
HMDB0130420	(6-carboxy-3,4,5-trihydroxyoxan-2-yl)[3,5-dihydroxy-2-(3,4,5-trihydroxyphenyl)-7H-chromen-7-ylidene]oxidanium
HMDB0130376	3-(3-hydroxyphenyl)-7-methoxy-4H-chromen-4-one
HMDB0130340	3,4,5-trihydroxy-6-{2-[(1E)-3-(4-hydroxy-2-methoxyphenyl)prop-1-en-1-yl]phenoxy}oxane-2-carboxylic acid
HMDB0130339	3,4,5-trihydroxy-6-[3-methoxy-4-(3-phenylprop-2-en-1-yl)phenoxy]oxane-2-carboxylic acid
HMDB0130107	[(4-{3,5-dihydroxy-2,2-dimethyl-8-oxo-6-propyl-2H,3H,4H,8H-pyrano[3,2-g]chromen-10-yl}-4-oxobutan-2-yl)oxy]sulfonic acid
HMDB0130066	3,4,5-trihydroxy-6-[2-hydroxy-1-(1-oxo-1H-isochromen-3-yl)butoxy]oxane-2-carboxylic acid
HMDB0130048	5-hydroxy-3-[(1E)-4-hydroxybut-1-en-1-yl]-1H-isochromen-1-one
HMDB0130042	3,4,5-trihydroxy-6-{[(3E)-4-(1-oxo-1H-isochromen-3-yl)but-3-en-1-yl]oxy}oxane-2-carboxylic acid
HMDB0129839	2-(2,4-dihydroxyphenyl)-5-hydroxy-8,8-dimethyl-3-{[3-methyl-3-(4-methylpent-3-en-1-yl)oxiran-2-yl]methyl}-4H,8H-pyrano[3,2-g]chromen-4-one
HMDB0129575	5-hydroxy-3-(4-hydroxy-3-methoxyphenyl)-7-methoxy-8-methyl-3,4-dihydro-2H-1-benzopyran-4-one
HMDB0129414	6-(1-benzofuran-4-yloxy)-3,4,5-trihydroxyoxane-2-carboxylic acid
HMDB0129408	2-{[hydroxy(4-methoxy-1-benzofuran-5-yl)methylidene]amino}acetic acid
HMDB0129296	5,8-dihydroxy-2-(1-hydroxy-3-methoxy-4-oxocyclohexyl)-3,7-dimethoxy-4H-chromen-4-one
HMDB0129282	5,8-dihydroxy-3,7-dimethoxy-2-(3-methoxyphenyl)-4H-chromen-4-one
HMDB0129150	6-[6-hydroxy-2-(4-hydroxyphenyl)-4-[2-(4-hydroxyphenyl)ethenyl]-2,3-dihydro-1-benzofuran-3-yl]benzene-1,2,4-triol
HMDB0128994	3,4,5-trihydroxy-6-{3-hydroxy-5-[(E)-2-(4-hydroxyphenyl)ethenyl]-2-[(1E)-3-methylbut-1-en-1-yl]phenoxy}oxane-2-carboxylic acid
HMDB0128984	3,4,5-trihydroxy-6-{[4-(7-methoxy-2-oxo-2H-chromen-6-yl)butan-2-yl]oxy}oxane-2-carboxylic acid
HMDB0128980	3,4,5-trihydroxy-6-[4-(7-methoxy-2-oxo-2H-chromen-6-yl)-2-oxobutoxy]oxane-2-carboxylic acid
HMDB0128920	3,4,5-trihydroxy-6-[(3-methylbut-2-enoyl)oxy]oxane-2-carboxylic acid
HMDB0128708	6-[3-(6,7-dimethoxy-2H-1,3-benzodioxol-5-yl)propoxy]-3,4,5-trihydroxyoxane-2-carboxylic acid
HMDB0128687	6-{[3-(6,7-dimethoxy-2H-1,3-benzodioxol-5-yl)prop-2-en-1-yl]oxy}-3,4,5-trihydroxyoxane-2-carboxylic acid
HMDB0128660	3-(6,7-dimethoxy-2H-1,3-benzodioxol-5-yl)prop-2-enoic acid
HMDB0128630	6-[(3-formyl-1-oxo-1H-isochromen-7-yl)oxy]-3,4,5-trihydroxyoxane-2-carboxylic acid
HMDB0128593	3,4,5-trihydroxy-6-{[4-oxo-1-(5,6,7-trimethoxy-4-oxo-4H-chromen-2-yl)cyclohexa-2,5-dien-1-yl]oxy}oxane-2-carboxylic acid
HMDB0128590	5,7-dihydroxy-6-methoxy-2-(4-methoxyphenyl)-3,4-dihydro-2H-1-benzopyran-4-one
HMDB0128185	4-hydroxy-5-(2,4,5-trihydroxyphenyl)pentanoic acid
HMDB0128178	2-(3,4-dihydroxyphenyl)-3,4-dihydro-2H-1-benzopyran-3,5,6,7-tetrol
HMDB0128073	{2-methoxy-5-[3-oxo-3-(2,4,6-trihydroxyphenyl)propyl]phenyl}oxidanesulfonic acid
HMDB0128032	2-{[hydroxy(3-hydroxy-5-methoxyphenyl)methylidene]amino}acetic acid
HMDB0127987	6-(4-ethyl-2-methoxyphenoxy)-3,4,5-trihydroxyoxane-2-carboxylic acid
HMDB0127948	2-[(3-{4-[(6-carboxy-3,4,5-trihydroxyoxan-2-yl)oxy]-3-methoxyphenyl}prop-2-enoyl)oxy]-3-hydroxybutanedioic acid
HMDB0127920	2-{[5,7-dihydroxy-2-(4-hydroxy-3-methoxyphenyl)-5H-chromen-3-yl]oxy}oxane-3,4,5-triol
HMDB0127797	3-hydroxy-2-(3-methoxyphenyl)-5-sulfino-3,4-dihydro-2H-1-benzopyran-7-olate
HMDB0127791	3,4,5-trihydroxy-6-{[5-(4-hydroxy-3-methoxyphenyl)pentanoyl]oxy}oxane-2-carboxylic acid
HMDB0127790	6-[4-(4-carboxybutyl)-2-methoxyphenoxy]-3,4,5-trihydroxyoxane-2-carboxylic acid
HMDB0127780	6-{3,5-dihydroxy-4-[2-hydroxy-3-(3-methoxyphenyl)propyl]phenoxy}-3,4,5-trihydroxyoxane-2-carboxylic acid
HMDB0127772	3,4,5-trihydroxy-6-{4-[2-hydroxy-3-(2,4,6-trihydroxyphenyl)propyl]-2-methoxyphenoxy}oxane-2-carboxylic acid
HMDB0127770	6-{3,5-dihydroxy-4-[2-hydroxy-3-(4-hydroxy-3-methoxyphenyl)propyl]phenoxy}-3,4,5-trihydroxyoxane-2-carboxylic acid
HMDB0127762	2-(3-methoxyphenyl)-3,4-dihydro-2H-1-benzopyran-3,5,7-triol
HMDB0127745	6-{[5-(3,4-dihydroxyphenyl)-4-hydroxypentanoyl]oxy}-3,4,5-trihydroxyoxane-2-carboxylic acid
HMDB0127743	6-[4-(4-carboxy-2-hydroxybutyl)-2-hydroxyphenoxy]-3,4,5-trihydroxyoxane-2-carboxylic acid
HMDB0127738	2-[2-hydroxy-3-(4-hydroxy-3-methoxyphenyl)propyl]benzene-1,3,5-triol
HMDB0127724	2-[2-hydroxy-3-(3-hydroxyphenyl)propyl]benzene-1,3,5-triol
HMDB0127560	[(16R)-5,7,10-trihydroxy-8,8,10,12,16-pentamethyl-3-[1-(2-methyl-1,3-thiazol-4-yl)prop-1-en-2-yl]-9-oxo-17-oxa-4-azabicyclo[14.1.0]heptadec-4-en-11-yl]oxidanesulfonic acid
HMDB0127535	(1S,16R)-5,6,7,11-tetrahydroxy-8,8,10,12,16-pentamethyl-3-[1-(2-methyl-1,3-thiazol-4-yl)prop-1-en-2-yl]-17-oxa-4-azabicyclo[14.1.0]heptadec-4-en-9-one
HMDB0127405	3,5-dihydroxy-2-(4-hydroxy-3-methoxyphenyl)-8,8-dimethyl-4H,8H-pyrano[2,3-f]chromen-4-one
HMDB0127235	3,4,5-trihydroxy-6-{[2-(4-hydroxyphenyl)-7-methoxy-4-oxo-8-(3,4,5-trihydroxyoxan-2-yl)-4H-chromen-5-yl]oxy}oxane-2-carboxylic acid
HMDB0126628	2-amino-4-({1-[(carboxymethyl)-C-hydroxycarbonimidoyl]-2-({2,3,4,6-tetrahydroxy-5-[(2E)-3-(4-hydroxyphenyl)prop-2-enoyl]phenyl}sulfanyl)ethyl}-C-hydroxycarbonimidoyl)butanoic acid
HMDB0126621	3,5-dihydroxy-2-[(2E)-3-(4-hydroxyphenyl)prop-2-enoyl]cyclohexa-2,5-diene-1,4-dione
HMDB0126612	1-[2,4-dihydroxy-3-(hydroxymethyl)-6-methoxy-5-methylphenyl]-3-phenylpropan-1-one
HMDB0126536	{[(6Z)-7-hydroxy-6-(phenylmethylidene)heptan-2-yl]oxy}sulfonic acid
HMDB0126522	{[(2Z)-2-(phenylmethylidene)heptyl]oxy}sulfonic acid
HMDB0126521	3,4,5-trihydroxy-6-{[(2Z)-2-(phenylmethylidene)heptyl]oxy}oxane-2-carboxylic acid
HMDB0126518	(2Z)-2-(phenylmethylidene)heptane-1,6-diol
HMDB0126475	2-(6-{2,4-dihydroxy-3-[(1E)-3-methylbut-1-en-1-yl]benzoyl}-5-(2,4-dihydroxyphenyl)-5-hydroxy-3-methylcyclohex-2-en-1-yl)benzene-1,3-diol
HMDB0126470	6-(2,4-dihydroxyphenyl)-2-(2,6-dihydroxyphenyl)-4-(hydroxymethyl)cyclohex-3-ene-1-carboxylic acid
HMDB0126441	6-(4-ethyl-3-hydroxyphenoxy)-3,4,5-trihydroxyoxane-2-carboxylic acid
HMDB0126429	6-(4-ethenyl-3-hydroxyphenoxy)-3,4,5-trihydroxyoxane-2-carboxylic acid
HMDB0126387	6-(2,4-dihydroxyphenyl)-2-{3-[3-(2,4-dihydroxyphenyl)propanoyl]-2,6-dihydroxyphenyl}-4-methylcyclohex-3-ene-1-carboxylic acid
HMDB0126384	6-(2,4-dihydroxyphenyl)-2-(2,6-dihydroxyphenyl)-4-methylcyclohex-3-ene-1-carboxylic acid
HMDB0126187	6-(2-{4-[5,6-dihydroxy-7-(3-methylbut-2-en-1-yl)-1-benzofuran-2-yl]-2,6-dihydroxyphenyl}-6-(2,4-dihydroxyphenyl)-4-methylcyclohex-3-ene-1-carbonyloxy)-3,4,5-trihydroxyoxane-2-carboxylic acid
HMDB0126014	6-{[5,7-dihydroxy-2-(3-hydroxy-2,2-dimethyl-3,4-dihydro-2H-1-benzopyran-6-yl)-4-oxo-4H-chromen-3-yl]oxy}-3,4,5-trihydroxyoxane-2-carboxylic acid
HMDB0125913	3,4,5-trihydroxy-6-{[5-methoxy-2,2-dimethyl-6-(3-oxo-3-phenylpropyl)-2H-chromen-7-yl]oxy}oxane-2-carboxylic acid
HMDB0125905	3,4,5-trihydroxy-6-{4-[1-hydroxy-3-(5-methoxy-2,2-dimethyl-2H-chromen-6-yl)propyl]phenoxy}oxane-2-carboxylic acid
HMDB0125847	3-(5-hydroxy-2,2-dimethyl-2H-chromen-6-yl)-1-(4-hydroxyphenyl)propan-1-one
HMDB0125612	3,4,5-trihydroxy-6-{[3,4,5-trihydroxy-5-(hydroxymethyl)oxolan-2-yl]methoxy}oxane-2-carboxylic acid
HMDB0125609	6-{[4,5-dihydroxy-2,5-bis(hydroxymethyl)oxolan-3-yl]oxy}-3,4,5-trihydroxyoxane-2-carboxylic acid
HMDB0125579	2-amino-4-({1-[(carboxymethyl)-C-hydroxycarbonimidoyl]-2-[(1-{4-[(E)-2-(2,4-dihydroxyphenyl)ethenyl]-2,6-dihydroxyphenyl}-3-hydroxy-3-methylbutan-2-yl)sulfanyl]ethyl}-C-hydroxycarbonimidoyl)butanoic acid
HMDB0125517	2-(2,6-dihydroxy-3,4-dimethoxycyclohexylidene)acetonitrile
HMDB0125516	3-(4-hydroxy-3-methoxyphenyl)oxirane-2-carboxylic acid
HMDB0125470	6-({2-[4,6-dihydroxy-2-methoxy-3-(3-methylbut-2-en-1-yl)phenyl]acetyl}oxy)-3,4,5-trihydroxyoxane-2-carboxylic acid
HMDB0125319	3,4,5-trihydroxy-6-(2,4,6-trihydroxyphenoxy)oxane-2-carboxylic acid
HMDB0125162	3,4,5-trihydroxy-6-{[2-(3-hydroxyphenyl)acetyl]oxy}oxane-2-carboxylic acid
HMDB0125094	5-[(6-{[(2-carboxyacetyl)oxy]methyl}-3,4,5-trihydroxyoxan-2-yl)oxy]-3,7-dihydroxy-2-(4-hydroxyphenyl)-1位??chromen-1-ylium
HMDB0124984	6-(4-ethyl-2-hydroxyphenoxy)-3,4,5-trihydroxyoxane-2-carboxylic acid
HMDB0124983	3,4,5-trihydroxy-6-{[3-(3-hydroxyphenyl)propanoyl]oxy}oxane-2-carboxylic acid
HMDB0124982	6-[3-(2-carboxyethyl)phenoxy]-3,4,5-trihydroxyoxane-2-carboxylic acid
HMDB0124981	6-{[3-(3,4-dihydroxyphenyl)propanoyl]oxy}-3,4,5-trihydroxyoxane-2-carboxylic acid
HMDB0124971	2-hydroxy-3-[4-hydroxy-3-(sulfooxy)phenyl]propanoic acid
HMDB0124934	6-(acetyloxy)-3,4,5-trihydroxyoxane-2-carboxylic acid
HMDB0124746	3,4,5-trihydroxy-6-[(2,3,5-trihydroxy-6-{[(3,4,5-trihydroxy-6-methyloxan-2-yl)oxy]methyl}oxan-4-yl)oxy]oxane-2-carboxylic acid
HMDB0124745	3,4,5-trihydroxy-6-[(4,5,6-trihydroxy-2-{[(3,4,5-trihydroxy-6-methyloxan-2-yl)oxy]methyl}oxan-3-yl)oxy]oxane-2-carboxylic acid
HMDB0062775	4-Vinylphenol sulfate
HMDB0062550	2-Methoxyacetaminophen sulfate
HMDB0062445	alpha-CEHC glucuronide
HMDB0061688	4-Hydroxyretinoic acid glucuronide
HMDB0061177	Pyridine N-oxide glucuronide
HMDB0061154	Monic acid
HMDB0061152	Indacaterol-8-O-glucuronide
HMDB0061149	Hydroxyfluoroprednisolone butyrate
HMDB0061146	Hydroxy-lacosamide
HMDB0061132	Celecoxib glucuronide
HMDB0061130	8-Hydroxynevirapine glucuronide
HMDB0061124	4-Hydroxytamoxifen-N-glucuronide
HMDB0061116	2-aminophenol sulphate
HMDB0061106	6beta-hydroxybudesonide
HMDB0061104	7-hydroxymethotrexate
HMDB0061088	Dihydroartemisinin (DHA)
HMDB0061087	3,4-Dihydroxy-tamoxifen
HMDB0061077	alpha-oxycodol
HMDB0061067	arabinofuranosylguanine
HMDB0061062	7-hydroxygranisetron
HMDB0061024	mono-isopropyl-disopyramide
HMDB0061022	6-beta-hydroxydexamethasone
HMDB0061021	N-desalkyl delavirdine
HMDB0061013	desmethylastemizole
HMDB0061011	N-desmethylalmotriptan
HMDB0061005	repaglinide aromatic amine
HMDB0060994	alpha-Hydroxymetoprolol
HMDB0060990	8-Hydroxycarteolol
HMDB0060987	2-hydroxymethylolanzapine
HMDB0060963	1-hydroxytacrine
HMDB0060956	N-desmethylmirtazapine
HMDB0060953	2-hydroxymexiletine
HMDB0060950	fluvoxamino acid
HMDB0060947	desmethylclomipramine
HMDB0060946	NAPQI
HMDB0060933	Propofol glucuronide
HMDB0060932	N-Desmethyl sildenafil (UK-103,320)
HMDB0060920	2-Hydroxyibuprofen
HMDB0060916	Etodolac acyl glucuronide
HMDB0060897	Diphenhydramine N-glucuronide
HMDB0060896	N-Desmethylritonavir
HMDB0060894	4-Hydroxyvoriconazole
HMDB0060891	N-Desmethylterbinafine
HMDB0060885	4'-Hydroxy-R-phenprocoumon
HMDB0060856	O-Desmethyltramadol glucuronide
HMDB0060855	O-Desmethyl-lacosamide
HMDB0060849	N,N-Didesmethyltramadol
HMDB0060847	N-Monodesmethyl-rizatriptan
HMDB0060833	N-Acetylserotonin glucuronide
HMDB0060832	meta-O-Dealkylated flecainide lactam
HMDB0060831	meta-O-Dealkylated flecainide
HMDB0060830	Melatonin glucuronide
HMDB0060828	ID14326
HMDB0060814	Descladinose roxithromycin
HMDB0060813	Descarbonyl-lacosamide
HMDB0060803	8-Hydroxydesmethylclomipramine
HMDB0060783	6-beta-Hydroxy-mometasone furoate
HMDB0060774	5-Carboxy-2'-deoxyuridine
HMDB0060772	4'-Hydroxyfenoprofen glucuronide
HMDB0060765	4-Hydroxyamphetamine
HMDB0060750	3'-Amino-3'-deoxythimidine
HMDB0060748	3-O-Methyl-a-methyldopamine
HMDB0060745	3-keto Fusidic acid
HMDB0060743	3-Hydroxynevirapine glucuronide
HMDB0060737	3-(4-Hydroxy-3-methoxyphenyl)-2-methylpropionic acid
HMDB0060736	3-(4-Hydroxy-3-methoxyphenyl)-2-methyllactic acid
HMDB0060730	20, 22-Dihydrodigoxigenin
HMDB0060717	2-Hydroxy-imipramine glucuronide
HMDB0060716	2-Hydroxy-desipramine glucuronide
HMDB0060684	2-Propylglutaric acid
HMDB0060683	2-n-Propyl-4-oxopentanoic acid
HMDB0060680	2-Amino-3-methylbenzoate
HMDB0060679	Glycinexylidide
HMDB0060678	3-Hydroxymonoethylglycinexylidide
HMDB0060656	Monoethylglycinexylidide
HMDB0060629	Hydroxydesmthyl doxepin glucuronide
HMDB0060623	Perindopril Acyl-beta-D-glucuronide
HMDB0060615	Norendoxifen
HMDB0060610	Hydroxyhexamide
HMDB0060609	Orciprenaline-3-O-sulfate
HMDB0060602	N-acetyl-5-aminosalicylic acid
HMDB0060582	Benazeprilat
HMDB0060579	Ramiprilat
HMDB0060578	b-Dihydrotetrabenazine
HMDB0060570	Deoxydihydro-artemisinin
HMDB0060569	Deoxyartemsinin
HMDB0060565	1-Hydroxyibuprofen
HMDB0060564	Carboxy-ibuprofen
HMDB0060558	Desglymidodrine
HMDB0060544	7-Hydroxyetodolac
HMDB0060536	Norclozapine
HMDB0060511	SN38 glucuronide
HMDB0060499	NPC
HMDB0060498	NNAL-N-glucuronide
HMDB0060472	Didemethylcitalopram
HMDB0060464	Codeine-6-glucuronide
HMDB0060462	Citalopram aldehyde
HMDB0060406	5'-Deoxy-5-fluorouridine
HMDB0060405	5'-Deoxy-5-fluorocytidine
HMDB0060400	5-Phenyl-1,3-oxazinane-2,4-dione
HMDB0060389	4-Hydroxy-5-phenyltetrahydro-1,3-oxazin-2-one
HMDB0060383	4-(Methylnitrosamino)-1-(3-pyridyl)-1-butanol glucuronide
HMDB0060367	3-Carbamoyl-2-phenylpropionic acid
HMDB0060351	2-Phenyl-1,3-propanediol monocarbamate
HMDB0060122	4-Oxo-9-cis-retinoyl-beta-glucuronide
HMDB0060030	5-(3',5'-Dihydroxyphenyl)-gamma-valerolactone-O-glucuronide-O-methyl
HMDB0060027	5-(3',4',5'-trihydroxyphenyl)-gamma-valerolactone-O-methyl-4'-O-glucuronide
HMDB0060024	Vanillic acid-4-O-glucuronide
HMDB0060022	Urolithin A-8-O-glucuronide
HMDB0060019	Sinapinic acid-O-glucuronide isomer
HMDB0060017	Pyrogallol-2-O-glucuronide
HMDB0060012	Neomenthol-glucuronide
HMDB0060002	Indole-3-carboxilic acid-O-sulphate
HMDB0060001	Indole-3-acetic-acid-O-glucuronide
HMDB0059997	Dihyroxy-1H-indole glucuronide I
HMDB0059994	Benzeneacetamide-4-O-sulphate
HMDB0059989	5-(3',4'-Dihydroxyphenyl)-gamma-valerolactone-4'-O-glucuronide
HMDB0059988	5-(3',4'-Dihydroxyphenyl)-gamma-valerolactone-3'-O-methyl-4'-O-glucuronide
HMDB0059984	5-(3',4',5'-Trihydroxyphenyl)-gamma-valerolactone-3'-O-glucuronide
HMDB0059980	4-Hydroxy-5-(phenyl)-valeric acid-O-glucuronide
HMDB0059978	4-Hydroxy-5-(dihydroxyphenyl)-valeric acid-O-sulphate
HMDB0059972	4-Hydroxy-5-(3',4'-dihydroxyphenyl)-valeric acid-O-methyl-O-glucuronide
HMDB0059971	4-Hydroxy-5-(3',4'-dihydroxyphenyl)-valeric acid-O-glucuronide
HMDB0059806	Phenylglucuronide
HMDB0059759	1-Hydroxypyrene glucuronide
HMDB0041955	Norcocaine
HMDB0041948	Nephritogenoside
HMDB0041947	N1,N8-Diacetylspermidine
HMDB0041886	Enalaprilat
HMDB0041836	Benzoyl ecgonine
HMDB0041824	alpha-Zearalenol
HMDB0041768	Phloretin 2'-O-glucuronide
HMDB0041761	Naringenin 7-O-glucuronide
HMDB0041759	Naringenin 4'-O-glucuronide
HMDB0041745	Hesperetin 7-O-glucuronide
HMDB0041740	Glycitein 4'-O-glucuronide
HMDB0041737	Genistein 4'-O-glucuronide
HMDB0041736	Genistein 4',7-O-diglucuronide
HMDB0041735	Formononetin 7-O-glucuronide
HMDB0041734	Feruloyl C1-glucuronide
HMDB0041732	Equol 7-O-glucuronide
HMDB0041728	(-)-Epicatechin 3'-O-glucuronide
HMDB0041723	Dihydroferulic acid 4-O-glucuronide
HMDB0041722	Dihydrodaidzein 7-O-glucuronide
HMDB0041720	Dihydrocaffeic acid 3-O-glucuronide
HMDB0041717	Daidzein 4'-O-glucuronide
HMDB0041709	Caffeoyl C1-glucuronide
HMDB0041693	5-(3',5'-Dihydroxyphenyl)-gamma-valerolactone 3-O-glucuronide
HMDB0041611	Ethyl 2-furanacrylate
HMDB0041551	3,8-Dihydroxy-6-methoxy-7(11)-eremophilen-12,8-olide
HMDB0041364	Secoeremopetasitolide A
HMDB0041350	Gibberellin A95
HMDB0041330	Tanabalin
HMDB0040706	7-Epi-12-hydroxyjasmonic acid glucoside
HMDB0040684	Janthitrem C
HMDB0040672	3-Oxo-alpha-ionol 9-[apiosyl-(1->6)-glucoside]
HMDB0040668	Blumenol C glucoside
HMDB0040647	16,17-Dihydro-16a,17-dihydroxygibberellin A4 17-glucoside
HMDB0040615	4,5-Dihydrovomifoliol
HMDB0040614	Dihydroroseoside
HMDB0040532	Cynaroside A
HMDB0040465	Perilloside B
HMDB0040373	Ginsenoyne J
HMDB0040169	xi-5-Hydroxydodecanoic acid
HMDB0040168	Glycerol 1-(5-hydroxydodecanoate)
HMDB0040149	(3E,5Z)-3,5-Octadien-1-ol
HMDB0039976	(1R*,2R*,4R*,8S*)-p-Menthane-1,2,8,9-tetrol 9-glucoside
HMDB0039964	beta-D-Glucopyranosyl-11-hydroxyjasmonic acid
HMDB0039947	Pisumionoside
HMDB0039824	O-Acetylcyclocalopin A
HMDB0039805	4-(3-Hydroxybutyl)-3,3,5-trimethylcyclohexanone
HMDB0039768	5-Decenoic acid
HMDB0039685	8-Ocimenyl acetate
HMDB0039660	Gossyvertin
HMDB0039655	1,2,3,4,5,6-Hexahydro-5-(1-hydroxyethylidene)-7H-cyclopenta[b]pyridin-7-one
HMDB0039650	4-Formyl-3-(formylmethyl)-4-hexenoic acid
HMDB0039636	Abscisic alcohol 11-glucoside
HMDB0039539	13-Tetradecene-1,3-diyne-6,7-diol
HMDB0039518	Soyasaponin IV
HMDB0039497	Dihydrowyerol
HMDB0039493	Dihydrowyerone acid
HMDB0039380	Armillarin
HMDB0039240	Gibberellin A88
HMDB0039239	Gibberellin A87
HMDB0039142	Wyerol
HMDB0039141	Wyeronic acid
HMDB0039084	3-O-Methylniveusin A
HMDB0039052	(4S,8R)-8,9-Dihydroxy-p-menth-1(6)-en-2-one
HMDB0038978	(1beta,2beta,5beta)-p-Menth-3-ene-1,2,5-triol
HMDB0038963	4,6-Heptadiyne-1,3-diol
HMDB0038940	(-)-11-Hydroxy-9,15,16-trioxooctadecanoic acid
HMDB0038911	(2S,3S,4S)-5,7,9,11-Tridecatetrayne-1,2,3,4-tetrol
HMDB0038883	Sambacin
HMDB0038798	(1(10)E,4a,5E)-1(10),5-Germacradiene-12-acetoxy-4,11-diol
HMDB0038788	Melleolide H
HMDB0038787	Melleolide B
HMDB0038786	10-Hydroxymelleolide
HMDB0038736	(3S,5R,6R,7E)-3,5,6-Trihydroxy-7-megastigmen-9-one
HMDB0038706	Perilloside A
HMDB0038692	6-Methyl-2-methylene-6-octene-1,3,8-triol
HMDB0038690	Isoachifolidiene
HMDB0038682	Musabalbisiane C
HMDB0038588	Dioscoretine
HMDB0038580	Cibaric acid
HMDB0038503	Bisacurone epoxide
HMDB0038457	Dihydrocapsaicin
HMDB0038391	12-Methoxy-8,11,13-abietatrien-20,11-olide
HMDB0038327	(3b,9R)-5-Megastigmene-3,9-diol 9-[apiosyl-(1->6)-glucoside]
HMDB0038291	2-Propenyl cyclohexanebutanoate
HMDB0038258	Neryl propionate
HMDB0038202	Zedoarol
HMDB0037611	Lucidenic acid A
HMDB0037602	4-Hydroxy-2,6,6-trimethyl-3-oxo-1,4-cyclohexadiene-1-carboxaldehyde
HMDB0037530	1'-O-Acetylpaxilline
HMDB0037386	(S)-Menthone 8-thioacetate
HMDB0037302	xi-p-Mentha-3,8-dien-1-ol
HMDB0037235	Quassinol
HMDB0037179	3-Nonanon-1-yl acetate
HMDB0037175	4-Isopropyl-3-cyclohexene-1-carboxylic acid
HMDB0037164	3-(Hydroxymethyl)-2-octanone
HMDB0037139	4-(2,6,6-Trimethyl-1,3-cyclohexadien-1-yl)-2-butanone
HMDB0037137	Butyl butyryllactate
HMDB0037105	Armillaramide
HMDB0037043	Melledonal B
HMDB0037028	Deoxyloganic acid
HMDB0037012	2-Hydroxy-p-mentha-1,8-dien-6-one
HMDB0037011	5-Hydroxy-p-mentha-6,8-dien-2-one
HMDB0036974	Muricin E
HMDB0036895	Gibberellin A53
HMDB0036893	Gibberellin A75
HMDB0036860	Ginkgolide C
HMDB0036823	Theaspirane
HMDB0036822	(3S,7E,9S)-9-Hydroxy-4,7-megastigmadien-3-one 9-glucoside
HMDB0036821	3-Hydroxy-beta-ionone
HMDB0036803	6-O-Acetylaustroinulin
HMDB0036791	Isokobusone
HMDB0036783	Diosbulbinoside F
HMDB0036773	Tavulin
HMDB0036768	Furanodienone
HMDB0036734	11,12,13-Trinor-1(10)-spirovetivene-2,7-dione
HMDB0036708	Dulcoside A
HMDB0036695	Crispolide
HMDB0036690	3-Epinobilin
HMDB0036689	Millefin
HMDB0036686	2,2,6,7-Tetramethylbicyclo[4.3.0]nona-1(9),4-diene-7,8-diol
HMDB0036684	2,4,5,7alpha-Tetrahydro-1,4,4,7a-tetramethyl-1H-inden-2-ol
HMDB0036662	2beta,9xi-Dihydroxy-8-oxo-1(10),4,11(13)-germacratrien-12,6alpha-olide
HMDB0036599	Ethyl 2Z,4E-decadienoic acid
HMDB0036489	Dihydrocumambrin A
HMDB0036488	Annuolide C
HMDB0036434	Lucidenic acid E2
HMDB0036340	Ethyl 7-epi-12-hydroxyjasmonate glucoside
HMDB0036188	Tetrahydrofurfuryl butyrate
HMDB0036177	3,5,5-Trimethyl-1,2-cyclohexanedione
HMDB0036143	Monomenthyl succinate
HMDB0036141	Menthyl ethylene glycol carbonate
HMDB0036090	(R)-2-Nitro-p-mentha-1,5-diene
HMDB0036072	Genipic acid
HMDB0036011	Cinnzeylanine
HMDB0035975	Lucidenic acid L
HMDB0035884	Melledonol
HMDB0035881	11-Hydroxy-9-tridecenoic acid
HMDB0035867	11,13-Dihydrotaraxinic acid glucosyl ester
HMDB0035866	Melledonal C
HMDB0035849	Armillyl everninate
HMDB0035830	Genipin
HMDB0035828	Lactupicrin
HMDB0035822	Glucosyl 6-hydroxy-2,6-dimethyl-2E,7-octadienoate
HMDB0035802	S-Japonin
HMDB0035780	8-Hydroxy-4(6)-lactarene-5,14-diol
HMDB0035742	Absinthin
HMDB0035722	Tanacetol A
HMDB0035715	Tanacetin
HMDB0035690	6-O-Methylarmillaridin
HMDB0035641	3-Hydroxysintaxanthin
HMDB0035626	Glaucarubin
HMDB0035500	Panaquinquecol 6
HMDB0035165	Cinncassiol A 19-glucoside
HMDB0035157	Geranyl acetate
HMDB0035151	delta6-Dehydroferruginol
HMDB0035136	Glucosyl (E)-2,6-Dimethyl-2,5-heptadienoate
HMDB0035135	(E)-2,6-Dimethyl-2,5-heptadienoic acid
HMDB0035075	Tanacetol B
HMDB0035068	Melleolide M
HMDB0035029	Dehydrocyanaropicrin
HMDB0034983	Cynaratriol
HMDB0034975	Piperitone
HMDB0034971	(1R,2R,3S,1'R)-Nepetalinic acid
HMDB0034942	Geniposidic acid
HMDB0034777	Epidermin
HMDB0034721	Procurcumadiol
HMDB0034719	Isoamberboin
HMDB0034714	Curdione
HMDB0034706	Cucurbitacin C
HMDB0034671	(E)-5,8-Megastigmadien-4-one
HMDB0034564	13-Oxo-9,11-tridecadienoic acid
HMDB0034563	7-Nonene-3,5-diyn-1-ol
HMDB0034562	9-Pentadecene-12,14-diyne-1,11-diol
HMDB0034474	Niveusin C
HMDB0034456	9-Methyldecanoic acid
HMDB0034415	Withanolide A
HMDB0034362	Desglucocheirotoxin
HMDB0034346	4-Deoxyphysalolactone
HMDB0034265	Lippioside I
HMDB0034249	Caryoptosidic acid
HMDB0034195	Convalloside
HMDB0034189	Taccagenin
HMDB0034099	(2E,4E)-2,7-Dimethyl-2,4-octadienedioic acid
HMDB0033948	Codeine N-oxide
HMDB0033917	4-Hydroxy-3-methoxy-2,10-bisaboladien-9-one
HMDB0033899	Ixocarpanolide
HMDB0033846	Corchoroside A
HMDB0033828	Desglucocheirotoxol
HMDB0033793	4-Heptenoic acid
HMDB0033786	Plastoquinone 3
HMDB0033724	Undecylenic acid
HMDB0033645	(1S,2S,4S,5S)-2,4,7-Thujanetriol 4-glucoside
HMDB0033630	Lactapiperanol C
HMDB0033545	(2E,4Z,7Z)-2,4,7-Tridecatrienal
HMDB0033503	Small bacteriocin
HMDB0033237	1,2,10-Trihydroxydihydro-trans-linalyl oxide 7-O-beta-D-glucopyranoside
HMDB0033218	2,6-Dimethyl-7-octene-1,6-diol 8-O-glucoside
HMDB0033217	(2xi,6xi)-7-Methyl-3-methylene-1,2,6,7-octanetetrol
HMDB0033207	Coagulin R 3-glucoside
HMDB0033197	2,2,4,4-Tetramethyl-6-(1-oxobutyl)-1,3,5-cyclohexanetrione
HMDB0033191	2,2,4,4,-Tetramethyl-6-(1-oxopropyl)-1,3,5-cyclohexanetrione
HMDB0033091	(Z)-3-(1-Formyl-1-propenyl)pentanedioic acid
HMDB0032959	1-Octen-3-yl glucoside
HMDB0032921	Ethyl 2-furanpropionate
HMDB0032870	Jasmolone glucoside
HMDB0032841	5-Megastigmen-7-yne-3,9-diol 9-glucoside
HMDB0032799	(R)-1-O-[b-D-Glucopyranosyl-(1->6)-b-D-glucopyranoside]-1,3-octanediol
HMDB0032797	Jasmonic acid
HMDB0032794	AS 1-1
HMDB0032791	Methyl 15-cyanopentadecanoate
HMDB0032705	Isopropyl beta-D-glucoside
HMDB0032702	Zeranol
HMDB0032697	1b-Furanoeudesm-4(15)-en-1-ol acetate
HMDB0032689	Annuionone C
HMDB0032675	Dihydropanaxacol
HMDB0032671	(E)-2',4,4'-Trihydroxy-3-prenylchalcone
HMDB0032664	Corchorifatty acid A
HMDB0032662	(S)-9-Hydroxy-10-undecenoic acid
HMDB0032622	Phenethyl rutinoside
HMDB0032616	Sinapic acid
HMDB0032601	Muzanzagenin
HMDB0032587	Pteroside Z
HMDB0032578	4-Hydroxybenzylamine
HMDB0032574	Propylparaben
HMDB0032567	Hexylresorcinol
HMDB0032494	Propylene glycol mono- and diesters of fats and fatty acids
HMDB0032472	Polyethylene, oxidized
HMDB0032400	3-(5-Methyl-2-furyl)prop-2-enal
HMDB0032389	Methyl acrylate-divinylbenzene, completely hydrolyzed, copolymer
HMDB0032358	Lauroyl diethanolamide
HMDB0032352	3-Isopropenylpentanedioic acid
HMDB0032337	Hydroxypropyl cellulose
HMDB0032322	Leucopelargonidin
HMDB0032297	Glyceryl 5-hydroxydecanoate
HMDB0032269	(+/-)-Ethyl 2-hydroxy-2-methylbutyrate
HMDB0032259	Ethyl 4-(acetylthio)butyrate
HMDB0032200	cis- and trans-Ethyl 2,4-dimethyl-1,3-dioxolane-2-acetate
HMDB0032173	Bakers yeast extract
HMDB0032090	12-Oxo-2,3-dinor-10,15-phytodienoic acid
HMDB0032072	(Z)-3-Phenyl-2-propenal
HMDB0032027	3-(2-Methylpropylidene)-3alpha,4-dihydro-1(3H)-isobenzofuranone
HMDB0032003	Eremopetasin sulfoxide
HMDB0031973	(2RS,5RS)-(E)-2-(2-Phenylethenyl)-1,3-dioxan-5-ol
HMDB0031963	(3b,6b,8a,12a)-8,12-Epoxy-7(11)-eremophilene-6,8,12-trimethoxy-3-ol
HMDB0031958	3-O-Acetylepisamarcandin
HMDB0031954	3-Methyl-3-butenyl apiosyl-(1->6)-glucoside
HMDB0031945	Niaziminin A
HMDB0031929	Zanthodioline
HMDB0031874	N-gamma-Glutamyl-S-allylcysteine
HMDB0031820	Neotussilagine
HMDB0031763	Methyl 7-epi-12-hydroxyjasmonate glucoside
HMDB0031758	Allithiamine
HMDB0031735	Ethyl maltol
HMDB0031702	1-Piperidinecarboxaldehyde
HMDB0031701	1-(gamma-Glutamylamino)cyclopropanecarboxylic acid
HMDB0031694	Butyl (S)-3-hydroxybutyrate glucoside
HMDB0031693	Ethyl (S)-3-hydroxybutyrate glucoside
HMDB0031690	cis-3-Hexenyl b-primeveroside
HMDB0031688	Hexyl glucoside
HMDB0031668	Dihydrodeoxy-8-epiaustdiol
HMDB0031658	L-2-Amino-5-hydroxypentanoic acid
HMDB0031513	(卤)-3-Hydroxynonanoic acid
HMDB0031414	2,3-Dimethyl-2-cyclohexen-1-one
HMDB0031382	Portuloside A
HMDB0031373	(1(10)E,4E,6a,9b)-9-(2-Methylpropanoyloxy)-1(10),4,11(13)-germacratrien-12,6-olide
HMDB0031367	Linalool oxide D 3-[apiosyl-(1->6)-glucoside]
HMDB0031360	L-cis-Cyclo(aspartylphenylalanyl)
HMDB0031350	Oleoside dimethyl ester
HMDB0031210	Zymonic acid
HMDB0031199	2,5-Dihydro-2,4,5-trimethyloxazole
HMDB0031173	6-Hydroxy-1H-indole-3-acetamide
HMDB0031172	3-Formyl-6-hydroxyindole
HMDB0031102	(Z,Z)-3,6-Dodecadien-1-ol
HMDB0031101	8-Hydroxy-5,6-octadienoic acid
HMDB0031098	(9Z,11E,13E,15Z)-4-Oxo-9,11,13,15-octadecatetraenoic acid
HMDB0031055	(Z)-10-Hydroxy-8-decene-4,6-diynoic acid
HMDB0031054	10-Hydroxy-2,8-decadiene-4,6-diynoic acid
HMDB0031031	2-Dodecylbenzenesulfonic acid
HMDB0031018	Methyl dodecanoate
HMDB0031003	9-Decenoic acid
HMDB0030996	(2'E,4'Z,7'Z,8E)-Colnelenic acid
HMDB0030992	5-Butyltetrahydro-2-oxo-3-furancarboxylic acid
HMDB0030991	5-(3E-Pentenyl)tetrahydro-2-oxo-3-furancarboxylic acid
HMDB0030990	alpha-Carboxy-delta-nonalactone
HMDB0030985	alpha-Carboxy-delta-decalactone
HMDB0030975	Corchoionoside B
HMDB0030964	Linolenelaidic acid
HMDB0030948	Dihydrowyerone
HMDB0030947	Wyerone
HMDB0030937	5-Hexatriacontanone
HMDB0030897	Lucidenolactone
HMDB0030895	(4R,5S,7R,11x)-11,12-Dihydroxy-1(10)-spirovetiven-2-one 12-glucoside
HMDB0030858	Austdiol
HMDB0030852	Asperxanthone
HMDB0030834	Americanin A
HMDB0030825	2-(4-Allyl-2,6-dimethoxyphenoxy)-1-(3,4-dimethoxyphenyl)-1-propanol
HMDB0030824	Afzelechin 7-apioside
HMDB0030766	11-Hydroxy-12-methoxydihydrokawain
HMDB0030763	(10S,11S)-Pterosin C
HMDB0030759	(R)-Pterosin B
HMDB0030751	1,26-Hexacosanediol diferulate
HMDB0030746	5,7,3'-Trihydroxy-4'-methoxyflavanone
HMDB0030729	Gravelliferone
HMDB0030710	Cyclomammeisin
HMDB0030703	Dhelwangin
HMDB0030697	Sarmentosin
HMDB0030695	7-Hydroxy-5-methoxy-6,8-dimethylflavanone
HMDB0030689	6''-O-Acetyldaidzin
HMDB0030681	5-Deoxydiplosporin
HMDB0030669	3-O-Feruloylquinic acid
HMDB0030664	3,3'-Dihydroxy-4',5,7-trimethoxyflavan
HMDB0030654	3-O-Caffeoylshikimic acid
HMDB0030648	Artemidiol
HMDB0030580	(R)-Shinanolone
HMDB0030556	Tovophyllin B
HMDB0030555	Tocopheronic acid
HMDB0030533	Alline
HMDB0030495	Artonol D
HMDB0030472	4-Ipomeanol
HMDB0030471	1,4-Ipomeadiol
HMDB0030422	xi-Linalool 3-[rhamnosyl-(1->6)-glucoside]
HMDB0030418	D-Linalool 3-glucoside
HMDB0030417	Lycoperdic acid
HMDB0030416	Avenic acid A
HMDB0030411	(2R,2'S)-Isobuteine
HMDB0030410	L-2-Amino-3-methylenehexanoic acid
HMDB0030408	2-Amino-3,4-dihydroxypentanedioic acid
HMDB0030404	Armillaripin
HMDB0030396	(卤)-Tryptophan
HMDB0030394	Simmondsin
HMDB0030375	Citracridone I
HMDB0030369	3-Hydroxy-5Z-octenyl acetate
HMDB0030351	Arborine
HMDB0030329	Neopetasitenine
HMDB0030328	Petasitenine
HMDB0030317	Petasinoside
HMDB0030293	(E)-1-O-Cinnamoyl-beta-D-glucose
HMDB0030277	Dihydromaleimide beta-D-glucoside
HMDB0030254	3-(3,4,5-Trimethoxyphenyl)propanoic acid
HMDB0030247	Oxynarcotine
HMDB0030197	(Z)-3-Oxo-2-(2-pentenyl)-1-cyclopenteneacetic acid
HMDB0030181	Erythratine
HMDB0030178	(S)-Edulinine
HMDB0030175	Venoterpine
HMDB0030148	Prehumulinic acid
HMDB0030039	Jasmolone
HMDB0030019	4'-Methoxymucidin
HMDB0030002	(-)-Nopol
HMDB0029990	Dulciol A
HMDB0029971	Coriandrone E
HMDB0029965	Methyl beta-D-glucopyranoside
HMDB0029939	6-Amino-9H-purine-9-propanoic acid
HMDB0029936	(2S,4R,5S)-Muscarine
HMDB0029873	(S)-Spinacine
HMDB0029870	3',7-Dihydroxy-4'-methoxyisoflavanone
HMDB0029858	Lansimide 3
HMDB0029848	(-)-trans-Carveol glucoside
HMDB0029840	Vulgaxanthin I
HMDB0029839	Ascorbigen
HMDB0029833	Cyclodopa glucoside
HMDB0029800	Mangiferic acid
HMDB0029789	Kanzonol U
HMDB0029782	6-Epi-7-isocucurbic acid glucoside
HMDB0029772	Corchoionol C 9-glucoside
HMDB0029771	7,8-Dihydrovomifoliol 9-[apiosyl-(1->6)-glucoside]
HMDB0029739	1H-Indole-3-acetamide
HMDB0029737	1H-Indole-3-carboxaldehyde
HMDB0029714	4,5-Dihydro-1-benzoxepin-3(2H)-one
HMDB0029669	Eremopetasinorone A
HMDB0029668	Eremopetasinorol
HMDB0029640	3-(4-Methylphenyl)-2-propenal
HMDB0029622	Isopetasoside
HMDB0029604	Lubiminol
HMDB0029582	Methyl sorbate
HMDB0029575	(+)-cis-5,6-Dihydro-5-hydroxy-4-methoxy-6-(2-phenylethyl)-2H-pyran-2-one
HMDB0029552	Ethyl undecanoate
HMDB0029521	Norizalpinin
HMDB0029504	Marindinin
HMDB0029500	Kaempferol 3-glucuronide
HMDB0029495	Trigoforin
HMDB0029476	[10]-Dehydrogingerdione
HMDB0029473	Isoeugenitin
HMDB0029464	Asteltoxin
HMDB0029449	(2R,3R,4R)-2-Amino-4-hydroxy-3-methylpentanoic acid
HMDB0029448	DL-Ornithino-L-alanine
HMDB0029445	L-Agaridoxin
HMDB0029443	L-Pyridosine
HMDB0029442	(R)C(R)S-S-Propylcysteine sulfoxide
HMDB0029440	trans-S-(1-Propenyl)-L-cysteine
HMDB0029439	(2S,4S)-Pinnatanine
HMDB0029428	Hypoglycin B
HMDB0029427	L-Hypoglycin A
HMDB0029422	L-Histidine trimethylbetaine
HMDB0029421	N-Acetyldjenkolic acid
HMDB0029418	S-Cysteinosuccinic acid
HMDB0029396	L-cis-3-Amino-2-pyrrolidinecarboxylic acid
HMDB0029390	L-Furosine
HMDB0029388	Cucurbic acid
HMDB0029384	4-Hydroxycitrulline
HMDB0029355	N-Phenylacetylaspartic acid
HMDB0029354	4-Hydroxyproline galactoside
HMDB0029347	Acuminoside
HMDB0029312	Ophiopogonin C'
HMDB0029306	4-Ethylphenol
HMDB0029304	3,4-DHPEA-EA
HMDB0029297	Avenanthramide A2
HMDB0029283	Avenanthramide 1f
HMDB0029282	Avenanthramide 1p
HMDB0029252	Phloretin xylosyl-galactoside
HMDB0029234	N-[4'-hydroxy-(E)-cinnamoyl]-L-aspartic acid
HMDB0029226	5'-(3'-Methoxy-4'-hydroxyphenyl)-gamma-valerolactone
HMDB0029191	5'-(3',4'-Dihydroxyphenyl)-gamma-valerolactone sulfate
HMDB0029185	5-(3',4'-Dihydroxyphenyl)-gamma-valerolactone
HMDB0029175	3'-O-methyl-(-)-epicatechin
HMDB0029157	gamma-Glutamylproline
HMDB0029143	gamma-Glutamylarginine
HMDB0029141	Valyl-Gamma-glutamate
HMDB0029140	Valyl-Valine
HMDB0029134	Valyl-Phenylalanine
HMDB0029132	Valyl-Lysine
HMDB0029130	Valyl-Isoleucine
HMDB0029128	Valyl-Hydroxyproline
HMDB0029122	Valyl-Asparagine
HMDB0029118	Tyrosyl-Valine
HMDB0029115	Tyrosyl-Threonine
HMDB0029113	Tyrosyl-Proline
HMDB0029108	Tyrosyl-Isoleucine
HMDB0029104	Tyrosyl-Glutamate
HMDB0029096	Tryptophyl-Valine
HMDB0029093	Tryptophyl-Threonine
HMDB0029069	Threoninyl-Proline
HMDB0029065	Threoninyl-Leucine
HMDB0029064	Threoninyl-Isoleucine
HMDB0029051	Seryltyrosine
HMDB0029050	Seryltryptophan
HMDB0029043	Serylleucine
HMDB0029042	Serylisoleucine
HMDB0029037	Serylglutamine
HMDB0029022	Prolyl-Lysine
HMDB0029010	Prolyl-Alanine
HMDB0029005	Phenylalanyl-Threonine
HMDB0028995	Phenylalanyl-Glycine
HMDB0028990	Phenylalanyl-Asparagine
HMDB0028989	Phenylalanyl-Arginine
HMDB0028974	Methionyl-Hydroxyproline
HMDB0028972	Methionyl-Glutamate
HMDB0028970	Methionyl-Cysteine
HMDB0028959	Lysyl-Proline
HMDB0028954	Lysyl-Isoleucine
HMDB0028939	Leucyl-Threonine
HMDB0028930	Leucyl-Hydroxyproline
HMDB0028920	Isoleucyl-Valine
HMDB0028908	Isoleucyl-Hydroxyproline
HMDB0028893	Histidinyl-Proline
HMDB0028887	Histidinyl-Histidine
HMDB0028884	Histidinyl-Glutamate
HMDB0028880	Histidinyl-Asparagine
HMDB0028879	Histidinyl-Arginine
HMDB0028865	Hydroxyprolyl-Histidine
HMDB0028864	Hydroxyprolyl-Hydroxyproline
HMDB0028858	Hydroxyprolyl-Asparagine
HMDB0028846	Glycyl-Lysine
HMDB0028829	Glutamylthreonine
HMDB0028827	Glutamylproline
HMDB0028825	Glutamylmethionine
HMDB0028822	Glutamylisoleucine
HMDB0028806	Glutaminylserine
HMDB0028766	Aspartyl-Valine
HMDB0028764	Aspartyl-Tryptophan
HMDB0028758	Aspartyl-Lysine
HMDB0028756	Aspartyl-Isoleucine
HMDB0028744	Asparaginyl-Valine
HMDB0028740	Asparaginyl-Serine
HMDB0028739	Asparaginyl-Proline
HMDB0028736	Asparaginyl-Lysine
HMDB0028732	Asparaginyl-Hydroxyproline
HMDB0028731	Asparaginyl-Glycine
HMDB0028724	Asparaginyl-Alanine
HMDB0028723	Arginyl-Gamma-glutamate
HMDB0028721	Arginyl-Tyrosine
HMDB0028720	Arginyl-Tryptophan
HMDB0028717	Arginyl-Proline
HMDB0028714	Arginyl-Lysine
HMDB0028706	Arginyl-Cysteine
HMDB0028702	Arginyl-Alanine
HMDB0028696	Alanyl-Serine
HMDB0028695	Alanyl-Proline
HMDB0028688	Alanyl-Hydroxyproline
HMDB0028685	Alanyl-Glutamine
HMDB0028681	Alanyl-Arginine
HMDB0015396	Paliperidone
HMDB0015323	Oxymorphone
HMDB0015159	Mycophenolic acid
HMDB0015009	Terbutaline
HMDB0014440	Morphine
HMDB0014389	Mesalazine
HMDB0014258	R-138727
HMDB0013940	3'-Hydroxyhexobarbital
HMDB0013930	R-95913
HMDB0013913	8-Hydroxynevirapine
HMDB0013903	(3Z)-2-Propylpent-3-enoic acid
HMDB0013898	5-Hydroxyvalproic acid
HMDB0013897	4-ene-Valproic acid
HMDB0013895	3',4'-Dihydrodiol
HMDB0013894	S-4-Hydroxymephenytoin
HMDB0013880	S-6-Hydroxywarfarin
HMDB0013855	Sulfamethoxazole N1-glucuronide
HMDB0013848	4-Hydroxyvalsartan
HMDB0013742	2-Furanmethanol
HMDB0013716	Norvaline
HMDB0013713	N-acetyltryptophan
HMDB0013704	6-Methylnicotinamide
HMDB0013695	Urolithin A
HMDB0013648	Palmitoleoyl Ethanolamide
HMDB0013642	1-hydroxy-2-Oxopropyl tetrahydropterin
HMDB0013627	Cervonoyl ethanolamide
HMDB0013325	2-trans,4-cis-Decadienoylcarnitine
HMDB0013287	Ne,Ne dimethyllysine
HMDB0013286	N-Undecanoylglycine
HMDB0013253	N-Acetylhistamine
HMDB0013243	Leucyl-phenylalanine
HMDB0013240	Indoleacetyl glutamine
HMDB0013220	Beta-Citryl-L-glutamic acid
HMDB0013141	1-Methylhypoxanthine
HMDB0013128	Valerylcarnitine
HMDB0013118	Xanthurenate-8-O-beta-D-glucoside
HMDB0013076	Spermine dialdehyde
HMDB0013067	Salsoline-1-carboxylate
HMDB0013038	Prostaglandin E2 ethanolamide
HMDB0013034	Palmitoylglycine
HMDB0013032	Omega-Carboxy-trinor-leukotriene B4
HMDB0013030	Noradrenochrome
HMDB0013029	Noradrenochrome o-semiquinone
HMDB0013016	Neuromedin B (1-3)
HMDB0013010	N-Heptanoylglycine
HMDB0012996	Lipoyllysine
HMDB0012994	Leukotriene D5
HMDB0012983	Kinetensin 1-3
HMDB0012881	Acetylcarnosine
HMDB0012838	6,7-dihydro-12-epi-LTB4
HMDB0012824	5-Oxo-6-trans-leukotriene B4
HMDB0012799	5'-Carboxy-gamma-chromanol
HMDB0012794	4-Oxoretinal
HMDB0012710	3-Dehydroquinate
HMDB0012643	20-Trihydroxy-leukotriene-B4
HMDB0012639	20-Hydroxy-leukotriene E4
HMDB0012638	20-Hydroxy-E4-neuroprostane
HMDB0012635	20-dihydroxyleukotriene B4
HMDB0012607	18-Carboxy-dinor-LTE4
HMDB0012575	13E-Tetranor-16-carboxy-LTE4
HMDB0012553	12-Oxo-20-trihydroxy-leukotriene B4
HMDB0012530	11-Hydroxyeicosatetraenoate glyceryl ester
HMDB0012492	1-(1,2,3,4,5-Pentahydroxypent-1-yl)-1,2,3,4-tetrahydro-beta-carboline-3-carboxylate
HMDB0012486	(R,S)-Norlaudanosoline
HMDB0012342	PS(14:1(9Z)/14:1(9Z))
HMDB0012312	3-O-Sulfogalactosylceramide (d18:1/14:0)
HMDB0012289	Tetrahydrodipicolinate
HMDB0012273	Palmitic amide
HMDB0012267	N-Succinyl-L,L-2,6-diaminopimelate
HMDB0012246	Kynuramine
HMDB0012243	Kinetin-7-N-glucoside
HMDB0012241	Isopropylmaleate
HMDB0012240	Isopentenyladenine-9-N-glucoside
HMDB0012230	Gamma-glutamyl-L-putrescine
HMDB0012219	Dopamine quinone
HMDB0012214	Dihydrozeatin-O-glucoside
HMDB0012203	Cis-zeatin-O-glucoside
HMDB0012175	5-Acetamidovalerate
HMDB0012161	4-(Glutamylamino) butanoate
HMDB0012127	(R)-2-Benzylsuccinate
HMDB0012109	5,6-Dihydroxyprostaglandin F1a
HMDB0012082	LysoSM(d18:0)
HMDB0011745	N-Acetyl-L-methionine
HMDB0011743	2-Phenylpropionate
HMDB0011741	gamma-Glutamyltyrosine
HMDB0011737	gamma-Glutamylglutamic acid
HMDB0011727	Bicine
HMDB0011718	4-Hydroxybenzaldehyde
HMDB0011717	Nonate
HMDB0011716	N-Acetylvanilalanine
HMDB0011714	Vanilpyruvic acid
HMDB0011692	Cytidine 2'-phosphate
HMDB0011690	7-Aminomethyl-7-carbaguanine
HMDB0011686	p-Cresol glucuronide
HMDB0011683	Molybdopterin precursor Z
HMDB0011664	3-Methylene-indolenine
HMDB0011658	2,8-Dihydroxyquinoline-beta-D-glucuronide
HMDB0011654	2-(3-Carboxy-3-(methylammonio)propyl)-L-histidine
HMDB0011648	1-(beta-D-Ribofuranosyl)-1,4-dihydronicotinamide
HMDB0011621	Cinnamoylglycine
HMDB0011610	5-Taurinomethyl-2-thiouridine
HMDB0011596	Queuosine
HMDB0011180	L-prolyl-L-proline
HMDB0011178	Prolylglycine
HMDB0011177	Phenylalanylproline
HMDB0011175	Leucylproline
HMDB0011174	Isoleucylproline
HMDB0011173	L-glycyl-L-hydroxyproline
HMDB0011172	gamma-Glutamylvaline
HMDB0011171	gamma-Glutamylleucine
HMDB0011170	gamma-Glutamylisoleucine
HMDB0011167	L-beta-aspartyl-L-phenylalanine
HMDB0011166	L-beta-aspartyl-L-leucine
HMDB0011164	L-beta-aspartyl-L-glutamic acid
HMDB0011106	5-Amino-6-ribitylamino uracil
HMDB0011105	5-Acetylamino-6-formylamino-3-methyluracil
HMDB0010727	3-Oxododecanoic acid
HMDB0010724	3-Oxodecanoic acid
HMDB0010715	2-Phenylacetamide
HMDB0010697	Cer(t18:0/16:0)
HMDB0010364	11-Hydroxyprogesterone 11-glucuronide
HMDB0010362	6-Hydroxy-5-methoxyindole glucuronide
HMDB0010357	Tetrahydroaldosterone-3-glucuronide
HMDB0010353	15-Hydroxynorandrostene-3,17-dione glucuronide
HMDB0010351	11-beta-Hydroxyandrosterone-3-glucuronide
HMDB0010350	2-Phenylethanol glucuronide
HMDB0010337	6-Dehydrotestosterone glucuronide
HMDB0010334	Ketoprofen glucuronide
HMDB0010328	Tyramine glucuronide
HMDB0010327	Dehydroisoandrosterone 3-glucuronide
HMDB0010325	Ethyl glucuronide
HMDB0010323	Phenethylamine glucuronide
HMDB0010320	Cortolone-3-glucuronide
HMDB0010319	Indoxyl glucuronide
HMDB0010318	Pregnanediol-3-glucuronide
HMDB0010317	17-beta-Estradiol glucuronide
HMDB0010316	Acetaminophen glucuronide
HMDB0010315	4-Hydroxyandrostenedione glucuronide
HMDB0006944	1,4-beta-D-Glucan
HMDB0006941	L-2-Aminoadipate adenylate
HMDB0006921	(S)-3-Hydroxy-N-methylcoclaurine
HMDB0006888	5b-Cyprinol sulfate
HMDB0006867	S-(3-Methylbutanoyl)-dihydrolipoamide-E
HMDB0006832	S-Glutaryldihydrolipoamide
HMDB0006791	Melibiitol
HMDB0006779	Indole-5,6-quinone
HMDB0006695	Prolylhydroxyproline
HMDB0006603	3-b-Galactopyranosyl glucose
HMDB0006591	Lactosamine
HMDB0006555	dIMP
HMDB0006535	Beta-1,4-mannose-N-acetylglucosamine
HMDB0006488	N-Acetyl-L-glutamate 5-semialdehyde
HMDB0006348	Pseudoecgonine
HMDB0006344	Phenylacetylglutamine
HMDB0006242	3,4-Dihydroxymandelaldehyde
HMDB0006239	S-aminomethyldihydrolipoamide
HMDB0006202	4,8 Dimethylnonanoyl carnitine
HMDB0006061	4-Hydroxyphenylacetylglutamic acid
HMDB0006059	20-Carboxy-leukotriene B4
HMDB0006046	5a-Androst-3-en-17-one
HMDB0006045	Dityrosine
HMDB0006040	N2-Methylguanine
HMDB0006037	8-Hydroxy-7-methylguanine
HMDB0006029	N-Acetylglutamine
HMDB0006024	Mevalonolactone
HMDB0006005	Indolylacryloylglycine
HMDB0005973	Dimethyltryptamine
HMDB0005935	Androstenol
HMDB0005923	N4-Acetylcytidine
HMDB0005897	Dihydrogenistein
HMDB0005768	Kyotorphin
HMDB0005767	Homoanserine
HMDB0005766	Norophthalmic acid
HMDB0005765	Ophthalmic acid
HMDB0005764	Melanostatin
HMDB0005760	Dihydrodaidzein
HMDB0005085	Leukotriene B4 dimethylamide
HMDB0004988	Pi-Methylimidazoleacetic acid
HMDB0004985	N6-beta-Aspartyllysine
HMDB0004825	p-Octopamine
HMDB0004824	N2,N2-Dimethylguanosine
HMDB0004818	Biotin sulfone
HMDB0004813	3-Methyluridine
HMDB0004812	2,5-Furandicarboxylic acid
HMDB0004810	5C-aglycone
HMDB0004686	8-Isoprostaglandin E1
HMDB0004620	N-a-Acetyl-L-arginine
HMDB0004586	Perillic acid
HMDB0004448	Estradiol-17beta 3-sulfate
HMDB0004400	5-Acetylamino-6-amino-3-methyluracil
HMDB0004362	4-Hydroxynonenal
HMDB0004236	Prostaglandin B2
HMDB0004231	Pantothenol
HMDB0004207	Glutamyllysine
HMDB0004193	N1-Methyl-2-pyridone-5-carboxamide
HMDB0004186	3-Methyldioxyindole
HMDB0004148	Dopamine 4-sulfate
HMDB0004089	Formylanthranilic acid
HMDB0004076	5-Hydroxykynurenamine
HMDB0004063	Metanephrine
HMDB0004038	Resolvin D5
HMDB0003950	7-Methylinosine
HMDB0003681	4-Acetamidobutanoic acid
HMDB0003581	Dethiobiotin
HMDB0003556	Chitobiose
HMDB0003464	4-Guanidinobutanoic acid
HMDB0003447	Tryptophanol
HMDB0003431	L-Histidinol
HMDB0003381	4-Hydroxycrotonic acid
HMDB0003357	N-Acetylornithine
HMDB0003355	5-Aminopentanoic acid
HMDB0003334	Symmetric dimethylarginine
HMDB0003331	1-Methyladenosine
HMDB0003324	Biotripyrrin-b
HMDB0003269	Nicotinuric acid
HMDB0003259	Dihydrocortisol
HMDB0003235	Prostaglandin G2
HMDB0003148	Argininic acid
HMDB0003134	Biocytin
HMDB0003128	Cortolone
HMDB0003099	1-Methyluric acid
HMDB0002829	Androsterone glucuronide
HMDB0002823	Docosatrienoic acid
HMDB0002730	Nicotinamide N-oxide
HMDB0002721	1-Methylinosine
HMDB0002596	Deoxycholic acid 3-glucuronide
HMDB0002580	Taurolithocholic acid 3-sulfate
HMDB0002577	Cholic acid glucuronide
HMDB0002522	Chenodeoxycholic acid sulfate
HMDB0002511	3,4,5-Trimethoxycinnamic acid
HMDB0002430	(3a,5b,7a)-23-Carboxy-7-hydroxy-24-norcholan-3-yl-b-D-Glucopyranosiduronic acid
HMDB0002381	N-Acetylcystathionine
HMDB0002377	Urothion
HMDB0002366	Tiglylcarnitine
HMDB0002355	Leukotriene E3
HMDB0002341	8-iso-15-keto-PGE2
HMDB0002335	Aspartyl-L-proline
HMDB0002320	Imidazolelactic acid
HMDB0002302	Indole-3-propionic acid
HMDB0002285	2-Indolecarboxylic acid
HMDB0002284	N-Acetylcadaverine
HMDB0002278	2-(acetylamino)-1,5-anhydro-2-deoxy-3-O-b-D-galactopyranosyl-D-arabino-Hex-1-enitol
HMDB0002205	L-Homocysteic acid
HMDB0002203	3-Hydroxycapric acid
HMDB0002201	N-Carboxyethyl-g-aminobutyric acid
HMDB0002200	Leukotriene E4
HMDB0002199	Desaminotyrosine
HMDB0002189	N8-Acetylspermidine
HMDB0002169	S-(2-carboxypropyl)-Cysteamine
HMDB0002123	1,3,7-Trimethyluric acid
HMDB0002117	Oleamide
HMDB0002096	3-Indolebutyric acid
HMDB0002095	Malonylcarnitine
HMDB0002091	Isovalerylglucuronide
HMDB0002089	N-Ribosylhistidine
HMDB0002064	N-Acetylputrescine
HMDB0002061	Hyaluronic acid
HMDB0002044	8-Hydroxyguanosine
HMDB0002040	4-Methoxycinnamic acid
HMDB0002031	Ureidoisobutyric acid
HMDB0002023	Ethyladipic acid
HMDB0002007	Tetracosahexaenoic acid
HMDB0001988	4-Hydroxycyclohexylcarboxylic acid
HMDB0001978	5-Hydroxypyrazinamide
HMDB0001942	Phenylpropanolamine
HMDB0001931	gamma-CEHC
HMDB0001926	17a-Ethynylestradiol
HMDB0001908	19-Hydroxy-PGE2
HMDB0001900	Ribonolactone
HMDB0001896	5-Methoxytryptophol
HMDB0001886	3-Methylxanthine
HMDB0001867	4-Aminohippuric acid
HMDB0001859	Acetaminophen
HMDB0001857	1,3-Dimethyluric acid
HMDB0001713	m-Coumaric acid
HMDB0001645	L-Norleucine
HMDB0001563	1-Methylguanosine
HMDB0001562	Folinic acid
HMDB0001554	Xanthylic acid
HMDB0001518	alpha-CEHC
HMDB0001514	Glucosamine
HMDB0001497	Nicotine-1'-N-oxide
HMDB0001434	3-Methoxytyrosine
HMDB0001412	7,8-Dihydropteroic acid
HMDB0001411	Cotinine N-oxide
HMDB0001396	5-Methyltetrahydrofolic acid
HMDB0001392	p-Aminobenzoic acid
HMDB0001390	Hydroxycotinine
HMDB0001343	Mevalonic acid-5P
HMDB0001272	Nicotine glucuronide
HMDB0001263	Allysine
HMDB0001238	N-Acetylserotonin
HMDB0001204	trans-3-Hydroxycotinine glucuronide
HMDB0001200	N'-Formylkynurenine
HMDB0001190	Indoleacetaldehyde
HMDB0001180	N2-Succinyl-L-glutamic acid 5-semialdehyde
HMDB0001177	(S)-Succinyldihydrolipoamide
HMDB0001173	5'-Methylthioadenosine
HMDB0001161	4-Trimethylammoniobutanoic acid
HMDB0001149	5-Aminolevulinic acid
HMDB0001138	N-Acetylglutamic acid
HMDB0001107	7-Methylguanosine
HMDB0001087	5-Methylthioribose
HMDB0001069	2-Phenylaminoadenosine
HMDB0001030	3'-Ketolactose
HMDB0001016	D-4'-Phosphopantothenate
HMDB0001013	Cotinine glucuronide
HMDB0001007	3-Pyridinebutanoic acid
HMDB0000991	DL-2-Aminooctanoic acid
HMDB0000982	5-Methylcytidine
HMDB0000978	4-(2-Aminophenyl)-2,4-dioxobutanoic acid
HMDB0000953	Suberylglycine
HMDB0000939	S-Adenosylhomocysteine
HMDB0000933	Traumatic acid
HMDB0000913	Vanillactic acid
HMDB0000912	Succinyladenosine
HMDB0000904	Citrulline
HMDB0000903	Tetrahydrocortisone
HMDB0000902	NAD
HMDB0000888	Undecanedioic acid
HMDB0000881	Xanthurenic acid
HMDB0000872	Tetradecanedioic acid
HMDB0000866	N-Acetyl-L-tyrosine
HMDB0000860	Phenylpropionylglycine
HMDB0000856	N-a-Acetylcitrulline
HMDB0000840	Salicyluric acid
HMDB0000832	Capryloylglycine
HMDB0000830	Neuraminic acid
HMDB0000824	Propionylcarnitine
HMDB0000821	Phenylacetylglycine
HMDB0000819	Normetanephrine
HMDB0000797	SAICAR
HMDB0000796	N-Acetyl-4-O-acetylneuraminic acid
HMDB0000792	Sebacic acid
HMDB0000791	L-Octanoylcarnitine
HMDB0000788	Orotidine
HMDB0000786	Oxypurinol
HMDB0000766	N-Acetyl-L-alanine
HMDB0000764	Hydrocinnamic acid
HMDB0000763	5-Hydroxyindoleacetic acid
HMDB0000745	Homocarnosine
HMDB0000736	Isobutyryl-L-carnitine
HMDB0000735	Hydroxyphenylacetylglycine
HMDB0000734	Indoleacrylic acid
HMDB0000727	L-Threoneopterin
HMDB0000721	Glycylproline
HMDB0000715	Kynurenic acid
HMDB0000714	Hippuric acid
HMDB0000701	Hexanoylglycine
HMDB0000696	L-Methionine
HMDB0000679	Homocitrulline
HMDB0000673	Linoleic acid
HMDB0000671	Indolelactic acid
HMDB0000670	Homo-L-arginine
HMDB0000659	Deoxycholic acid disulfate
HMDB0000651	Decanoylcarnitine
HMDB0000641	L-Glutamine
HMDB0000638	Dodecanoic acid
HMDB0000635	Succinylacetone
HMDB0000631	Deoxycholic acid glycine conjugate
HMDB0000630	Cytosine
HMDB0000623	Dodecanedioic acid
HMDB0000603	cis-4-Decenedioic acid
HMDB0000600	Galactosylhydroxylysine
HMDB0000594	gamma-Glutamylphenylalanine
HMDB0000585	Glucosylgalactosyl hydroxylysine
HMDB0000569	Deoxypyridinoline
HMDB0000567	Cinnamic acid
HMDB0000565	Galactonic acid
HMDB0000560	Goshuyic acid
HMDB0000557	L-Alloisoleucine
HMDB0000555	3-Methyladipic acid
HMDB0000552	3-Methylglutarylcarnitine
HMDB0000543	Benzenebutanoic acid
HMDB0000536	Adenylsuccinic acid
HMDB0000528	4,5-Dihydroorotic acid
HMDB0000510	Aminoadipic acid
HMDB0000500	4-Hydroxybenzoic acid
HMDB0000497	5,6-Dihydrouridine
HMDB0000496	3-Methoxy-4-hydroxyphenylglycol glucuronide
HMDB0000489	Aspartylglycosamine
HMDB0000486	7-Hydroxyoctanoic acid
HMDB0000476	3-Oxo-4,6-choladienoic acid
HMDB0000472	5-Hydroxy-L-tryptophan
HMDB0000468	Biopterin
HMDB0000451	cis-4-Hydroxycyclohexylacetic acid
HMDB0000450	5-Hydroxylysine
HMDB0000434	Homoveratric acid
HMDB0000424	2-Hydroxydecanedioic acid
HMDB0000422	2-Methylglutaric acid
HMDB0000418	18-Hydroxycortisol
HMDB0000413	3-Hydroxydodecanedioic acid
HMDB0000409	(5R)-5-Hydroxyhexanoic acid
HMDB0000394	3-Hydroxytetradecanedioic acid
HMDB0000378	2-Methylbutyroylcarnitine
HMDB0000372	16-Oxoestrone
HMDB0000350	3-Hydroxysebacic acid
HMDB0000348	3b,12a-Dihydroxy-5a-cholanoic acid
HMDB0000343	2-Hydroxyestrone
HMDB0000328	12-Ketodeoxycholic acid
HMDB0000325	3-Hydroxysuberic acid
HMDB0000321	2-Hydroxyadipic acid
HMDB0000314	3b-Allotetrahydrocortisol
HMDB0000312	3a,7a,12b-Trihydroxy-5b-cholanoic acid
HMDB0000308	3b-Hydroxy-5-cholenoic acid
HMDB0000306	Tyramine
HMDB0000305	Vitamin A
HMDB0000301	Urocanic acid
HMDB0000299	Xanthosine
HMDB0000296	Uridine
HMDB0000291	Vanillylmandelic acid
HMDB0000289	Uric acid
HMDB0000279	Saccharopine
HMDB0000273	Thymidine
HMDB0000269	Sphinganine
HMDB0000267	Pyroglutamic acid
HMDB0000259	Serotonin
HMDB0000252	Sphingosine
HMDB0000245	Porphobilinogen
HMDB0000234	Testosterone
HMDB0000220	Palmitic acid
HMDB0000216	Norepinephrine
HMDB0000215	N-Acetyl-D-glucosamine
HMDB0000209	Phenylacetic acid
HMDB0000206	N6-Acetyl-L-lysine
HMDB0000205	Phenylpyruvic acid
HMDB0000197	Indoleacetic acid
HMDB0000195	Inosine
HMDB0000181	L-Dopa
HMDB0000162	L-Proline
HMDB0000158	L-Tyrosine
HMDB0000148	L-Glutamic acid
HMDB0000133	Guanosine
HMDB0000130	Homogentisic acid
HMDB0000128	Guanidoacetic acid
HMDB0000127	D-Glucuronic acid
HMDB0000118	Homovanillic acid
HMDB0000101	Deoxyadenosine
HMDB0000094	Citric acid
HMDB0000089	Cytidine
HMDB0000078	Cysteinylglycine
HMDB0000077	Dehydroepiandrosterone
HMDB0000073	Dopamine
HMDB0000071	Deoxyinosine
HMDB0000070	Pipecolic acid
HMDB0000064	Creatine
HMDB0000063	Cortisol
HMDB0000062	L-Carnitine
HMDB0000058	Cyclic AMP
HMDB0000052	Argininosuccinic acid
HMDB0000033	Carnosine
HMDB0000017	4-Pyridoxic acid
HMDB0000014	Deoxycytidine
HMDB0000012	Deoxyuridine
HMDB0000010	2-Methoxyestrone
HMDB0000001	1-Methylhistidine

## Sheet: children-1D
Compound ID	Description
HMDB0142154	(2S)-2-amino-3-(4-hydroxy-3-methoxyphenyl)-2-methylpropanoic acid
HMDB0139553	(2E)-N-(4-aminobutyl)-3-(4-hydroxy-3-methoxyphenyl)prop-2-enimidic acid
HMDB0135898	4-hydroxy-3-(3-methylbut-2-en-1-yl)benzoic acid
HMDB0135640	3,4,5-trihydroxy-6-[1-(4-methoxyphenyl)-3-phenylpropoxy]oxane-2-carboxylic acid
HMDB0135620	3,4,5-trihydroxy-6-{2-[(1E)-3-(4-methoxyphenyl)-3-oxoprop-1-en-1-yl]phenoxy}oxane-2-carboxylic acid
HMDB0134730	2-(2-hydroxy-4-methylpent-3-en-1-yl)-2-methyl-2H-chromen-8-ol
HMDB0134659	3,4,5-trihydroxy-6-[(3-oxo-1,7-diphenylheptan-4-yl)oxy]oxane-2-carboxylic acid
HMDB0134167	6-({2-[2,4-dihydroxy-3-(3-methylbut-2-en-1-yl)phenyl]propanoyl}oxy)-3,4,5-trihydroxyoxane-2-carboxylic acid
HMDB0133673	3,4,5-trihydroxy-6-(2-methyl-3-phenylpropoxy)oxane-2-carboxylic acid
HMDB0132982	1-hydroxy-5-(4-methoxyphenyl)pentan-3-one
HMDB0130128	3,4,5-trihydroxy-6-{[8-(2-hydroxypropan-2-yl)-2-oxo-4-propyl-2H,8H,9H-furo[2,3-h]chromen-5-yl]oxy}oxane-2-carboxylic acid
HMDB0130091	3,4,5-trihydroxy-6-{[2-hydroxy-1-(1-oxo-1H-isochromen-3-yl)but-3-en-1-yl]oxy}oxane-2-carboxylic acid
HMDB0129973	3,4,5-trihydroxy-6-{[7-hydroxy-3-(4-methoxyphenyl)-4-oxo-3,4-dihydro-2H-1-benzopyran-5-yl]oxy}oxane-2-carboxylic acid
HMDB0129948	3,4,5-trihydroxy-6-{4-hydroxy-3-[2-(3-hydroxy-5-methoxyphenyl)ethyl]phenoxy}oxane-2-carboxylic acid
HMDB0129588	6-{[3-(3,4-dimethoxyphenyl)-7-methoxy-8-methyl-4-oxo-4H-chromen-5-yl]oxy}-3,4,5-trihydroxyoxane-2-carboxylic acid
HMDB0128959	7-hydroxy-6-(3-oxobutyl)-2H-chromen-2-one
HMDB0127982	3,4,5-trihydroxy-6-{[3-(4-hydroxy-3-methoxyphenyl)propanoyl]oxy}oxane-2-carboxylic acid
HMDB0127780	6-{3,5-dihydroxy-4-[2-hydroxy-3-(3-methoxyphenyl)propyl]phenoxy}-3,4,5-trihydroxyoxane-2-carboxylic acid
HMDB0127763	5-[(3-methoxyphenyl)methyl]oxolan-2-one
HMDB0126628	2-amino-4-({1-[(carboxymethyl)-C-hydroxycarbonimidoyl]-2-({2,3,4,6-tetrahydroxy-5-[(2E)-3-(4-hydroxyphenyl)prop-2-enoyl]phenyl}sulfanyl)ethyl}-C-hydroxycarbonimidoyl)butanoic acid
HMDB0126522	{[(2Z)-2-(phenylmethylidene)heptyl]oxy}sulfonic acid
HMDB0126254	2-{6-[2,4-dihydroxy-3-(3-methylbut-2-en-1-yl)benzoyl]-5-(2,4-dihydroxyphenyl)-5-hydroxy-3-methylcyclohex-2-en-1-yl}-5-[(E)-2-(2,4-dihydroxyphenyl)ethenyl]benzene-1,3-diol
HMDB0125517	2-(2,6-dihydroxy-3,4-dimethoxycyclohexylidene)acetonitrile
HMDB0125470	6-({2-[4,6-dihydroxy-2-methoxy-3-(3-methylbut-2-en-1-yl)phenyl]acetyl}oxy)-3,4,5-trihydroxyoxane-2-carboxylic acid
HMDB0125319	3,4,5-trihydroxy-6-(2,4,6-trihydroxyphenoxy)oxane-2-carboxylic acid
HMDB0125284	3,4,5-trihydroxy-6-[3-(3,5,7-trihydroxy-4-oxo-3,4-dihydro-2H-1-benzopyran-2-yl)phenoxy]oxane-2-carboxylic acid
HMDB0125150	6-{[2-(3,4-dihydroxyphenyl)acetyl]oxy}-3,4,5-trihydroxyoxane-2-carboxylic acid
HMDB0092901	DG(8:0/10:0/0:0)
HMDB0062445	alpha-CEHC glucuronide
HMDB0061154	Monic acid
HMDB0061146	Hydroxy-lacosamide
HMDB0061144	Hydromorphone-3-glucoside
HMDB0061137	Dihydroisomorphine-6-glucuronide
HMDB0061126	4,5-Dihydro-drospirenone-3-sulfate
HMDB0061104	7-hydroxymethotrexate
HMDB0061062	7-hydroxygranisetron
HMDB0061047	simvastatin hydroxy acid
HMDB0061040	hydroxynefazodone
HMDB0061012	(2S,3R)-2-[(1R)-1-[3,5-bis(trifluoromethyl)phenyl]ethoxy]-3-(4-fluorophenyl)morpholine
HMDB0060988	5-hydroxypropafenone
HMDB0060950	fluvoxamino acid
HMDB0060885	4'-Hydroxy-R-phenprocoumon
HMDB0060855	O-Desmethyl-lacosamide
HMDB0060832	meta-O-Dealkylated flecainide lactam
HMDB0060817	Diethylcarbamazine N-oxide
HMDB0060743	3-Hydroxynevirapine glucuronide
HMDB0060737	3-(4-Hydroxy-3-methoxyphenyl)-2-methylpropionic acid
HMDB0060735	3-(3,4-Dihydroxyphenyl)-2-methylpropionic acid
HMDB0060670	2-Hydroxyfelbamate
HMDB0060595	Olopatadine n-oxide
HMDB0060570	Deoxydihydro-artemisinin
HMDB0060569	Deoxyartemsinin
HMDB0060464	Codeine-6-glucuronide
HMDB0060415	6-Thioguanosine monophosphate
HMDB0060400	5-Phenyl-1,3-oxazinane-2,4-dione
HMDB0060389	4-Hydroxy-5-phenyltetrahydro-1,3-oxazin-2-one
HMDB0060383	4-(Methylnitrosamino)-1-(3-pyridyl)-1-butanol glucuronide
HMDB0060120	10-Hydroxy-octadec-12Z-enoate-9-beta-D-glucuronide
HMDB0059989	5-(3',4'-Dihydroxyphenyl)-gamma-valerolactone-4'-O-glucuronide
HMDB0059971	4-Hydroxy-5-(3',4'-dihydroxyphenyl)-valeric acid-O-glucuronide
HMDB0041886	Enalaprilat
HMDB0041768	Phloretin 2'-O-glucuronide
HMDB0041736	Genistein 4',7-O-diglucuronide
HMDB0041732	Equol 7-O-glucuronide
HMDB0041720	Dihydrocaffeic acid 3-O-glucuronide
HMDB0041693	5-(3',5'-Dihydroxyphenyl)-gamma-valerolactone 3-O-glucuronide
HMDB0040668	Blumenol C glucoside
HMDB0040647	16,17-Dihydro-16a,17-dihydroxygibberellin A4 17-glucoside
HMDB0040429	Diethyl decanedioate
HMDB0039964	beta-D-Glucopyranosyl-11-hydroxyjasmonic acid
HMDB0039947	Pisumionoside
HMDB0039812	Cyclocalopin C1
HMDB0039660	Gossyvertin
HMDB0039655	1,2,3,4,5,6-Hexahydro-5-(1-hydroxyethylidene)-7H-cyclopenta[b]pyridin-7-one
HMDB0039540	Cerebronic acid
HMDB0039493	Dihydrowyerone acid
HMDB0039142	Wyerol
HMDB0039141	Wyeronic acid
HMDB0039052	(4S,8R)-8,9-Dihydroxy-p-menth-1(6)-en-2-one
HMDB0038997	Lentialexin
HMDB0038995	(S)-17-Hydroxy-9,11,13,15-octadecatetraynoic acid
HMDB0038732	alpha-Ionol O-[arabinosyl-(1->6)-glucoside]
HMDB0038327	(3b,9R)-5-Megastigmene-3,9-diol 9-[apiosyl-(1->6)-glucoside]
HMDB0038291	2-Propenyl cyclohexanebutanoate
HMDB0037611	Lucidenic acid A
HMDB0037383	Withangulatin A
HMDB0037012	2-Hydroxy-p-mentha-1,8-dien-6-one
HMDB0036974	Muricin E
HMDB0036903	Gibberellin A38 glucosyl ester
HMDB0036783	Diosbulbinoside F
HMDB0036771	Laurenobiolide
HMDB0036708	Dulcoside A
HMDB0036686	2,2,6,7-Tetramethylbicyclo[4.3.0]nona-1(9),4-diene-7,8-diol
HMDB0036662	2beta,9xi-Dihydroxy-8-oxo-1(10),4,11(13)-germacratrien-12,6alpha-olide
HMDB0036488	Annuolide C
HMDB0036487	Achillicin
HMDB0036434	Lucidenic acid E2
HMDB0036403	Ganosporelactone B
HMDB0036340	Ethyl 7-epi-12-hydroxyjasmonate glucoside
HMDB0036143	Monomenthyl succinate
HMDB0035973	Lucidenic acid M
HMDB0035919	Corchorifatty acid F
HMDB0035867	11,13-Dihydrotaraxinic acid glucosyl ester
HMDB0035822	Glucosyl 6-hydroxy-2,6-dimethyl-2E,7-octadienoate
HMDB0035771	Nomilinic acid
HMDB0035729	Dihydromyoporone
HMDB0035626	Glaucarubin
HMDB0035610	Taraxacolide 1-O-b-D-glucopyranoside
HMDB0035500	Panaquinquecol 6
HMDB0035157	Geranyl acetate
HMDB0035075	Tanacetol B
HMDB0034983	Cynaratriol
HMDB0034714	Curdione
HMDB0034706	Cucurbitacin C
HMDB0034695	Cucurbitacin D
HMDB0034249	Caryoptosidic acid
HMDB0033899	Ixocarpanolide
HMDB0033632	Furohyperforin
HMDB0033630	Lactapiperanol C
HMDB0033601	Dihydrojasmonic acid
HMDB0033505	(9Z,11R,12S,13S,15Z)-12,13-Epoxy-11-hydroxy-9,15-octadecadienoic acid
HMDB0033337	Fusarin C
HMDB0033217	(2xi,6xi)-7-Methyl-3-methylene-1,2,6,7-octanetetrol
HMDB0033216	(2R,6x)-7-Methyl-3-methylene-1,2,6,7-octanetetrol 2-glucoside
HMDB0033207	Coagulin R 3-glucoside
HMDB0033191	2,2,4,4,-Tetramethyl-6-(1-oxopropyl)-1,3,5-cyclohexanetrione
HMDB0032870	Jasmolone glucoside
HMDB0032841	5-Megastigmen-7-yne-3,9-diol 9-glucoside
HMDB0032799	(R)-1-O-[b-D-Glucopyranosyl-(1->6)-b-D-glucopyranoside]-1,3-octanediol
HMDB0032697	1b-Furanoeudesm-4(15)-en-1-ol acetate
HMDB0032688	(Z)-1-(Methylthio)-5-phenyl-1-penten-3-yne
HMDB0032671	(E)-2',4,4'-Trihydroxy-3-prenylchalcone
HMDB0032622	Phenethyl rutinoside
HMDB0032574	Propylparaben
HMDB0032527	1,1'-(Tetrahydro-6a-hydroxy-2,3a,5-trimethylfuro[2,3-d]-1,3-dioxole-2,5-diyl)bis-ethanone
HMDB0032503	Silica aerogel
HMDB0032472	Polyethylene, oxidized
HMDB0032389	Methyl acrylate-divinylbenzene, completely hydrolyzed, copolymer
HMDB0032358	Lauroyl diethanolamide
HMDB0031963	(3b,6b,8a,12a)-8,12-Epoxy-7(11)-eremophilene-6,8,12-trimethoxy-3-ol
HMDB0031954	3-Methyl-3-butenyl apiosyl-(1->6)-glucoside
HMDB0031735	Ethyl maltol
HMDB0031694	Butyl (S)-3-hydroxybutyrate glucoside
HMDB0031602	4-Pentenoic acid
HMDB0031452	Lignans
HMDB0031373	(1(10)E,4E,6a,9b)-9-(2-Methylpropanoyloxy)-1(10),4,11(13)-germacratrien-12,6-olide
HMDB0031360	L-cis-Cyclo(aspartylphenylalanyl)
HMDB0031303	Osmundalactone
HMDB0031256	4-Hydroxy-2H-pyran-3-carboxaldehyde
HMDB0031098	(9Z,11E,13E,15Z)-4-Oxo-9,11,13,15-octadecatetraenoic acid
HMDB0031054	10-Hydroxy-2,8-decadiene-4,6-diynoic acid
HMDB0031053	(E)-6-Hexadecenoic acid
HMDB0031007	1-Acetoxy-2-hydroxy-16-heptadecyn-4-one
HMDB0031006	1-Acetoxy-2-hydroxy-16-heptadecen-4-one
HMDB0030989	5-Pentyltetrahydro-2-oxo-3-furancarboxylic acid
HMDB0030984	5-Hexyltetrahydro-2-oxo-3-furancarboxylic acid
HMDB0030964	Linolenelaidic acid
HMDB0030918	1-Hydroxyepiacorone
HMDB0030914	Alliospiroside C
HMDB0030895	(4R,5S,7R,11x)-11,12-Dihydroxy-1(10)-spirovetiven-2-one 12-glucoside
HMDB0030858	Austdiol
HMDB0030785	Mammeigin
HMDB0030729	Gravelliferone
HMDB0030628	Rubraflavone A
HMDB0030433	Linalyl anthranilate
HMDB0030411	(2R,2'S)-Isobuteine
HMDB0030410	L-2-Amino-3-methylenehexanoic acid
HMDB0030369	3-Hydroxy-5Z-octenyl acetate
HMDB0030367	Ethyl (3R,5Z)-3-hydroxy-5-octenoate
HMDB0030263	Rhazidigenine Nb-oxide
HMDB0030229	Lagerstroemine
HMDB0030158	Austalide L
HMDB0030155	Austalide I
HMDB0030057	Boviquinone 4
HMDB0030004	Austalide B
HMDB0029772	Corchoionol C 9-glucoside
HMDB0029771	7,8-Dihydrovomifoliol 9-[apiosyl-(1->6)-glucoside]
HMDB0029739	1H-Indole-3-acetamide
HMDB0029622	Isopetasoside
HMDB0029604	Lubiminol
HMDB0029575	(+)-cis-5,6-Dihydro-5-hydroxy-4-methoxy-6-(2-phenylethyl)-2H-pyran-2-one
HMDB0029566	Isopulegone caffeate
HMDB0029504	Marindinin
HMDB0029466	Eugenitol
HMDB0029448	DL-Ornithino-L-alanine
HMDB0029443	L-Pyridosine
HMDB0029428	Hypoglycin B
HMDB0029312	Ophiopogonin C'
HMDB0029284	Avenanthramide 1c
HMDB0029226	5'-(3'-Methoxy-4'-hydroxyphenyl)-gamma-valerolactone
HMDB0029203	hesperetin-7-O-glucuronide
HMDB0029191	5'-(3',4'-Dihydroxyphenyl)-gamma-valerolactone sulfate
HMDB0029185	5-(3',4'-Dihydroxyphenyl)-gamma-valerolactone
HMDB0029140	Valyl-Valine
HMDB0029128	Valyl-Hydroxyproline
HMDB0029115	Tyrosyl-Threonine
HMDB0029113	Tyrosyl-Proline
HMDB0029074	Threoninyl-Valine
HMDB0029069	Threoninyl-Proline
HMDB0029064	Threoninyl-Isoleucine
HMDB0029062	Threoninyl-Hydroxyproline
HMDB0029050	Seryltryptophan
HMDB0029010	Prolyl-Alanine
HMDB0028991	Phenylalanyl-Aspartate
HMDB0028989	Phenylalanyl-Arginine
HMDB0028974	Methionyl-Hydroxyproline
HMDB0028960	Lysyl-Serine
HMDB0028930	Leucyl-Hydroxyproline
HMDB0028908	Isoleucyl-Hydroxyproline
HMDB0028893	Histidinyl-Proline
HMDB0028887	Histidinyl-Histidine
HMDB0028843	Glycyl-Histidine
HMDB0028825	Glutamylmethionine
HMDB0028806	Glutaminylserine
HMDB0028766	Aspartyl-Valine
HMDB0028744	Asparaginyl-Valine
HMDB0028739	Asparaginyl-Proline
HMDB0028731	Asparaginyl-Glycine
HMDB0028725	Asparaginyl-Arginine
HMDB0028717	Arginyl-Proline
HMDB0028704	Arginyl-Asparagine
HMDB0028695	Alanyl-Proline
HMDB0015009	Terbutaline
HMDB0013913	8-Hydroxynevirapine
HMDB0013894	S-4-Hydroxymephenytoin
HMDB0013716	Norvaline
HMDB0013679	Bergaptol
HMDB0013642	1-hydroxy-2-Oxopropyl tetrahydropterin
HMDB0013627	Cervonoyl ethanolamide
HMDB0013240	Indoleacetyl glutamine
HMDB0013220	Beta-Citryl-L-glutamic acid
HMDB0013189	3-Indole carboxylic acid glucuronide
HMDB0013118	Xanthurenate-8-O-beta-D-glucoside
HMDB0013076	Spermine dialdehyde
HMDB0013058	S-(9-deoxy-delta9,12-PGD2)-glutathione
HMDB0012983	Kinetensin 1-3
HMDB0012936	Dynorphin B (10-13)
HMDB0012838	6,7-dihydro-12-epi-LTB4
HMDB0012639	20-Hydroxy-leukotriene E4
HMDB0012530	11-Hydroxyeicosatetraenoate glyceryl ester
HMDB0012492	1-(1,2,3,4,5-Pentahydroxypent-1-yl)-1,2,3,4-tetrahydro-beta-carboline-3-carboxylate
HMDB0012342	PS(14:1(9Z)/14:1(9Z))
HMDB0012312	3-O-Sulfogalactosylceramide (d18:1/14:0)
HMDB0012246	Kynuramine
HMDB0012219	Dopamine quinone
HMDB0011756	N-Acetylleucine
HMDB0011716	N-Acetylvanilalanine
HMDB0011690	7-Aminomethyl-7-carbaguanine
HMDB0011686	p-Cresol glucuronide
HMDB0011654	2-(3-Carboxy-3-(methylammonio)propyl)-L-histidine
HMDB0011596	Queuosine
HMDB0011180	L-prolyl-L-proline
HMDB0011178	Prolylglycine
HMDB0011177	Phenylalanylproline
HMDB0011166	L-beta-aspartyl-L-leucine
HMDB0010727	3-Oxododecanoic acid
HMDB0010715	2-Phenylacetamide
HMDB0010362	6-Hydroxy-5-methoxyindole glucuronide
HMDB0010357	Tetrahydroaldosterone-3-glucuronide
HMDB0010351	11-beta-Hydroxyandrosterone-3-glucuronide
HMDB0010320	Cortolone-3-glucuronide
HMDB0010316	Acetaminophen glucuronide
HMDB0009116	PE(18:2(9Z,12Z)/P-18:1(11Z))
HMDB0007041	DG(14:1(9Z)/16:1(9Z)/0:0)
HMDB0006921	(S)-3-Hydroxy-N-methylcoclaurine
HMDB0006344	Phenylacetylglutamine
HMDB0006320	2,6 Dimethylheptanoyl carnitine
HMDB0006202	4,8 Dimethylnonanoyl carnitine
HMDB0006040	N2-Methylguanine
HMDB0006037	8-Hydroxy-7-methylguanine
HMDB0006005	Indolylacryloylglycine
HMDB0005935	Androstenol
HMDB0005923	N4-Acetylcytidine
HMDB0005765	Ophthalmic acid
HMDB0005760	Dihydrodaidzein
HMDB0004825	p-Octopamine
HMDB0004824	N2,N2-Dimethylguanosine
HMDB0004813	3-Methyluridine
HMDB0004629	O-Desmethylangolensin
HMDB0004400	5-Acetylamino-6-amino-3-methyluracil
HMDB0004193	N1-Methyl-2-pyridone-5-carboxamide
HMDB0004186	3-Methyldioxyindole
HMDB0004159	L-Urobilin
HMDB0004157	L-Urobilinogen
HMDB0004089	Formylanthranilic acid
HMDB0003950	7-Methylinosine
HMDB0003556	Chitobiose
HMDB0003431	L-Histidinol
HMDB0003269	Nicotinuric acid
HMDB0003180	Cortol
HMDB0003128	Cortolone
HMDB0002982	Prostaglandin B1
HMDB0002829	Androsterone glucuronide
HMDB0002823	Docosatrienoic acid
HMDB0002596	Deoxycholic acid 3-glucuronide
HMDB0002579	Glycochenodeoxycholic acid 3-glucuronide
HMDB0002577	Cholic acid glucuronide
HMDB0002522	Chenodeoxycholic acid sulfate
HMDB0002496	N-[(3a,5b,7a)-3-hydroxy-24-oxo-7-(sulfooxy)cholan-24-yl]-Glycine
HMDB0002472	(3a,5b,7a,12a)-24-[(carboxymethyl)amino]-1,12-dihydroxy-24-oxocholan-3-yl-b-D-Glucopyranosiduronic acid
HMDB0002430	(3a,5b,7a)-23-Carboxy-7-hydroxy-24-norcholan-3-yl-b-D-Glucopyranosiduronic acid
HMDB0002381	N-Acetylcystathionine
HMDB0002377	Urothion
HMDB0002372	N-Phenylacetylphenylalanine
HMDB0002366	Tiglylcarnitine
HMDB0002294	Resolvin D2
HMDB0002224	5-Methyldeoxycytidine
HMDB0002201	N-Carboxyethyl-g-aminobutyric acid
HMDB0002200	Leukotriene E4
HMDB0002171	Glycylprolylhydroxyproline
HMDB0002169	S-(2-carboxypropyl)-Cysteamine
HMDB0002089	N-Ribosylhistidine
HMDB0002025	2,3-Dimethyl-3-hydroxyglutaric acid
HMDB0002023	Ethyladipic acid
HMDB0002007	Tetracosahexaenoic acid
HMDB0001942	Phenylpropanolamine
HMDB0001931	gamma-CEHC
HMDB0001908	19-Hydroxy-PGE2
HMDB0001898	Mesobilirubinogen
HMDB0001866	3,4-Dihydroxymandelic acid
HMDB0001855	5-Hydroxytryptophol
HMDB0001713	m-Coumaric acid
HMDB0001645	L-Norleucine
HMDB0001563	1-Methylguanosine
HMDB0001545	Pyridoxal
HMDB0001434	3-Methoxytyrosine
HMDB0001392	p-Aminobenzoic acid
HMDB0001272	Nicotine glucuronide
HMDB0001263	Allysine
HMDB0001200	N'-Formylkynurenine
HMDB0001190	Indoleacetaldehyde
HMDB0001139	Prostaglandin F2a
HMDB0001067	N-Acetylaspartylglutamic acid
HMDB0000982	5-Methylcytidine
HMDB0000978	4-(2-Aminophenyl)-2,4-dioxobutanoic acid
HMDB0000953	Suberylglycine
HMDB0000939	S-Adenosylhomocysteine
HMDB0000933	Traumatic acid
HMDB0000912	Succinyladenosine
HMDB0000904	Citrulline
HMDB0000903	Tetrahydrocortisone
HMDB0000866	N-Acetyl-L-tyrosine
HMDB0000840	Salicyluric acid
HMDB0000792	Sebacic acid
HMDB0000791	L-Octanoylcarnitine
HMDB0000736	Isobutyryl-L-carnitine
HMDB0000735	Hydroxyphenylacetylglycine
HMDB0000734	Indoleacrylic acid
HMDB0000715	Kynurenic acid
HMDB0000714	Hippuric acid
HMDB0000712	Hexadecanedioic acid mono-L-carnitine ester
HMDB0000696	L-Methionine
HMDB0000688	Isovalerylcarnitine
HMDB0000679	Homocitrulline
HMDB0000638	Dodecanoic acid
HMDB0000631	Deoxycholic acid glycine conjugate
HMDB0000603	cis-4-Decenedioic acid
HMDB0000600	Galactosylhydroxylysine
HMDB0000594	gamma-Glutamylphenylalanine
HMDB0000567	Cinnamic acid
HMDB0000557	L-Alloisoleucine
HMDB0000552	3-Methylglutarylcarnitine
HMDB0000510	Aminoadipic acid
HMDB0000472	5-Hydroxy-L-tryptophan
HMDB0000450	5-Hydroxylysine
HMDB0000447	7a,12a-Dihydroxy-3-oxo-4-cholenoic acid
HMDB0000418	18-Hydroxycortisol
HMDB0000391	7-Ketodeoxycholic acid
HMDB0000385	12a-Hydroxy-3-oxocholadienic acid
HMDB0000314	3b-Allotetrahydrocortisol
HMDB0000312	3a,7a,12b-Trihydroxy-5b-cholanoic acid
HMDB0000301	Urocanic acid
HMDB0000289	Uric acid
HMDB0000269	Sphinganine
HMDB0000267	Pyroglutamic acid
HMDB0000252	Sphingosine
HMDB0000245	Porphobilinogen
HMDB0000193	Isocitric acid
HMDB0000158	L-Tyrosine
HMDB0000138	Glycocholic acid
HMDB0000130	Homogentisic acid
HMDB0000118	Homovanillic acid
HMDB0000058	Cyclic AMP
HMDB0000038	Dihydrobiopterin
HMDB0000017	4-Pyridoxic acid
HMDB0000010	2-Methoxyestrone

## Sheet: children-2D
Compound ID	Description
HMDB0142963	2-amino-6-hydroxyhexanoic acid
HMDB0142154	(2S)-2-amino-3-(4-hydroxy-3-methoxyphenyl)-2-methylpropanoic acid
HMDB0141065	5-hydroxy-1,7-bis(4-hydroxyphenyl)hept-1-en-3-one
HMDB0140805	3,5,6,7-tetrahydroxy-2-(4-hydroxyphenyl)-1位??chromen-1-ylium
HMDB0140288	1-(3,6-dihydroxy-2,4-dimethoxyphenyl)-3-(4-methoxyphenyl)propan-1-one
HMDB0139973	(2E)-N-(3-aminopropyl)-3-(4-hydroxy-3-methoxyphenyl)prop-2-enimidic acid
HMDB0139940	N-(3-aminopropyl)-3-(3,4-dihydroxyphenyl)propanimidic acid
HMDB0139920	3-(4-hydroxy-3-methoxyphenyl)-N-(4-oxobutyl)prop-2-enimidic acid
HMDB0139637	N-(4-aminobutyl)-3-[4-hydroxy-3-(sulfooxy)phenyl]prop-2-enimidic acid
HMDB0139575	(2E)-N-(4-amino-2,3-dihydroxybutyl)-3-(4-hydroxyphenyl)prop-2-enimidic acid
HMDB0139525	N-(4-aminobutyl)-3-(4-hydroxyphenyl)propanimidic acid
HMDB0138052	9,10-dihydroxy-8,8-dimethyl-2H,8H,9H,10H-pyrano[2,3-h]chromen-2-one
HMDB0137256	3-(4-hydroxy-3-methoxyphenyl)-1-(3-pentyloxiran-2-yl)propan-1-one
HMDB0137011	3-(3,4-dihydroxyphenyl)-N-[2-(4-hydroxyphenyl)ethyl]propanimidic acid
HMDB0136775	7-hydroxy-6-(hydroxymethyl)-2H-chromen-2-one
HMDB0136754	4-methyl-2-oxo-2H-chromen-7-yl 2-hydroxyacetate
HMDB0136453	N-[2-hydroxy-2-(4-hydroxy-3-methoxyphenyl)ethyl]-3-(4-hydroxy-3-methoxyphenyl)prop-2-enimidic acid
HMDB0136047	7,14,16-trihydroxy-3-(hydroxymethyl)-3,4,5,6,7,8,9,10,11,12-decahydro-1H-2-benzoxacyclotetradecin-1-one
HMDB0135898	4-hydroxy-3-(3-methylbut-2-en-1-yl)benzoic acid
HMDB0135874	3-[4-hydroxy-3-(3-methylbut-2-en-1-yl)phenyl]prop-2-enoic acid
HMDB0135804	3,4,5-trihydroxy-6-({6-[(E)-2-methoxyethenyl]-7-methyl-2-oxo-2H-chromen-3-yl}oxy)oxane-2-carboxylic acid
HMDB0135749	3,4,5-trihydroxy-6-[3-(4-methoxyphenyl)propoxy]oxane-2-carboxylic acid
HMDB0135732	6-(2-{12,12-dimethyl-4-oxo-3,11,14-trioxatetracyclo[8.5.0.0虏,??0鹿鲁,鹿?礭pentadeca-1(10),2(7),5,8-tetraen-5-yl}-5-methoxyphenoxy)-3,4,5-trihydroxyoxane-2-carboxylic acid
HMDB0135718	{[4-(4-hydroxy-3-methoxyphenyl)butan-2-yl]oxy}sulfonic acid
HMDB0135672	4-(3-hydroxybutyl)-2-methoxyphenol
HMDB0135632	3,4,5-trihydroxy-6-{2-[3-(4-methoxyphenyl)-3-oxopropyl]phenoxy}oxane-2-carboxylic acid
HMDB0135530	6-(hydroxymethyl)-2H-chromen-2-one
HMDB0135447	3,4,5-trihydroxy-6-{3-[(2E)-3-phenylprop-2-enoyl]phenoxy}oxane-2-carboxylic acid
HMDB0135312	3,4,5-trihydroxy-6-(3-phenylpropoxy)oxane-2-carboxylic acid
HMDB0135216	1,3-diphenylpropan-1-ol
HMDB0135150	2-(3,4-dihydroxyphenyl)-5-hydroxy-7-{[3,4,5-trihydroxy-6-(hydroxymethyl)oxan-2-yl]oxy}-3-[(3,4,5-trihydroxy-6-methyloxan-2-yl)oxy]-4H-chromen-4-one
HMDB0134941	3,4,5-trihydroxy-6-(5-hydroxy-1H-indole-3-carbonyloxy)oxane-2-carboxylic acid
HMDB0134931	5-hydroxy-1H-indole-3-carboxylic acid
HMDB0134771	6,7-dihydroxy-1,1,4a,6-tetramethyl-5-{[(2-oxo-2H-chromen-7-yl)oxy]methyl}-decahydronaphthalen-2-yl acetate
HMDB0134749	5,7-dihydroxy-3-[3-hydroxy-4-methoxy-5-(3-methylbut-2-en-1-yl)phenyl]-8-(3-methylbut-2-en-1-yl)-3,4-dihydro-2H-1-benzopyran-4-one
HMDB0134721	6,8-dihydroxy-2-methyl-2-(4-methylpent-3-en-1-yl)-2H-chromene-5-carboxylic acid
HMDB0134704	3-[8-hydroxy-2-methyl-2-(4-methylpent-3-en-1-yl)-2H-chromen-5-yl]propanoic acid
HMDB0134656	[(5-oxo-1,7-diphenylheptan-2-yl)oxy]sulfonic acid
HMDB0134196	3,4,5-trihydroxy-6-[(14-hydroxy-3-methyl-1,7-dioxo-3,4,5,6,7,8,9,10-octahydro-1H-2-benzoxacyclotetradecin-16-yl)oxy]oxane-2-carboxylic acid
HMDB0134165	6-[6-(1-carboxyethyl)-3-hydroxy-2-(3-methylbut-2-en-1-yl)phenoxy]-3,4,5-trihydroxyoxane-2-carboxylic acid
HMDB0134156	6-{6-[5,7-dihydroxy-8-(3-methylbut-2-en-1-yl)-4-oxo-3,4-dihydro-2H-1-benzopyran-3-yl]-3-hydroxy-2-(3-methylbut-2-en-1-yl)phenoxy}-3,4,5-trihydroxyoxane-2-carboxylic acid
HMDB0134131	2-[hydroxy(phenyl)methyl]octanal
HMDB0134122	(2Z)-2-(phenylmethylidene)octan-1-ol
HMDB0134031	3-(2-hydroxyphenyl)oxirane-2-carbaldehyde
HMDB0134026	3-(2-hydroxyphenyl)propanal
HMDB0133952	3,4,5-trihydroxy-6-[(3-oxo-1,7-diphenylhept-6-en-2-yl)oxy]oxane-2-carboxylic acid
HMDB0133799	4-(3-methylbut-2-en-1-yl)-8,17-dioxatetracyclo[8.7.0.0虏,??0鹿鹿,鹿?禲heptadeca-2(7),3,5,11(16),12,14-hexaene-5,14-diol
HMDB0133769	3,4,5-trihydroxy-6-(3-oxo-1-phenylbutoxy)oxane-2-carboxylic acid
HMDB0133756	3,4,5-trihydroxy-6-{[(3E)-2-oxo-4-phenylbut-3-en-1-yl]oxy}oxane-2-carboxylic acid
HMDB0133673	3,4,5-trihydroxy-6-(2-methyl-3-phenylpropoxy)oxane-2-carboxylic acid
HMDB0133645	3,4,5-trihydroxy-6-[(2E)-3-hydroxy-2-(phenylmethylidene)propoxy]oxane-2-carboxylic acid
HMDB0133619	3,4,5-trihydroxy-6-{[(2E)-2-methyl-3-phenylprop-2-en-1-yl]oxy}oxane-2-carboxylic acid
HMDB0133618	2-amino-4-({1-[(carboxymethyl)-C-hydroxycarbonimidoyl]-2-[(2-methyl-3-oxo-1-phenylpropyl)sulfanyl]ethyl}-C-hydroxycarbonimidoyl)butanoic acid
HMDB0133428	3,4,5-trihydroxy-6-({8-hydroxy-17-methoxy-10-oxo-2-oxatricyclo[13.2.2.1鲁,?穄icosa-1(17),3,5,7(20),15,18-hexaen-4-yl}oxy)oxane-2-carboxylic acid
HMDB0133400	3,4,5-trihydroxy-6-({7,8,11,12,13,21,22,23-octahydroxy-3,16-dioxo-2,17,20-trioxatetracyclo[17.3.1.0????0鹿??鹿?礭tricosa-4,6,8,10,12,14-hexaen-6-yl}oxy)oxane-2-carboxylic acid
HMDB0133381	3,4,5-trihydroxy-6-{2-hydroxy-5-[3-oxo-3-(2,4,6-trihydroxyphenyl)prop-1-en-1-yl]phenoxy}oxane-2-carboxylic acid
HMDB0133294	6-hydroxy-2-(4-hydroxyphenyl)-7,8-dimethoxy-3,4-dihydro-2H-1-benzopyran-4-one
HMDB0133274	6-({2,3-dihydroxy-3-[4-hydroxy-3-(3-methylbut-2-en-1-yl)phenyl]propanoyl}oxy)-3,4,5-trihydroxyoxane-2-carboxylic acid
HMDB0133273	6-[4-(2-carboxy-1,2-dihydroxyethyl)-2-(3-methylbut-2-en-1-yl)phenoxy]-3,4,5-trihydroxyoxane-2-carboxylic acid
HMDB0133207	3,4,5-trihydroxy-6-({2-hydroxy-3-[4-hydroxy-3-(3-methylbut-2-en-1-yl)phenyl]propanoyl}oxy)oxane-2-carboxylic acid
HMDB0133179	2-benzylheptan-1-ol
HMDB0133175	2-pentyl-3-phenyloxirane-2-carboxylic acid
HMDB0133167	2-benzyl-6-hydroxyheptanal
HMDB0133164	2-[hydroxy(phenyl)methyl]heptanal
HMDB0133010	{[1-(4-methoxyphenyl)pentan-3-yl]oxy}sulfonic acid
HMDB0133009	3,4,5-trihydroxy-6-{[1-(4-methoxyphenyl)pentan-3-yl]oxy}oxane-2-carboxylic acid
HMDB0132999	3,4,5-trihydroxy-6-{[5-(4-methoxyphenyl)-3-oxopentan-2-yl]oxy}oxane-2-carboxylic acid
HMDB0132997	3,4,5-trihydroxy-6-{[(1E)-1-(4-methoxyphenyl)pent-1-en-3-yl]oxy}oxane-2-carboxylic acid
HMDB0132995	3,4,5-trihydroxy-6-{[(4E)-5-(4-methoxyphenyl)-3-oxopent-4-en-1-yl]oxy}oxane-2-carboxylic acid
HMDB0132982	1-hydroxy-5-(4-methoxyphenyl)pentan-3-one
HMDB0132977	(1E)-5-hydroxy-1-(4-methoxyphenyl)pent-1-en-3-one
HMDB0132970	{[1-(4-methoxyphenyl)-4-methylpentan-3-yl]oxy}sulfonic acid
HMDB0132969	3,4,5-trihydroxy-6-{[1-(4-methoxyphenyl)-4-methylpentan-3-yl]oxy}oxane-2-carboxylic acid
HMDB0132964	3,4,5-trihydroxy-6-{[5-(4-methoxyphenyl)-2-methyl-3-oxopentyl]oxy}oxane-2-carboxylic acid
HMDB0132960	3,4,5-trihydroxy-6-{[1-(4-methoxyphenyl)-4-methyl-3-oxopentyl]oxy}oxane-2-carboxylic acid
HMDB0132957	3,4,5-trihydroxy-6-{[5-(4-methoxyphenyl)-2-methyl-3-oxopent-4-en-2-yl]oxy}oxane-2-carboxylic acid
HMDB0132858	6-methoxy-3-(4-methoxyphenyl)-3,4-dihydro-2H-1-benzopyran-7-ol
HMDB0132759	2-{5,10-dihydroxy-9,13,13-trimethyl-8-oxatetracyclo[7.4.1.0虏,??0鹿虏,鹿?碷tetradeca-2(7),3,5-trien-4-yl}-5,7-dihydroxy-3,4-dihydro-2H-1-benzopyran-4-one
HMDB0132640	6-[3,5-dihydroxy-2-(3-methylbut-2-en-1-yl)-4-[3-(2,4,5-trihydroxyphenyl)propanoyl]phenoxy]-3,4,5-trihydroxyoxane-2-carboxylic acid
HMDB0132621	6-{2-[3-(2,4-dihydroxyphenyl)propanoyl]-6-[(3,3-dimethyloxiran-2-yl)methyl]-3,5-dihydroxyphenoxy}-3,4,5-trihydroxyoxane-2-carboxylic acid
HMDB0132506	2-(2,4-dihydroxyphenyl)-5,7-dihydroxy-6-(3-methylbut-2-en-1-yl)-3,4-dihydro-2H-1-benzopyran-4-one
HMDB0132270	5-(4-hydroxyphenyl)pentanoic acid
HMDB0131468	2-{[(3,5-dimethoxyphenyl)(hydroxy)methylidene]amino}acetic acid
HMDB0131340	4-[5-(3-hydroxypropyl)-1-benzofuran-2-yl]benzene-1,2-diol
HMDB0131294	3,4,5-trihydroxy-6-(2-hydroxyethoxy)oxane-2-carboxylic acid
HMDB0131231	5-methoxy-4-methylbenzene-1,3-diol
HMDB0131172	(2E)-3-(2-hydroxy-4-methoxyphenyl)prop-2-enoic acid
HMDB0131003	12-hydroxy-2-methoxy-11-(2-methoxyphenyl)-4,6,10-trioxatricyclo[7.4.0.0鲁,?穄trideca-1,3(7),8-trien-13-one
HMDB0130930	3-phenyl-1-(2,4,6-trihydroxy-3-methoxyphenyl)propan-1-one
HMDB0130340	3,4,5-trihydroxy-6-{2-[(1E)-3-(4-hydroxy-2-methoxyphenyl)prop-1-en-1-yl]phenoxy}oxane-2-carboxylic acid
HMDB0130287	2-(2-hydroxypropan-2-yl)-6-(2-methylbut-3-en-2-yl)-2H,3H,7H-furo[3,2-g]chromen-7-one
HMDB0130262	5,7-dihydroxy-2-(3-hydroxy-4-methoxyphenyl)-3,6-dimethoxy-3,4-dihydro-2H-1-benzopyran-4-one
HMDB0130183	3-(4-hydroxyphenyl)-1-(2,3,4,6-tetrahydroxyphenyl)propan-1-one
HMDB0130128	3,4,5-trihydroxy-6-{[8-(2-hydroxypropan-2-yl)-2-oxo-4-propyl-2H,8H,9H-furo[2,3-h]chromen-5-yl]oxy}oxane-2-carboxylic acid
HMDB0130091	3,4,5-trihydroxy-6-{[2-hydroxy-1-(1-oxo-1H-isochromen-3-yl)but-3-en-1-yl]oxy}oxane-2-carboxylic acid
HMDB0130064	3-(1,2,4-trihydroxybutyl)-1H-isochromen-1-one
HMDB0130035	3,4,5-trihydroxy-6-{[(3E)-4-(1-oxo-1H-isochromen-3-yl)but-3-en-2-yl]oxy}oxane-2-carboxylic acid
HMDB0129948	3,4,5-trihydroxy-6-{4-hydroxy-3-[2-(3-hydroxy-5-methoxyphenyl)ethyl]phenoxy}oxane-2-carboxylic acid
HMDB0129601	3-(3,7-dimethylocta-2,6-dien-1-yl)-7-hydroxy-2-(2,4,5-trihydroxyphenyl)-4H-chromen-4-one
HMDB0129407	3,4,5-trihydroxy-6-{[2-(4-methoxy-1-benzofuran-5-yl)-2-oxoacetyl]oxy}oxane-2-carboxylic acid
HMDB0129296	5,8-dihydroxy-2-(1-hydroxy-3-methoxy-4-oxocyclohexyl)-3,7-dimethoxy-4H-chromen-4-one
HMDB0129286	5,7,8-trihydroxy-3-methoxy-2-(3-methoxyphenyl)-3,4-dihydro-2H-1-benzopyran-4-one
HMDB0129025	6-{4-[(E)-2-{3,5-dihydroxy-4-[(1E)-4-hydroxy-3-methylbut-1-en-1-yl]phenyl}ethenyl]phenoxy}-3,4,5-trihydroxyoxane-2-carboxylic acid
HMDB0128993	5-[(E)-2-(4-hydroxyphenyl)ethenyl]-2-[(1E)-3-methylbuta-1,3-dien-1-yl]benzene-1,3-diol
HMDB0128984	3,4,5-trihydroxy-6-{[4-(7-methoxy-2-oxo-2H-chromen-6-yl)butan-2-yl]oxy}oxane-2-carboxylic acid
HMDB0128975	3,4,5-trihydroxy-6-[1-(7-methoxy-2-oxo-2H-chromen-6-yl)-3-oxobutoxy]oxane-2-carboxylic acid
HMDB0128708	6-[3-(6,7-dimethoxy-2H-1,3-benzodioxol-5-yl)propoxy]-3,4,5-trihydroxyoxane-2-carboxylic acid
HMDB0128617	7-hydroxy-1-oxo-1H-isochromene-3-carbaldehyde
HMDB0128203	2-(3,5-dimethoxyphenyl)-5,6,7-trihydroxy-4H-chromen-4-one
HMDB0128100	6-[3,5-dihydroxy-2-(3-phenylpropanoyl)phenoxy]-3,4,5-trihydroxyoxane-2-carboxylic acid
HMDB0128087	3,4,5-trihydroxy-6-{4-[3-oxo-3-(2,4,6-trihydroxyphenyl)prop-1-en-1-yl]phenoxy}oxane-2-carboxylic acid
HMDB0128061	3-(3-hydroxy-4-methoxyphenyl)-1-(2,4,6-trihydroxyphenyl)prop-2-en-1-one
HMDB0128044	6-(4-ethyl-5-hydroxy-2-methoxyphenoxy)-3,4,5-trihydroxyoxane-2-carboxylic acid
HMDB0128036	3,4,5-trihydroxy-6-(2-hydroxy-3-methoxyphenoxy)oxane-2-carboxylic acid
HMDB0128032	2-{[hydroxy(3-hydroxy-5-methoxyphenyl)methylidene]amino}acetic acid
HMDB0128030	(4-ethyl-2,6-dihydroxyphenyl)oxidanesulfonic acid
HMDB0128028	6-(5-ethyl-2,3-dihydroxyphenoxy)-3,4,5-trihydroxyoxane-2-carboxylic acid
HMDB0128018	6-(4-ethyl-2-hydroxy-6-methoxyphenoxy)-3,4,5-trihydroxyoxane-2-carboxylic acid
HMDB0127866	2-(4-ethyl-3-hydroxyphenyl)-3,4-dihydro-2H-1-benzopyran-3,5,7-triol
HMDB0127820	3-hydroxy-2-(3-methoxyphenyl)-7-(sulfinooxy)-3,4-dihydro-2H-1-benzopyran-5-olate
HMDB0127814	3-{7-[(6-carboxy-3,4,5-trihydroxyoxan-2-yl)oxy]-3-hydroxy-5-sulfino-3,4-dihydro-2H-1-benzopyran-2-yl}benzen-1-olate
HMDB0127791	3,4,5-trihydroxy-6-{[5-(4-hydroxy-3-methoxyphenyl)pentanoyl]oxy}oxane-2-carboxylic acid
HMDB0127780	6-{3,5-dihydroxy-4-[2-hydroxy-3-(3-methoxyphenyl)propyl]phenoxy}-3,4,5-trihydroxyoxane-2-carboxylic acid
HMDB0127777	3,4,5-trihydroxy-6-{[4-hydroxy-5-(4-hydroxy-3-methoxyphenyl)pentanoyl]oxy}oxane-2-carboxylic acid
HMDB0127770	6-{3,5-dihydroxy-4-[2-hydroxy-3-(4-hydroxy-3-methoxyphenyl)propyl]phenoxy}-3,4,5-trihydroxyoxane-2-carboxylic acid
HMDB0127765	4-hydroxy-5-(3-methoxyphenyl)pentanoic acid
HMDB0127764	2-[2-hydroxy-3-(3-methoxyphenyl)propyl]benzene-1,3,5-triol
HMDB0127763	5-[(3-methoxyphenyl)methyl]oxolan-2-one
HMDB0127762	2-(3-methoxyphenyl)-3,4-dihydro-2H-1-benzopyran-3,5,7-triol
HMDB0127761	5-(4-hydroxy-3-methoxyphenyl)pentanoic acid
HMDB0127748	4-hydroxy-5-(4-hydroxy-3-methoxyphenyl)pentanoic acid
HMDB0127746	4-hydroxy-5-[4-hydroxy-3-(sulfooxy)phenyl]pentanoic acid
HMDB0127654	6-[2-carboxy-2,2-bis(hydroxymethyl)ethoxy]-3,4,5-trihydroxyoxane-2-carboxylic acid
HMDB0127405	3,5-dihydroxy-2-(4-hydroxy-3-methoxyphenyl)-8,8-dimethyl-4H,8H-pyrano[2,3-f]chromen-4-one
HMDB0126628	2-amino-4-({1-[(carboxymethyl)-C-hydroxycarbonimidoyl]-2-({2,3,4,6-tetrahydroxy-5-[(2E)-3-(4-hydroxyphenyl)prop-2-enoyl]phenyl}sulfanyl)ethyl}-C-hydroxycarbonimidoyl)butanoic acid
HMDB0126543	{[(6Z)-7-hydroxy-6-(phenylmethylidene)heptyl]oxy}sulfonic acid
HMDB0126537	3,4,5-trihydroxy-6-[(2-pentyl-3-phenyloxiran-2-yl)methoxy]oxane-2-carboxylic acid
HMDB0126518	(2Z)-2-(phenylmethylidene)heptane-1,6-diol
HMDB0126472	2-(6-{2,4-dihydroxy-3-[(1E)-3-methylbut-1-en-1-yl]benzoyl}-5-(2,4-dihydroxyphenyl)-4-hydroxy-3-methylcyclohex-2-en-1-yl)benzene-1,3-diol
HMDB0126448	2-(6-{2,4-dihydroxy-3-[(1E)-3-methylbut-1-en-1-yl]benzoyl}-5-(2,4-dihydroxyphenyl)-3-methylcyclohex-2-en-1-yl)benzene-1,3-diol
HMDB0126441	6-(4-ethyl-3-hydroxyphenoxy)-3,4,5-trihydroxyoxane-2-carboxylic acid
HMDB0126379	2,2-dimethyl-2H-chromen-5-ol
HMDB0126247	6-{2-[(3,3-dimethyloxiran-2-yl)methyl]-3-hydroxyphenoxy}-3,4,5-trihydroxyoxane-2-carboxylic acid
HMDB0125851	4-[1-hydroxy-3-(5-methoxy-2,2-dimethyl-2H-chromen-6-yl)propyl]phenol
HMDB0125609	6-{[4,5-dihydroxy-2,5-bis(hydroxymethyl)oxolan-3-yl]oxy}-3,4,5-trihydroxyoxane-2-carboxylic acid
HMDB0125520	3-(2,4-dihydroxy-5-methoxyphenyl)propanoic acid
HMDB0125517	2-(2,6-dihydroxy-3,4-dimethoxycyclohexylidene)acetonitrile
HMDB0125495	3,4,5-trihydroxy-6-({2-[2,4,6-trihydroxy-3-(3-methylbut-2-en-1-yl)phenyl]acetyl}oxy)oxane-2-carboxylic acid
HMDB0125470	6-({2-[4,6-dihydroxy-2-methoxy-3-(3-methylbut-2-en-1-yl)phenyl]acetyl}oxy)-3,4,5-trihydroxyoxane-2-carboxylic acid
HMDB0125458	2-[4,6-dihydroxy-2-methoxy-3-(3-methylbut-2-en-1-yl)phenyl]-1-(2,4,5-trihydroxyphenyl)ethan-1-one
HMDB0125455	2-[4,6-dihydroxy-2-methoxy-3-(3-methylbut-2-en-1-yl)phenyl]acetic acid
HMDB0125364	3,5,7-trihydroxy-2-phenyl-3,4-dihydro-2H-1-benzopyran-4-one
HMDB0125319	3,4,5-trihydroxy-6-(2,4,6-trihydroxyphenoxy)oxane-2-carboxylic acid
HMDB0125233	6-{[3,7-dihydroxy-4-oxo-2-(3,4,5-trihydroxyphenyl)-4H-chromen-5-yl]oxy}-3,4,5-trihydroxyoxane-2-carboxylic acid
HMDB0125150	6-{[2-(3,4-dihydroxyphenyl)acetyl]oxy}-3,4,5-trihydroxyoxane-2-carboxylic acid
HMDB0125093	5-[(6-{[(2-carboxyacetyl)oxy]methyl}-3,4,5-trihydroxyoxan-2-yl)oxy]-7-hydroxy-2-(4-hydroxyphenyl)-3-{[3,4,5-trihydroxy-6-(hydroxymethyl)oxan-2-yl]oxy}-1位??chromen-1-ylium
HMDB0124975	(2E)-3-[3-(sulfooxy)phenyl]prop-2-enoic acid
HMDB0062779	Cortisol 21-sulfate
HMDB0062611	16alpha-hydroxydehydroepiandrosterone 3-sulfate
HMDB0062550	2-Methoxyacetaminophen sulfate
HMDB0062547	2-Hydroxyacetaminophen sulfate
HMDB0062445	alpha-CEHC glucuronide
HMDB0061177	Pyridine N-oxide glucuronide
HMDB0061154	Monic acid
HMDB0061152	Indacaterol-8-O-glucuronide
HMDB0061146	Hydroxy-lacosamide
HMDB0061126	4,5-Dihydro-drospirenone-3-sulfate
HMDB0061123	4-Hydroxytamoxifen sulfate
HMDB0061092	fluticasone 17beta-carboxylic acid
HMDB0061088	Dihydroartemisinin (DHA)
HMDB0061067	arabinofuranosylguanine
HMDB0061062	7-hydroxygranisetron
HMDB0061042	N-desethyloxybutynin
HMDB0061024	mono-isopropyl-disopyramide
HMDB0060994	alpha-Hydroxymetoprolol
HMDB0060950	fluvoxamino acid
HMDB0060933	Propofol glucuronide
HMDB0060928	Buprenorphine glucuronide
HMDB0060923	Naproxen O-glucuronide
HMDB0060920	2-Hydroxyibuprofen
HMDB0060913	Zopiclone N-oxide
HMDB0060897	Diphenhydramine N-glucuronide
HMDB0060896	N-Desmethylritonavir
HMDB0060893	UK-121,265
HMDB0060890	Hydroxyterbinafine
HMDB0060885	4'-Hydroxy-R-phenprocoumon
HMDB0060871	RPR123142
HMDB0060867	Phenytoin methylcatechol
HMDB0060865	Phenytoin catechol
HMDB0060861	OR-1896
HMDB0060855	O-Desmethyl-lacosamide
HMDB0060848	N-Oxide abiraterone sulfate
HMDB0060832	meta-O-Dealkylated flecainide lactam
HMDB0060831	meta-O-Dealkylated flecainide
HMDB0060829	Lacosamide-glucuronide
HMDB0060817	Diethylcarbamazine N-oxide
HMDB0060774	5-Carboxy-2'-deoxyuridine
HMDB0060772	4'-Hydroxyfenoprofen glucuronide
HMDB0060765	4-Hydroxyamphetamine
HMDB0060750	3'-Amino-3'-deoxythimidine
HMDB0060746	3-keto-Digoxigenin
HMDB0060745	3-keto Fusidic acid
HMDB0060742	3-Hydroxymelatonin
HMDB0060737	3-(4-Hydroxy-3-methoxyphenyl)-2-methylpropionic acid
HMDB0060735	3-(3,4-Dihydroxyphenyl)-2-methylpropionic acid
HMDB0060717	2-Hydroxy-imipramine glucuronide
HMDB0060705	12-Hydroxynevirapine glucuronide
HMDB0060690	4-Ketoifosfamide
HMDB0060679	Glycinexylidide
HMDB0060670	2-Hydroxyfelbamate
HMDB0060616	Tamoxifen-N-glucuronide
HMDB0060615	Norendoxifen
HMDB0060609	Orciprenaline-3-O-sulfate
HMDB0060570	Deoxydihydro-artemisinin
HMDB0060569	Deoxyartemsinin
HMDB0060565	1-Hydroxyibuprofen
HMDB0060564	Carboxy-ibuprofen
HMDB0060558	Desglymidodrine
HMDB0060557	beta-(2-Methoxyphenoxy)-lactic acid
HMDB0060551	Norfluoxetine
HMDB0060498	NNAL-N-glucuronide
HMDB0060472	Didemethylcitalopram
HMDB0060406	5'-Deoxy-5-fluorouridine
HMDB0060405	5'-Deoxy-5-fluorocytidine
HMDB0060400	5-Phenyl-1,3-oxazinane-2,4-dione
HMDB0060389	4-Hydroxy-5-phenyltetrahydro-1,3-oxazin-2-one
HMDB0060351	2-Phenyl-1,3-propanediol monocarbamate
HMDB0060024	Vanillic acid-4-O-glucuronide
HMDB0060019	Sinapinic acid-O-glucuronide isomer
HMDB0060001	Indole-3-acetic-acid-O-glucuronide
HMDB0059994	Benzeneacetamide-4-O-sulphate
HMDB0059993	5-(Hydroxyphenyl)-gamma-valerolactone-O-sulphate
HMDB0059991	5-(3'-Hydroxyphenyl)-gamma-valerolactone-3'-O-glucuronide
HMDB0059989	5-(3',4'-Dihydroxyphenyl)-gamma-valerolactone-4'-O-glucuronide
HMDB0059988	5-(3',4'-Dihydroxyphenyl)-gamma-valerolactone-3'-O-methyl-4'-O-glucuronide
HMDB0059983	4-phenylbutanic acid-O-sulphate
HMDB0059972	4-Hydroxy-5-(3',4'-dihydroxyphenyl)-valeric acid-O-methyl-O-glucuronide
HMDB0059971	4-Hydroxy-5-(3',4'-dihydroxyphenyl)-valeric acid-O-glucuronide
HMDB0059970	4-Hydroxy-5-(3',4',5'-trihydroxyphenyl)-valeric acid-O-methyl-O-glucuronide
HMDB0059806	Phenylglucuronide
HMDB0059759	1-Hydroxypyrene glucuronide
HMDB0041947	N1,N8-Diacetylspermidine
HMDB0041886	Enalaprilat
HMDB0041836	Benzoyl ecgonine
HMDB0041768	Phloretin 2'-O-glucuronide
HMDB0041759	Naringenin 4'-O-glucuronide
HMDB0041745	Hesperetin 7-O-glucuronide
HMDB0041740	Glycitein 4'-O-glucuronide
HMDB0041737	Genistein 4'-O-glucuronide
HMDB0041736	Genistein 4',7-O-diglucuronide
HMDB0041735	Formononetin 7-O-glucuronide
HMDB0041734	Feruloyl C1-glucuronide
HMDB0041732	Equol 7-O-glucuronide
HMDB0041731	Equol 4'-O-glucuronide
HMDB0041723	Dihydroferulic acid 4-O-glucuronide
HMDB0041722	Dihydrodaidzein 7-O-glucuronide
HMDB0041720	Dihydrocaffeic acid 3-O-glucuronide
HMDB0041717	Daidzein 4'-O-glucuronide
HMDB0041693	5-(3',5'-Dihydroxyphenyl)-gamma-valerolactone 3-O-glucuronide
HMDB0041577	3b,6a-Dihydroxy-alpha-ionol 9-[apiosyl-(1->6)-glucoside]
HMDB0041364	Secoeremopetasitolide A
HMDB0040701	9-Hydroxy-7-megastigmen-3-one glucoside
HMDB0040672	3-Oxo-alpha-ionol 9-[apiosyl-(1->6)-glucoside]
HMDB0040668	Blumenol C glucoside
HMDB0040647	16,17-Dihydro-16a,17-dihydroxygibberellin A4 17-glucoside
HMDB0040614	Dihydroroseoside
HMDB0040563	Perilloside C
HMDB0040532	Cynaroside A
HMDB0040465	Perilloside B
HMDB0040389	Erinacine C
HMDB0040169	xi-5-Hydroxydodecanoic acid
HMDB0039964	beta-D-Glucopyranosyl-11-hydroxyjasmonic acid
HMDB0039947	Pisumionoside
HMDB0039894	(1R,2R,4S)-p-Menthane-1,2,8-triol 8-glucoside
HMDB0039883	Ascorbyl palmitate
HMDB0039825	Cyclocalopin F
HMDB0039824	O-Acetylcyclocalopin A
HMDB0039814	Cyclocalopin E
HMDB0039812	Cyclocalopin C1
HMDB0039693	Physagulin E
HMDB0039655	1,2,3,4,5,6-Hexahydro-5-(1-hydroxyethylidene)-7H-cyclopenta[b]pyridin-7-one
HMDB0039540	Cerebronic acid
HMDB0039497	Dihydrowyerol
HMDB0039376	Methyl dihydrophaseate
HMDB0039241	Pisumic acid
HMDB0039142	Wyerol
HMDB0039141	Wyeronic acid
HMDB0039121	Crocin 3
HMDB0039056	(4S,6R)-p-Mentha-1,8-diene-6,7-diol 7-glucoside
HMDB0039052	(4S,8R)-8,9-Dihydroxy-p-menth-1(6)-en-2-one
HMDB0038997	Lentialexin
HMDB0038995	(S)-17-Hydroxy-9,11,13,15-octadecatetraynoic acid
HMDB0038963	4,6-Heptadiyne-1,3-diol
HMDB0038913	4,6-Decadiyn-1-ol
HMDB0038793	Melleolide G
HMDB0038736	(3S,5R,6R,7E)-3,5,6-Trihydroxy-7-megastigmen-9-one
HMDB0038732	alpha-Ionol O-[arabinosyl-(1->6)-glucoside]
HMDB0038706	Perilloside A
HMDB0038692	6-Methyl-2-methylene-6-octene-1,3,8-triol
HMDB0038691	Kiwiionoside
HMDB0038690	Isoachifolidiene
HMDB0038682	Musabalbisiane C
HMDB0038681	Musabalbisiane B
HMDB0038588	Dioscoretine
HMDB0038546	ent-6R,16bOH,17-Trihydroxy-7-oxo-6,7-seco-19,6-kauranolide 6-O-glucoside
HMDB0038457	Dihydrocapsaicin
HMDB0038327	(3b,9R)-5-Megastigmene-3,9-diol 9-[apiosyl-(1->6)-glucoside]
HMDB0038202	Zedoarol
HMDB0037611	Lucidenic acid A
HMDB0037605	(10betaH,11xi)-11-Hydroxy-13-nor-6-eremophilen-8-one
HMDB0037562	Riesling acetal
HMDB0037557	1alpha-1-Hydroxy-2,4(18),11(13)-eudesmatrien-12-oic acid
HMDB0037528	Blennin B
HMDB0037307	Propyl 2,4-decadienoate
HMDB0037302	xi-p-Mentha-3,8-dien-1-ol
HMDB0037286	Citral propylene glycol acetal
HMDB0037235	Quassinol
HMDB0037125	Pisumoside B
HMDB0037028	Deoxyloganic acid
HMDB0037012	2-Hydroxy-p-mentha-1,8-dien-6-one
HMDB0037011	5-Hydroxy-p-mentha-6,8-dien-2-one
HMDB0036864	Anhydrocinnzeylanine
HMDB0036857	Cinncassiol E
HMDB0036855	Cincassiol B
HMDB0036846	Icariside B8
HMDB0036823	Theaspirane
HMDB0036822	(3S,7E,9S)-9-Hydroxy-4,7-megastigmadien-3-one 9-glucoside
HMDB0036821	3-Hydroxy-beta-ionone
HMDB0036783	Diosbulbinoside F
HMDB0036771	Laurenobiolide
HMDB0036766	Furanogermenone
HMDB0036753	Yucalexin P15
HMDB0036703	Siderone
HMDB0036695	Crispolide
HMDB0036694	15-Hydroxyleptocarpin
HMDB0036693	Acetylbalchanolide
HMDB0036686	2,2,6,7-Tetramethylbicyclo[4.3.0]nona-1(9),4-diene-7,8-diol
HMDB0036684	2,4,5,7alpha-Tetrahydro-1,4,4,7a-tetramethyl-1H-inden-2-ol
HMDB0036662	2beta,9xi-Dihydroxy-8-oxo-1(10),4,11(13)-germacratrien-12,6alpha-olide
HMDB0036643	Matricin
HMDB0036599	Ethyl 2Z,4E-decadienoic acid
HMDB0036436	Lucidenic acid F
HMDB0036434	Lucidenic acid E2
HMDB0036390	3-Phenylpropyl hexanoate
HMDB0036340	Ethyl 7-epi-12-hydroxyjasmonate glucoside
HMDB0036264	Quercetin 7-glucuronide 3-rhamnoside
HMDB0036227	2-Propenyl 2,4-hexadienoate
HMDB0036188	Tetrahydrofurfuryl butyrate
HMDB0036143	Monomenthyl succinate
HMDB0036117	(1'R)-Nepetalic acid
HMDB0036010	Cinnzeylanol
HMDB0035919	Corchorifatty acid F
HMDB0035884	Melledonol
HMDB0035877	(Z)-13-Hexadecenoic acid
HMDB0035867	11,13-Dihydrotaraxinic acid glucosyl ester
HMDB0035865	Melledonal A
HMDB0035830	Genipin
HMDB0035822	Glucosyl 6-hydroxy-2,6-dimethyl-2E,7-octadienoate
HMDB0035780	8-Hydroxy-4(6)-lactarene-5,14-diol
HMDB0035779	Armillane
HMDB0035771	Nomilinic acid
HMDB0035729	Dihydromyoporone
HMDB0035722	Tanacetol A
HMDB0035690	6-O-Methylarmillaridin
HMDB0035648	Isolubimin
HMDB0035626	Glaucarubin
HMDB0035620	Artabsinolide A
HMDB0035593	Rishitin
HMDB0035357	Blumealactone C
HMDB0035167	Cinncassiol C1 19-glucoside
HMDB0035157	Geranyl acetate
HMDB0035140	(S)-Abscisic acid
HMDB0035133	3,7-Dimethyl-3-octene-1,2,6,7-tetrol
HMDB0035075	Tanacetol B
HMDB0035067	Melleolide L
HMDB0035039	Phaseolus e
HMDB0035029	Dehydrocyanaropicrin
HMDB0034975	Piperitone
HMDB0034971	(1R,2R,3S,1'R)-Nepetalinic acid
HMDB0034942	Geniposidic acid
HMDB0034777	Epidermin
HMDB0034679	Cinncassiol D2 glucoside
HMDB0034564	13-Oxo-9,11-tridecadienoic acid
HMDB0034562	9-Pentadecene-12,14-diyne-1,11-diol
HMDB0034520	Gypsogenin 3-O-b-D-glucuronide
HMDB0034495	6,10,14-Trimethyl-5,9,13-pentadecatrien-2-one
HMDB0034362	Desglucocheirotoxin
HMDB0034249	Caryoptosidic acid
HMDB0034099	(2E,4E)-2,7-Dimethyl-2,4-octadienedioic acid
HMDB0033899	Ixocarpanolide
HMDB0033724	Undecylenic acid
HMDB0033545	(2E,4Z,7Z)-2,4,7-Tridecatrienal
HMDB0033505	(9Z,11R,12S,13S,15Z)-12,13-Epoxy-11-hydroxy-9,15-octadecadienoic acid
HMDB0033400	Annoglabasin A
HMDB0033237	1,2,10-Trihydroxydihydro-trans-linalyl oxide 7-O-beta-D-glucopyranoside
HMDB0033222	(1R,3S,4S,6R)-6,9-Dihydroxyfenchone 6-O-b-D-glucoside
HMDB0033217	(2xi,6xi)-7-Methyl-3-methylene-1,2,6,7-octanetetrol
HMDB0033191	2,2,4,4,-Tetramethyl-6-(1-oxopropyl)-1,3,5-cyclohexanetrione
HMDB0033091	(Z)-3-(1-Formyl-1-propenyl)pentanedioic acid
HMDB0032921	Ethyl 2-furanpropionate
HMDB0032870	Jasmolone glucoside
HMDB0032841	5-Megastigmen-7-yne-3,9-diol 9-glucoside
HMDB0032799	(R)-1-O-[b-D-Glucopyranosyl-(1->6)-b-D-glucopyranoside]-1,3-octanediol
HMDB0032797	Jasmonic acid
HMDB0032790	Octacosyl triacontanoate
HMDB0032702	Zeranol
HMDB0032697	1b-Furanoeudesm-4(15)-en-1-ol acetate
HMDB0032692	Chinenoside VI
HMDB0032664	Corchorifatty acid A
HMDB0032662	(S)-9-Hydroxy-10-undecenoic acid
HMDB0032645	3-Glucosyl-2,3',4,4',6-pentahydroxybenzophenone
HMDB0032628	2-Aminoacetophenone
HMDB0032622	Phenethyl rutinoside
HMDB0032602	4'-O-Methylkanzonol W
HMDB0032601	Muzanzagenin
HMDB0032589	1-(5-Acetyl-2-hydroxyphenyl)-3-methyl-1-butanone
HMDB0032578	4-Hydroxybenzylamine
HMDB0032574	Propylparaben
HMDB0032494	Propylene glycol mono- and diesters of fats and fatty acids
HMDB0032472	Polyethylene, oxidized
HMDB0032424	2-(4-Methyl-5-thiazolyl)ethyl propionate
HMDB0032410	Methyl 3-(methylthio)butanoate
HMDB0032401	(+/-)-3-[(2-methyl-3-furyl)thio]-2-butanone
HMDB0032332	Hydroxylated lecithin
HMDB0032248	11-Dodecenoic acid
HMDB0032105	1,2-Anhydridoniveusin
HMDB0032090	12-Oxo-2,3-dinor-10,15-phytodienoic acid
HMDB0032055	N-Acetylhistidine
HMDB0032010	Gibberellin A110
HMDB0031958	3-O-Acetylepisamarcandin
HMDB0031956	Prenyl apiosyl-(1->6)-glucoside
HMDB0031954	3-Methyl-3-butenyl apiosyl-(1->6)-glucoside
HMDB0031945	Niaziminin A
HMDB0031935	Blumenol C O-[rhamnosyl-(1->6)-glucoside]
HMDB0031929	Zanthodioline
HMDB0031918	Suspensolide F
HMDB0031902	Blennin D
HMDB0031897	Phaseolic acid
HMDB0031890	7-(Methylthio)heptanenitrile
HMDB0031885	6-Hydroxypentadecanedioic acid
HMDB0031876	Prenyl glucoside
HMDB0031870	gamma-Glutamyl-S-(1-propenyl)cysteine sulfoxide
HMDB0031825	Phenyl vinyl sulfide
HMDB0031820	Neotussilagine
HMDB0031772	1-Methoxy-1-(2,4,5-trimethoxyphenyl)-2-propanol
HMDB0031735	Ethyl maltol
HMDB0031694	Butyl (S)-3-hydroxybutyrate glucoside
HMDB0031688	Hexyl glucoside
HMDB0031658	L-2-Amino-5-hydroxypentanoic acid
HMDB0031535	Hydroxygaleon
HMDB0031534	(+)-Galeon
HMDB0031515	(E)-8-Hydroxy-2-octene-4,6-diynoic acid
HMDB0031452	Lignans
HMDB0031414	2,3-Dimethyl-2-cyclohexen-1-one
HMDB0031382	Portuloside A
HMDB0031360	L-cis-Cyclo(aspartylphenylalanyl)
HMDB0031350	Oleoside dimethyl ester
HMDB0031338	5-Oxo-2(5H)-isoxazolepropanenitrile
HMDB0031306	3-Hydroxy-4,5-dimethyl-2(5H)-furanone
HMDB0031304	Osmundalin
HMDB0031173	6-Hydroxy-1H-indole-3-acetamide
HMDB0031172	3-Formyl-6-hydroxyindole
HMDB0031098	(9Z,11E,13E,15Z)-4-Oxo-9,11,13,15-octadecatetraenoic acid
HMDB0031055	(Z)-10-Hydroxy-8-decene-4,6-diynoic acid
HMDB0031054	10-Hydroxy-2,8-decadiene-4,6-diynoic acid
HMDB0031050	Methyl 2E,4Z-hexadecadienoate
HMDB0031007	1-Acetoxy-2-hydroxy-16-heptadecyn-4-one
HMDB0030996	(2'E,4'Z,7'Z,8E)-Colnelenic acid
HMDB0030993	5-Nonyltetrahydro-2-oxo-3-furancarboxylic acid
HMDB0030992	5-Butyltetrahydro-2-oxo-3-furancarboxylic acid
HMDB0030982	6-Ketomyristic acid
HMDB0030975	Corchoionoside B
HMDB0030964	Linolenelaidic acid
HMDB0030949	Wyerone epoxide
HMDB0030947	Wyerone
HMDB0030917	1-Hydroxyacorenone
HMDB0030900	Eremopetasitenin A2
HMDB0030895	(4R,5S,7R,11x)-11,12-Dihydroxy-1(10)-spirovetiven-2-one 12-glucoside
HMDB0030858	Austdiol
HMDB0030848	Artocarpesin
HMDB0030846	Archangelin
HMDB0030834	Americanin A
HMDB0030763	(10S,11S)-Pterosin C
HMDB0030759	(R)-Pterosin B
HMDB0030754	11-Methoxynoryangonin
HMDB0030751	1,26-Hexacosanediol diferulate
HMDB0030746	5,7,3'-Trihydroxy-4'-methoxyflavanone
HMDB0030703	Dhelwangin
HMDB0030697	Sarmentosin
HMDB0030689	6''-O-Acetyldaidzin
HMDB0030631	Rubraflavone D
HMDB0030628	Rubraflavone A
HMDB0030580	(R)-Shinanolone
HMDB0030565	(Z)-Resveratrol 4'-glucoside
HMDB0030555	Tocopheronic acid
HMDB0030545	5-Hydroxy-7,8-dimethoxyflavonol
HMDB0030495	Artonol D
HMDB0030473	1-Ipomeanol
HMDB0030472	4-Ipomeanol
HMDB0030471	1,4-Ipomeadiol
HMDB0030452	Blasticidin S
HMDB0030422	xi-Linalool 3-[rhamnosyl-(1->6)-glucoside]
HMDB0030418	D-Linalool 3-glucoside
HMDB0030411	(2R,2'S)-Isobuteine
HMDB0030410	L-2-Amino-3-methylenehexanoic acid
HMDB0030401	AK toxin I
HMDB0030394	Simmondsin
HMDB0030392	Kukoamine A
HMDB0030381	Roquefortine
HMDB0030369	3-Hydroxy-5Z-octenyl acetate
HMDB0030352	Arecaidine
HMDB0030328	Petasitenine
HMDB0030317	Petasinoside
HMDB0030287	10-Acetoxytoxol
HMDB0030277	Dihydromaleimide beta-D-glucoside
HMDB0030258	(+)-Erythraline
HMDB0030254	3-(3,4,5-Trimethoxyphenyl)propanoic acid
HMDB0030202	Fumigaclavine A
HMDB0030197	(Z)-3-Oxo-2-(2-pentenyl)-1-cyclopenteneacetic acid
HMDB0030193	N-2-[4-(3,3-Dimethylallyloxy)phenyl]ethylcinnamide
HMDB0030192	Marmeline
HMDB0030181	Erythratine
HMDB0030178	(S)-Edulinine
HMDB0030170	Glaudine
HMDB0030163	Galbanic acid
HMDB0030148	Prehumulinic acid
HMDB0030039	Jasmolone
HMDB0030010	Glucoconvallatoxoloside
HMDB0030006	2,2,7,7-Tetramethyl-1,6-dioxaspiro[4.4]non-3-ene
HMDB0030004	Austalide B
HMDB0030003	(E)-3-Hexen-1-ol
HMDB0029989	Dulciol B
HMDB0029965	Methyl beta-D-glucopyranoside
HMDB0029920	beta-D-3-Ribofuranosyluric acid
HMDB0029913	Gynocardin
HMDB0029873	(S)-Spinacine
HMDB0029870	3',7-Dihydroxy-4'-methoxyisoflavanone
HMDB0029865	Umbelliferone
HMDB0029861	Enrofloxacin
HMDB0029848	(-)-trans-Carveol glucoside
HMDB0029839	Ascorbigen
HMDB0029833	Cyclodopa glucoside
HMDB0029789	Kanzonol U
HMDB0029782	6-Epi-7-isocucurbic acid glucoside
HMDB0029778	Furaneol 4-(6-malonylglucoside)
HMDB0029774	7-Hydroxy-6-(methoxyacetyl)-2,2-dimethyl-2H-1-benzopyran
HMDB0029773	6S,9R-Dihydroxy-4,7E-megastigmadien-3-one 9-[apiosyl-(1->6)-glucoside]
HMDB0029772	Corchoionol C 9-glucoside
HMDB0029771	7,8-Dihydrovomifoliol 9-[apiosyl-(1->6)-glucoside]
HMDB0029766	(3S,7E,9R)-4,7-Megastigmadiene-3,9-diol 9-[apiosyl-(1->6)-glucoside]
HMDB0029739	1H-Indole-3-acetamide
HMDB0029714	4,5-Dihydro-1-benzoxepin-3(2H)-one
HMDB0029669	Eremopetasinorone A
HMDB0029651	Phlorisobutyrophenone 2-glucoside
HMDB0029622	Isopetasoside
HMDB0029617	Glucoobtusifolin
HMDB0029604	Lubiminol
HMDB0029575	(+)-cis-5,6-Dihydro-5-hydroxy-4-methoxy-6-(2-phenylethyl)-2H-pyran-2-one
HMDB0029567	Hydroxy-alpha-sanshool
HMDB0029564	Bufotenine O-glucoside
HMDB0029511	Garcinone C
HMDB0029510	Garcinone B
HMDB0029504	Marindinin
HMDB0029495	Trigoforin
HMDB0029464	Asteltoxin
HMDB0029450	Aspergillomarasmine A
HMDB0029448	DL-Ornithino-L-alanine
HMDB0029445	L-Agaridoxin
HMDB0029443	L-Pyridosine
HMDB0029439	(2S,4S)-Pinnatanine
HMDB0029428	Hypoglycin B
HMDB0029412	Betonicine
HMDB0029395	L-L-Homoglutathione
HMDB0029394	gamma-L-Glutamyl-S-(2-carboxy-1-propyl)cysteinylglycine
HMDB0029393	L-N-(3-Carboxypropyl)glutamine
HMDB0029388	Cucurbic acid
HMDB0029368	Saxitoxin
HMDB0029356	N-Feruloylglycyl-L-phenylalanine
HMDB0029355	N-Phenylacetylaspartic acid
HMDB0029354	4-Hydroxyproline galactoside
HMDB0029349	Neryl rhamnosyl-glucoside
HMDB0029347	Acuminoside
HMDB0029344	Blepharin
HMDB0029333	Amphibine H
HMDB0029330	Gravacridonetriol
HMDB0029304	3,4-DHPEA-EA
HMDB0029289	3-Feruloyl-1,5-quinolactone
HMDB0029281	b-D-fructosyl-a-D-(6-O-(E))-feruloylglucoside
HMDB0029252	Phloretin xylosyl-galactoside
HMDB0029234	N-[4'-hydroxy-(E)-cinnamoyl]-L-aspartic acid
HMDB0029226	5'-(3'-Methoxy-4'-hydroxyphenyl)-gamma-valerolactone
HMDB0029225	Coutaric acid
HMDB0029213	Quercetin-3'-glucuronide
HMDB0029209	naringenin-7-O-glucuronide
HMDB0029207	lysoPC(6:0)
HMDB0029202	hesperetin 3'-O-sulfate
HMDB0029191	5'-(3',4'-Dihydroxyphenyl)-gamma-valerolactone sulfate
HMDB0029185	5-(3',4'-Dihydroxyphenyl)-gamma-valerolactone
HMDB0029179	4'-O-methyl-(-)-epicatechin
HMDB0029175	3'-O-methyl-(-)-epicatechin
HMDB0029157	gamma-Glutamylproline
HMDB0029144	gamma-Glutamylasparagine
HMDB0029140	Valyl-Valine
HMDB0029135	Valyl-Proline
HMDB0029130	Valyl-Isoleucine
HMDB0029128	Valyl-Hydroxyproline
HMDB0029118	Tyrosyl-Valine
HMDB0029117	Tyrosyl-Tyrosine
HMDB0029115	Tyrosyl-Threonine
HMDB0029113	Tyrosyl-Proline
HMDB0029112	Tyrosyl-Phenylalanine
HMDB0029108	Tyrosyl-Isoleucine
HMDB0029106	Tyrosyl-Hydroxyproline
HMDB0029100	Tyrosyl-Asparagine
HMDB0029069	Threoninyl-Proline
HMDB0029065	Threoninyl-Leucine
HMDB0029064	Threoninyl-Isoleucine
HMDB0029062	Threoninyl-Hydroxyproline
HMDB0029060	Threoninyl-Glutamate
HMDB0029059	Threoninyl-Glutamine
HMDB0029051	Seryltyrosine
HMDB0029044	Seryllysine
HMDB0029042	Serylisoleucine
HMDB0029030	Prolyl-Valine
HMDB0029015	Prolyl-Glutamine
HMDB0029008	Phenylalanyl-Valine
HMDB0029006	Phenylalanyl-Tryptophan
HMDB0028988	Phenylalanyl-Alanine
HMDB0028972	Methionyl-Glutamate
HMDB0028967	Methionyl-Arginine
HMDB0028946	Lysyl-Asparagine
HMDB0028945	Lysyl-Arginine
HMDB0028939	Leucyl-Threonine
HMDB0028923	Leucyl-Arginine
HMDB0028920	Isoleucyl-Valine
HMDB0028909	Isoleucyl-Histidine
HMDB0028908	Isoleucyl-Hydroxyproline
HMDB0028892	Histidinyl-Phenylalanine
HMDB0028887	Histidinyl-Histidine
HMDB0028886	Histidinyl-Hydroxyproline
HMDB0028864	Hydroxyprolyl-Hydroxyproline
HMDB0028848	Glycyl-Phenylalanine
HMDB0028846	Glycyl-Lysine
HMDB0028836	Glycyl-Asparagine
HMDB0028832	Glutamylvaline
HMDB0028830	Glutamyltryptophan
HMDB0028829	Glutamylthreonine
HMDB0028825	Glutamylmethionine
HMDB0028822	Glutamylisoleucine
HMDB0028821	Glutamylhistidine
HMDB0028805	Glutaminylproline
HMDB0028802	Glutaminyllysine
HMDB0028780	Cysteinyl-Lysine
HMDB0028766	Aspartyl-Valine
HMDB0028764	Aspartyl-Tryptophan
HMDB0028756	Aspartyl-Isoleucine
HMDB0028742	Asparaginyl-Tryptophan
HMDB0028739	Asparaginyl-Proline
HMDB0028738	Asparaginyl-Phenylalanine
HMDB0028737	Asparaginyl-Methionine
HMDB0028736	Asparaginyl-Lysine
HMDB0028727	Asparaginyl-Aspartic acid
HMDB0028725	Asparaginyl-Arginine
HMDB0028717	Arginyl-Proline
HMDB0028711	Arginyl-Histidine
HMDB0028710	Arginyl-Hydroxyproline
HMDB0028708	Arginyl-Glutamic acid
HMDB0028707	Arginyl-Glutamine
HMDB0028695	Alanyl-Proline
HMDB0028694	Alanyl-Phenylalanine
HMDB0028690	Alanyl-Isoleucine
HMDB0028681	Alanyl-Arginine
HMDB0015323	Oxymorphone
HMDB0015159	Mycophenolic acid
HMDB0015102	Desloratadine
HMDB0015009	Terbutaline
HMDB0014733	Oxytetracycline
HMDB0014389	Mesalazine
HMDB0014258	R-138727
HMDB0014257	E-10-Hydroxydesmethylnortriptyline
HMDB0014256	Tafluprost free acid
HMDB0014021	N-Desmethylcitalopram
HMDB0013988	N-Deschlorobenzoyl indomethacin
HMDB0013940	3'-Hydroxyhexobarbital
HMDB0013930	R-95913
HMDB0013897	4-ene-Valproic acid
HMDB0013894	S-4-Hydroxymephenytoin
HMDB0013843	Candesartan N2-glucuronide
HMDB0013742	2-Furanmethanol
HMDB0013716	Norvaline
HMDB0013713	N-acetyltryptophan
HMDB0013704	6-Methylnicotinamide
HMDB0013679	Bergaptol
HMDB0013648	Palmitoleoyl Ethanolamide
HMDB0013642	1-hydroxy-2-Oxopropyl tetrahydropterin
HMDB0013639	8-[(Aminomethyl)sulfanyl]-6-sulfanyloctanoic acid
HMDB0013627	Cervonoyl ethanolamide
HMDB0013286	N-Undecanoylglycine
HMDB0013240	Indoleacetyl glutamine
HMDB0013220	Beta-Citryl-L-glutamic acid
HMDB0013209	Alanyltryptophan
HMDB0013189	3-Indole carboxylic acid glucuronide
HMDB0013038	Prostaglandin E2 ethanolamide
HMDB0013032	Omega-Carboxy-trinor-leukotriene B4
HMDB0013030	Noradrenochrome
HMDB0013016	Neuromedin B (1-3)
HMDB0013010	N-Heptanoylglycine
HMDB0012996	Lipoyllysine
HMDB0012881	Acetylcarnosine
HMDB0012799	5'-Carboxy-gamma-chromanol
HMDB0012643	20-Trihydroxy-leukotriene-B4
HMDB0012642	20-Oxo-leukotriene E4
HMDB0012639	20-Hydroxy-leukotriene E4
HMDB0012622	2-Hydroxyestrone sulfate
HMDB0012575	13E-Tetranor-16-carboxy-LTE4
HMDB0012551	12-oxo-20-dihydroxy-leukotriene B4
HMDB0012550	12-Oxo-20-carboxy-leukotriene B4
HMDB0012503	10,11-dihydro-20-trihydroxy-leukotriene B4
HMDB0012492	1-(1,2,3,4,5-Pentahydroxypent-1-yl)-1,2,3,4-tetrahydro-beta-carboline-3-carboxylate
HMDB0012490	1,2-Dehydrosalsolinol
HMDB0012289	Tetrahydrodipicolinate
HMDB0012283	Prephenate
HMDB0012273	Palmitic amide
HMDB0012267	N-Succinyl-L,L-2,6-diaminopimelate
HMDB0012246	Kynuramine
HMDB0012219	Dopamine quinone
HMDB0012214	Dihydrozeatin-O-glucoside
HMDB0012203	Cis-zeatin-O-glucoside
HMDB0012175	5-Acetamidovalerate
HMDB0012143	2-Amino-4-oxo-4-alpha-hydroxy-6-(erythro-1',2',3'-trihydroxypropyl)-5,6,7,8-tetrahydroxypterin
HMDB0012082	LysoSM(d18:0)
HMDB0011741	gamma-Glutamyltyrosine
HMDB0011727	Bicine
HMDB0011718	4-Hydroxybenzaldehyde
HMDB0011716	N-Acetylvanilalanine
HMDB0011714	Vanilpyruvic acid
HMDB0011692	Cytidine 2'-phosphate
HMDB0011690	7-Aminomethyl-7-carbaguanine
HMDB0011687	Phenylbutyrylglutamine
HMDB0011686	p-Cresol glucuronide
HMDB0011683	Molybdopterin precursor Z
HMDB0011664	3-Methylene-indolenine
HMDB0011658	2,8-Dihydroxyquinoline-beta-D-glucuronide
HMDB0011657	2,6-Diamino-4-hydroxy-5-N-methylformamidopyrimidine
HMDB0011648	1-(beta-D-Ribofuranosyl)-1,4-dihydronicotinamide
HMDB0011641	Uridine 2'-phosphate
HMDB0011639	Topaquinone
HMDB0011621	Cinnamoylglycine
HMDB0011610	5-Taurinomethyl-2-thiouridine
HMDB0011603	4-(Methylnitrosamino)-1-(3-pyridyl)-1-butanone
HMDB0011180	L-prolyl-L-proline
HMDB0011178	Prolylglycine
HMDB0011177	Phenylalanylproline
HMDB0011176	L-phenylalanyl-L-hydroxyproline
HMDB0011175	Leucylproline
HMDB0011174	Isoleucylproline
HMDB0011173	L-glycyl-L-hydroxyproline
HMDB0011172	gamma-Glutamylvaline
HMDB0011171	gamma-Glutamylleucine
HMDB0011167	L-beta-aspartyl-L-phenylalanine
HMDB0011166	L-beta-aspartyl-L-leucine
HMDB0011106	5-Amino-6-ribitylamino uracil
HMDB0010727	3-Oxododecanoic acid
HMDB0010715	2-Phenylacetamide
HMDB0010607	PG(18:0/18:3(9Z,12Z,15Z))
HMDB0010578	PG(16:0/20:3(5Z,8Z,11Z))
HMDB0010364	11-Hydroxyprogesterone 11-glucuronide
HMDB0010362	6-Hydroxy-5-methoxyindole glucuronide
HMDB0010357	Tetrahydroaldosterone-3-glucuronide
HMDB0010351	11-beta-Hydroxyandrosterone-3-glucuronide
HMDB0010350	2-Phenylethanol glucuronide
HMDB0010338	11-Oxo-androsterone glucuronide
HMDB0010337	6-Dehydrotestosterone glucuronide
HMDB0010329	Dopamine glucuronide
HMDB0010328	Tyramine glucuronide
HMDB0010325	Ethyl glucuronide
HMDB0010323	Phenethylamine glucuronide
HMDB0010320	Cortolone-3-glucuronide
HMDB0010316	Acetaminophen glucuronide
HMDB0006888	5b-Cyprinol sulfate
HMDB0006868	S-(2-Methylpropionyl)-dihydrolipoamide-E
HMDB0006867	S-(3-Methylbutanoyl)-dihydrolipoamide-E
HMDB0006794	5-(2'-Carboxyethyl)-4,6-Dihydroxypicolinate
HMDB0006695	Prolylhydroxyproline
HMDB0006595	Alpha-Trisaccharide
HMDB0006555	dIMP
HMDB0006355	D-Glucurono-6,3-lactone
HMDB0006348	Pseudoecgonine
HMDB0006344	Phenylacetylglutamine
HMDB0006320	2,6 Dimethylheptanoyl carnitine
HMDB0006254	4-Hydroxyretinoic acid
HMDB0006239	S-aminomethyldihydrolipoamide
HMDB0006202	4,8 Dimethylnonanoyl carnitine
HMDB0006046	5a-Androst-3-en-17-one
HMDB0006045	Dityrosine
HMDB0006040	N2-Methylguanine
HMDB0006037	8-Hydroxy-7-methylguanine
HMDB0006029	N-Acetylglutamine
HMDB0006005	Indolylacryloylglycine
HMDB0005935	Androstenol
HMDB0005923	N4-Acetylcytidine
HMDB0005897	Dihydrogenistein
HMDB0005862	2-Methylguanosine
HMDB0005810	Eriodictyol
HMDB0005768	Kyotorphin
HMDB0005765	Ophthalmic acid
HMDB0005764	Melanostatin
HMDB0005760	Dihydrodaidzein
HMDB0005084	N-Acetyl-leukotriene E4
HMDB0005036	Fluticasone propionate
HMDB0004825	p-Octopamine
HMDB0004824	N2,N2-Dimethylguanosine
HMDB0004815	4-Hydroxy-3-methylbenzoic acid
HMDB0004813	3-Methyluridine
HMDB0004810	5C-aglycone
HMDB0004620	N-a-Acetyl-L-arginine
HMDB0004400	5-Acetylamino-6-amino-3-methyluracil
HMDB0004308	7,9-Dimethyluric acid
HMDB0004198	Reduced Vitamin K (phylloquinone)
HMDB0004193	N1-Methyl-2-pyridone-5-carboxamide
HMDB0004186	3-Methyldioxyindole
HMDB0004158	D-Urobilinogen
HMDB0004148	Dopamine 4-sulfate
HMDB0004095	5-Methoxytryptamine
HMDB0004094	Indoxyl
HMDB0004089	Formylanthranilic acid
HMDB0004076	5-Hydroxykynurenamine
HMDB0003950	7-Methylinosine
HMDB0003601	(S)-Reticuline
HMDB0003556	Chitobiose
HMDB0003550	Calcidiol
HMDB0003470	N-Formyl-L-glutamic acid
HMDB0003447	Tryptophanol
HMDB0003405	D-Lysine
HMDB0003357	N-Acetylornithine
HMDB0003355	5-Aminopentanoic acid
HMDB0003334	Symmetric dimethylarginine
HMDB0003324	Biotripyrrin-b
HMDB0003323	Biotripyrrin-a
HMDB0003269	Nicotinuric acid
HMDB0003259	Dihydrocortisol
HMDB0003011	O-Acetylserine
HMDB0002972	Vitamin K1 2,3-epoxide
HMDB0002829	Androsterone glucuronide
HMDB0002825	Theobromine
HMDB0002596	Deoxycholic acid 3-glucuronide
HMDB0002577	Cholic acid glucuronide
HMDB0002522	Chenodeoxycholic acid sulfate
HMDB0002511	3,4,5-Trimethoxycinnamic acid
HMDB0002472	(3a,5b,7a,12a)-24-[(carboxymethyl)amino]-1,12-dihydroxy-24-oxocholan-3-yl-b-D-Glucopyranosiduronic acid
HMDB0002451	7b,12a-Dihydroxycholanoic acid
HMDB0002381	N-Acetylcystathionine
HMDB0002377	Urothion
HMDB0002366	Tiglylcarnitine
HMDB0002354	Hawkinsin
HMDB0002302	Indole-3-propionic acid
HMDB0002285	2-Indolecarboxylic acid
HMDB0002284	N-Acetylcadaverine
HMDB0002282	2-(acetylamino)-1,5-anhydro-2-deoxy-4-O-b-D-galactopyranosyl-D-arabino-Hex-1-enitol
HMDB0002277	2,3-Dinor-6-keto-prostaglandin F1 a
HMDB0002201	N-Carboxyethyl-g-aminobutyric acid
HMDB0002200	Leukotriene E4
HMDB0002171	Glycylprolylhydroxyproline
HMDB0002169	S-(2-carboxypropyl)-Cysteamine
HMDB0002123	1,3,7-Trimethyluric acid
HMDB0002117	Oleamide
HMDB0002104	L-Glutamic gamma-semialdehyde
HMDB0002098	2-Fucosyllactose
HMDB0002095	Malonylcarnitine
HMDB0002094	3-Fucosyllactose
HMDB0002091	Isovalerylglucuronide
HMDB0002089	N-Ribosylhistidine
HMDB0002064	N-Acetylputrescine
HMDB0002044	8-Hydroxyguanosine
HMDB0002040	4-Methoxycinnamic acid
HMDB0002038	N(6)-Methyllysine
HMDB0002023	Ethyladipic acid
HMDB0002007	Tetracosahexaenoic acid
HMDB0001999	Eicosapentaenoic acid
HMDB0001964	Caffeic acid
HMDB0001942	Phenylpropanolamine
HMDB0001931	gamma-CEHC
HMDB0001926	17a-Ethynylestradiol
HMDB0001908	19-Hydroxy-PGE2
HMDB0001896	5-Methoxytryptophol
HMDB0001886	3-Methylxanthine
HMDB0001867	4-Aminohippuric acid
HMDB0001866	3,4-Dihydroxymandelic acid
HMDB0001859	Acetaminophen
HMDB0001857	1,3-Dimethyluric acid
HMDB0001855	5-Hydroxytryptophol
HMDB0001713	m-Coumaric acid
HMDB0001566	3-Methylguanine
HMDB0001563	1-Methylguanosine
HMDB0001518	alpha-CEHC
HMDB0001514	Glucosamine
HMDB0001490	Vanylglycol
HMDB0001434	3-Methoxytyrosine
HMDB0001425	Estrone sulfate
HMDB0001424	4-(3-Pyridyl)-3-butenoic acid
HMDB0001412	7,8-Dihydropteroic acid
HMDB0001392	p-Aminobenzoic acid
HMDB0001390	Hydroxycotinine
HMDB0001337	Leukotriene A4
HMDB0001308	5'-Phosphoribosyl-N-formylglycinamide
HMDB0001263	Allysine
HMDB0001238	N-Acetylserotonin
HMDB0001229	Dopaquinone
HMDB0001212	Hydantoin-5-propionic acid
HMDB0001200	N'-Formylkynurenine
HMDB0001190	Indoleacetaldehyde
HMDB0001180	N2-Succinyl-L-glutamic acid 5-semialdehyde
HMDB0001173	5'-Methylthioadenosine
HMDB0001138	N-Acetylglutamic acid
HMDB0001107	7-Methylguanosine
HMDB0001067	N-Acetylaspartylglutamic acid
HMDB0001062	N-Acetyl-D-Glucosamine 6-Phosphate
HMDB0001014	4-Imidazolone-5-propionic acid
HMDB0001007	3-Pyridinebutanoic acid
HMDB0000991	DL-2-Aminooctanoic acid
HMDB0000982	5-Methylcytidine
HMDB0000978	4-(2-Aminophenyl)-2,4-dioxobutanoic acid
HMDB0000953	Suberylglycine
HMDB0000939	S-Adenosylhomocysteine
HMDB0000933	Traumatic acid
HMDB0000912	Succinyladenosine
HMDB0000907	Sulfolithocholic acid
HMDB0000904	Citrulline
HMDB0000901	Valproic acid glucuronide
HMDB0000888	Undecanedioic acid
HMDB0000881	Xanthurenic acid
HMDB0000872	Tetradecanedioic acid
HMDB0000866	N-Acetyl-L-tyrosine
HMDB0000855	Nicotinamide riboside
HMDB0000851	Pyridinoline
HMDB0000845	Neopterin
HMDB0000840	Salicyluric acid
HMDB0000832	Capryloylglycine
HMDB0000830	Neuraminic acid
HMDB0000819	Normetanephrine
HMDB0000797	SAICAR
HMDB0000792	Sebacic acid
HMDB0000786	Oxypurinol
HMDB0000779	Phenyllactic acid
HMDB0000763	5-Hydroxyindoleacetic acid
HMDB0000745	Homocarnosine
HMDB0000736	Isobutyryl-L-carnitine
HMDB0000735	Hydroxyphenylacetylglycine
HMDB0000734	Indoleacrylic acid
HMDB0000725	4-Hydroxyproline
HMDB0000721	Glycylproline
HMDB0000719	L-Homoserine
HMDB0000715	Kynurenic acid
HMDB0000714	Hippuric acid
HMDB0000701	Hexanoylglycine
HMDB0000688	Isovalerylcarnitine
HMDB0000673	Linoleic acid
HMDB0000671	Indolelactic acid
HMDB0000669	Ortho-Hydroxyphenylacetic acid
HMDB0000651	Decanoylcarnitine
HMDB0000641	L-Glutamine
HMDB0000640	Levoglucosan
HMDB0000635	Succinylacetone
HMDB0000623	Dodecanedioic acid
HMDB0000603	cis-4-Decenedioic acid
HMDB0000600	Galactosylhydroxylysine
HMDB0000594	gamma-Glutamylphenylalanine
HMDB0000585	Glucosylgalactosyl hydroxylysine
HMDB0000569	Deoxypyridinoline
HMDB0000567	Cinnamic acid
HMDB0000560	Goshuyic acid
HMDB0000557	L-Alloisoleucine
HMDB0000552	3-Methylglutarylcarnitine
HMDB0000523	5-Androstene-3b,16b,17a-triol
HMDB0000512	N-Acetyl-L-phenylalanine
HMDB0000510	Aminoadipic acid
HMDB0000500	4-Hydroxybenzoic acid
HMDB0000497	5,6-Dihydrouridine
HMDB0000489	Aspartylglycosamine
HMDB0000472	5-Hydroxy-L-tryptophan
HMDB0000468	Biopterin
HMDB0000447	7a,12a-Dihydroxy-3-oxo-4-cholenoic acid
HMDB0000439	2-Furoylglycine
HMDB0000434	Homoveratric acid
HMDB0000424	2-Hydroxydecanedioic acid
HMDB0000422	2-Methylglutaric acid
HMDB0000413	3-Hydroxydodecanedioic acid
HMDB0000409	(5R)-5-Hydroxyhexanoic acid
HMDB0000403	2-Hydroxyadenine
HMDB0000394	3-Hydroxytetradecanedioic acid
HMDB0000389	2'-Deoxysepiapterin
HMDB0000386	3b,16a-Dihydroxyandrostenone sulfate
HMDB0000378	2-Methylbutyroylcarnitine
HMDB0000353	3b,15b,17a-Trihydroxy-pregnenone
HMDB0000314	3b-Allotetrahydrocortisol
HMDB0000301	Urocanic acid
HMDB0000299	Xanthosine
HMDB0000289	Uric acid
HMDB0000279	Saccharopine
HMDB0000269	Sphinganine
HMDB0000267	Pyroglutamic acid
HMDB0000259	Serotonin
HMDB0000252	Sphingosine
HMDB0000245	Porphobilinogen
HMDB0000227	Mevalonic acid
HMDB0000220	Palmitic acid
HMDB0000215	N-Acetyl-D-glucosamine
HMDB0000209	Phenylacetic acid
HMDB0000206	N6-Acetyl-L-lysine
HMDB0000205	Phenylpyruvic acid
HMDB0000201	L-Acetylcarnitine
HMDB0000197	Indoleacetic acid
HMDB0000181	L-Dopa
HMDB0000162	L-Proline
HMDB0000158	L-Tyrosine
HMDB0000153	Estriol
HMDB0000148	L-Glutamic acid
HMDB0000130	Homogentisic acid
HMDB0000128	Guanidoacetic acid
HMDB0000118	Homovanillic acid
HMDB0000101	Deoxyadenosine
HMDB0000098	D-Xylose
HMDB0000094	Citric acid
HMDB0000089	Cytidine
HMDB0000077	Dehydroepiandrosterone
HMDB0000073	Dopamine
HMDB0000064	Creatine
HMDB0000063	Cortisol
HMDB0000058	Cyclic AMP
HMDB0000017	4-Pyridoxic acid
HMDB0000012	Deoxyuridine
HMDB0000001	1-Methylhistidine

## Sheet: subclass
HMDB ID	Sub Class
HMDB0000001	Amino acids, peptides, and analogues
HMDB0000010	Estrane steroids
HMDB0000012	Pyrimidine 2'-deoxyribonucleosides
HMDB0000014	Pyrimidine 2'-deoxyribonucleosides
HMDB0000017	Pyridinecarboxylic acids and derivatives
HMDB0000033	Hybrid peptides
HMDB0000038	Pterins and derivatives
HMDB0000052	Amino acids, peptides, and analogues
HMDB0000058	Cyclic purine nucleotides
HMDB0000062	Quaternary ammonium salts
HMDB0000063	Hydroxysteroids
HMDB0000064	Amino acids, peptides, and analogues
HMDB0000070	Amino acids, peptides, and analogues
HMDB0000071	Purine 2'-deoxyribonucleosides
HMDB0000073	Benzenediols
HMDB0000077	Androstane steroids
HMDB0000078	Amino acids, peptides, and analogues
HMDB0000089
HMDB0000094	Tricarboxylic acids and derivatives
HMDB0000098	Carbohydrates and carbohydrate conjugates
HMDB0000101	Purine 2'-deoxyribonucleosides
HMDB0000118	Methoxyphenols
HMDB0000127	Carbohydrates and carbohydrate conjugates
HMDB0000128	Amino acids, peptides, and analogues
HMDB0000130	Phenylacetic acids
HMDB0000133
HMDB0000138	Bile acids, alcohols and derivatives
HMDB0000148	Amino acids, peptides, and analogues
HMDB0000153	Estrane steroids
HMDB0000158	Amino acids, peptides, and analogues
HMDB0000162	Amino acids, peptides, and analogues
HMDB0000163	Carbohydrates and carbohydrate conjugates
HMDB0000181	Amino acids, peptides, and analogues
HMDB0000193	Tricarboxylic acids and derivatives
HMDB0000195
HMDB0000197	Indolyl carboxylic acids and derivatives
HMDB0000201	Fatty acid esters
HMDB0000205	Phenylpyruvic acid derivatives
HMDB0000206	Amino acids, peptides, and analogues
HMDB0000209
HMDB0000215	Carbohydrates and carbohydrate conjugates
HMDB0000216	Benzenediols
HMDB0000220	Fatty acids and conjugates
HMDB0000227	Fatty acids and conjugates
HMDB0000232	Pyridinecarboxylic acids and derivatives
HMDB0000234	Androstane steroids
HMDB0000245	Amines
HMDB0000252	Amines
HMDB0000259	Tryptamines and derivatives
HMDB0000267	Amino acids, peptides, and analogues
HMDB0000269	Amines
HMDB0000273	Pyrimidine 2'-deoxyribonucleosides
HMDB0000279	Amino acids, peptides, and analogues
HMDB0000289	Purines and purine derivatives
HMDB0000291	Methoxyphenols
HMDB0000296
HMDB0000299
HMDB0000301	Imidazoles
HMDB0000305	Retinoids
HMDB0000306	Phenethylamines
HMDB0000308	Bile acids, alcohols and derivatives
HMDB0000312	Bile acids, alcohols and derivatives
HMDB0000314	Hydroxysteroids
HMDB0000321	Fatty acids and conjugates
HMDB0000325	Medium-chain hydroxy acids and derivatives
HMDB0000328	Bile acids, alcohols and derivatives
HMDB0000343	Estrane steroids
HMDB0000348	Bile acids, alcohols and derivatives
HMDB0000350	Medium-chain hydroxy acids and derivatives
HMDB0000353	Pregnane steroids
HMDB0000355	Fatty acids and conjugates
HMDB0000372	Estrane steroids
HMDB0000378	Fatty acid esters
HMDB0000385	Bile acids, alcohols and derivatives
HMDB0000386	Sulfated steroids
HMDB0000389	Pterins and derivatives
HMDB0000391	Bile acids, alcohols and derivatives
HMDB0000394	Fatty acids and conjugates
HMDB0000403	Purines and purine derivatives
HMDB0000409	Fatty acids and conjugates
HMDB0000413	Medium-chain hydroxy acids and derivatives
HMDB0000418	Hydroxysteroids
HMDB0000422	Fatty acids and conjugates
HMDB0000424	Medium-chain hydroxy acids and derivatives
HMDB0000434	Methoxybenzenes
HMDB0000439	Amino acids, peptides, and analogues
HMDB0000447	Bile acids, alcohols and derivatives
HMDB0000450	Amino acids, peptides, and analogues
HMDB0000451	Alcohols and polyols
HMDB0000468	Pterins and derivatives
HMDB0000472	Tryptamines and derivatives
HMDB0000476	Bile acids, alcohols and derivatives
HMDB0000486	Medium-chain hydroxy acids and derivatives
HMDB0000489	Carbohydrates and carbohydrate conjugates
HMDB0000496	Carbohydrates and carbohydrate conjugates
HMDB0000497	Carbohydrates and carbohydrate conjugates
HMDB0000500	Benzoic acids and derivatives
HMDB0000510	Amino acids, peptides, and analogues
HMDB0000512	Amino acids, peptides, and analogues
HMDB0000523	Androstane steroids
HMDB0000528	Amino acids, peptides, and analogues
HMDB0000536	Purine ribonucleotides
HMDB0000543
HMDB0000552	Fatty acid esters
HMDB0000555	Fatty acids and conjugates
HMDB0000557	Amino acids, peptides, and analogues
HMDB0000560	Fatty acids and conjugates
HMDB0000565	Medium-chain hydroxy acids and derivatives
HMDB0000567	Cinnamic acids
HMDB0000569	Amino acids, peptides, and analogues
HMDB0000585	Fatty acyl glycosides
HMDB0000594	Amino acids, peptides, and analogues
HMDB0000600	Amino acids, peptides, and analogues
HMDB0000603	Fatty acids and conjugates
HMDB0000623	Fatty acids and conjugates
HMDB0000630	Pyrimidines and pyrimidine derivatives
HMDB0000631	Bile acids, alcohols and derivatives
HMDB0000635	Medium-chain keto acids and derivatives
HMDB0000638	Fatty acids and conjugates
HMDB0000640
HMDB0000641	Amino acids, peptides, and analogues
HMDB0000651	Fatty acid esters
HMDB0000659	Bile acids, alcohols and derivatives
HMDB0000669	Phenylacetic acids
HMDB0000670	Amino acids, peptides, and analogues
HMDB0000671	Indolyl carboxylic acids and derivatives
HMDB0000673	Lineolic acids and derivatives
HMDB0000679	Amino acids, peptides, and analogues
HMDB0000688	Fatty acid esters
HMDB0000696	Amino acids, peptides, and analogues
HMDB0000701	Amino acids, peptides, and analogues
HMDB0000712	Fatty acid esters
HMDB0000714	Benzoic acids and derivatives
HMDB0000715	Quinoline carboxylic acids
HMDB0000719	Amino acids, peptides, and analogues
HMDB0000721	Amino acids, peptides, and analogues
HMDB0000725	Amino acids, peptides, and analogues
HMDB0000727	Pterins and derivatives
HMDB0000734	Indoles
HMDB0000735	Amino acids, peptides, and analogues
HMDB0000736	Fatty acid esters
HMDB0000745	Hybrid peptides
HMDB0000763	Indolyl carboxylic acids and derivatives
HMDB0000764
HMDB0000766	Amino acids, peptides, and analogues
HMDB0000779
HMDB0000786	Purines and purine derivatives
HMDB0000788
HMDB0000791	Fatty acid esters
HMDB0000792	Fatty acids and conjugates
HMDB0000796	Carbohydrates and carbohydrate conjugates
HMDB0000797	1-ribosyl-imidazolecarboxamides
HMDB0000819	Methoxyphenols
HMDB0000821	Amino acids, peptides, and analogues
HMDB0000824	Fatty acid esters
HMDB0000830	Carbohydrates and carbohydrate conjugates
HMDB0000832	Amino acids, peptides, and analogues
HMDB0000840	Benzoic acids and derivatives
HMDB0000845	Pterins and derivatives
HMDB0000851	Amino acids, peptides, and analogues
HMDB0000855	Carbohydrates and carbohydrate conjugates
HMDB0000856	Amino acids, peptides, and analogues
HMDB0000860	Amino acids, peptides, and analogues
HMDB0000866	Amino acids, peptides, and analogues
HMDB0000872	Fatty acids and conjugates
HMDB0000881	Quinoline carboxylic acids
HMDB0000888	Fatty acids and conjugates
HMDB0000901	Carbohydrates and carbohydrate conjugates
HMDB0000902
HMDB0000903	Hydroxysteroids
HMDB0000904	Amino acids, peptides, and analogues
HMDB0000907	Bile acids, alcohols and derivatives
HMDB0000912
HMDB0000913
HMDB0000933	Fatty acids and conjugates
HMDB0000939	5'-deoxy-5'-thionucleosides
HMDB0000953	Amino acids, peptides, and analogues
HMDB0000978	Carbonyl compounds
HMDB0000982
HMDB0000991	Amino acids, peptides, and analogues
HMDB0001007
HMDB0001013	Carbohydrates and carbohydrate conjugates
HMDB0001014	Imidazoles
HMDB0001016	Amino acids, peptides, and analogues
HMDB0001030	Carbohydrates and carbohydrate conjugates
HMDB0001062	Carbohydrates and carbohydrate conjugates
HMDB0001067	Amino acids, peptides, and analogues
HMDB0001069
HMDB0001087	Carbohydrates and carbohydrate conjugates
HMDB0001107
HMDB0001138	Amino acids, peptides, and analogues
HMDB0001139	Eicosanoids
HMDB0001149	Amino acids, peptides, and analogues
HMDB0001161	Fatty acids and conjugates
HMDB0001173	5'-deoxy-5'-thionucleosides
HMDB0001177	Fatty acids and conjugates
HMDB0001180	Amino acids, peptides, and analogues
HMDB0001190	Indoles
HMDB0001200	Carbonyl compounds
HMDB0001204	Carbohydrates and carbohydrate conjugates
HMDB0001212	Imidazolidines
HMDB0001229	Amino acids, peptides, and analogues
HMDB0001238	Hydroxyindoles
HMDB0001263	Amino acids, peptides, and analogues
HMDB0001272	Carbohydrates and carbohydrate conjugates
HMDB0001308
HMDB0001329	Pyrrolidinylpyridines
HMDB0001337	Fatty acids and conjugates
HMDB0001343	Phosphate esters
HMDB0001390	Pyrrolidinylpyridines
HMDB0001392	Benzoic acids and derivatives
HMDB0001396	Pterins and derivatives
HMDB0001397	Purine ribonucleotides
HMDB0001411	Pyrrolidinylpyridines
HMDB0001412	Pterins and derivatives
HMDB0001424
HMDB0001425	Sulfated steroids
HMDB0001434	Amino acids, peptides, and analogues
HMDB0001490	Methoxyphenols
HMDB0001497	Pyrrolidinylpyridines
HMDB0001514	Carbohydrates and carbohydrate conjugates
HMDB0001518	1-benzopyrans
HMDB0001545	Pyridine carboxaldehydes
HMDB0001554	Purine ribonucleotides
HMDB0001562	Pterins and derivatives
HMDB0001563
HMDB0001566	Purines and purine derivatives
HMDB0001645	Amino acids, peptides, and analogues
HMDB0001713	Hydroxycinnamic acids and derivatives
HMDB0001855	Hydroxyindoles
HMDB0001857	Purines and purine derivatives
HMDB0001859	1-hydroxy-2-unsubstituted benzenoids
HMDB0001866	Benzenediols
HMDB0001867	Benzoic acids and derivatives
HMDB0001886	Purines and purine derivatives
HMDB0001896	Indoles
HMDB0001898	Bilirubins
HMDB0001900	Carbohydrates and carbohydrate conjugates
HMDB0001904	Amino acids, peptides, and analogues
HMDB0001908	Eicosanoids
HMDB0001926	Estrane steroids
HMDB0001931	1-benzopyrans
HMDB0001942	Phenylpropanes
HMDB0001964	Hydroxycinnamic acids and derivatives
HMDB0001978	Pyrazines
HMDB0001988	Alcohols and polyols
HMDB0001999	Fatty acids and conjugates
HMDB0002007	Fatty acids and conjugates
HMDB0002023	Fatty acids and conjugates
HMDB0002025	Fatty acids and conjugates
HMDB0002031	Ureas
HMDB0002038	Amino acids, peptides, and analogues
HMDB0002040	Cinnamic acids
HMDB0002044
HMDB0002061	Carbohydrates and carbohydrate conjugates
HMDB0002064	Carboximidic acids
HMDB0002089	Amino acids, peptides, and analogues
HMDB0002091	Carbohydrates and carbohydrate conjugates
HMDB0002094	Carbohydrates and carbohydrate conjugates
HMDB0002095	Fatty acid esters
HMDB0002096	Indoles
HMDB0002098	Carbohydrates and carbohydrate conjugates
HMDB0002104	Amino acids, peptides, and analogues
HMDB0002117	Fatty amides
HMDB0002123	Purines and purine derivatives
HMDB0002169	Amino acids, peptides, and analogues
HMDB0002171	Amino acids, peptides, and analogues
HMDB0002189	Carboximidic acids
HMDB0002199
HMDB0002200	Eicosanoids
HMDB0002201	Amino acids, peptides, and analogues
HMDB0002203	Medium-chain hydroxy acids and derivatives
HMDB0002205	Amino acids, peptides, and analogues
HMDB0002224	Pyrimidine 2'-deoxyribonucleosides
HMDB0002235	Carbohydrates and carbohydrate conjugates
HMDB0002277	Eicosanoids
HMDB0002278	Carbohydrates and carbohydrate conjugates
HMDB0002282	Carbohydrates and carbohydrate conjugates
HMDB0002284	Carboxylic acid derivatives
HMDB0002285	Indolecarboxylic acids and derivatives
HMDB0002294	Fatty acids and conjugates
HMDB0002302	Indolyl carboxylic acids and derivatives
HMDB0002320	Imidazoles
HMDB0002335	Amino acids, peptides, and analogues
HMDB0002341	Eicosanoids
HMDB0002354	Amino acids, peptides, and analogues
HMDB0002355	Eicosanoids
HMDB0002366	Fatty acid esters
HMDB0002372	Amino acids, peptides, and analogues
HMDB0002377	Pterins and derivatives
HMDB0002381	Amino acids, peptides, and analogues
HMDB0002430	Steroidal glycosides
HMDB0002451	Bile acids, alcohols and derivatives
HMDB0002472	Steroidal glycosides
HMDB0002496	Bile acids, alcohols and derivatives
HMDB0002511	Hydroxycinnamic acids and derivatives
HMDB0002522	Bile acids, alcohols and derivatives
HMDB0002577	Steroidal glycosides
HMDB0002579	Steroidal glycosides
HMDB0002580	Bile acids, alcohols and derivatives
HMDB0002596	Steroidal glycosides
HMDB0002721
HMDB0002730	Pyridinecarboxylic acids and derivatives
HMDB0002823	Fatty acids and conjugates
HMDB0002825	Purines and purine derivatives
HMDB0002829	Steroidal glycosides
HMDB0002972	Quinone and hydroquinone lipids
HMDB0002982	Eicosanoids
HMDB0003011	Amino acids, peptides, and analogues
HMDB0003080	Eicosanoids
HMDB0003099	Purines and purine derivatives
HMDB0003128	Hydroxysteroids
HMDB0003134	Amino acids, peptides, and analogues
HMDB0003148	Amino acids, peptides, and analogues
HMDB0003180	Hydroxysteroids
HMDB0003235	Eicosanoids
HMDB0003259	Hydroxysteroids
HMDB0003269	Amino acids, peptides, and analogues
HMDB0003323	null
HMDB0003324	Substituted pyrroles
HMDB0003331
HMDB0003334	Amino acids, peptides, and analogues
HMDB0003355	Amino acids, peptides, and analogues
HMDB0003357	Amino acids, peptides, and analogues
HMDB0003381	Fatty acids and conjugates
HMDB0003405	Amino acids, peptides, and analogues
HMDB0003431	Amines
HMDB0003447	Indoles
HMDB0003464	Amino acids, peptides, and analogues
HMDB0003470	Amino acids, peptides, and analogues
HMDB0003550	Vitamin D and derivatives
HMDB0003556	Carbohydrates and carbohydrate conjugates
HMDB0003581	Fatty acids and conjugates
HMDB0003601	Benzylisoquinolines
HMDB0003681	Amino acids, peptides, and analogues
HMDB0003882
HMDB0003950
HMDB0004038	Fatty acids and conjugates
HMDB0004063	Methoxyphenols
HMDB0004076	Carbonyl compounds
HMDB0004089	Benzoic acids and derivatives
HMDB0004094	Hydroxyindoles
HMDB0004095	Tryptamines and derivatives
HMDB0004148	Arylsulfates
HMDB0004157	Bilirubins
HMDB0004158	Bilirubins
HMDB0004159	Bilirubins
HMDB0004186	Indolines
HMDB0004193	Pyridinecarboxylic acids and derivatives
HMDB0004198	Quinone and hydroquinone lipids
HMDB0004207	Amino acids, peptides, and analogues
HMDB0004231	Fatty amides
HMDB0004236	Eicosanoids
HMDB0004308	Purines and purine derivatives
HMDB0004362	Fatty alcohols
HMDB0004400	N-arylamides
HMDB0004448	Sulfated steroids
HMDB0004586	Monoterpenoids
HMDB0004620	Amino acids, peptides, and analogues
HMDB0004629
HMDB0004686	Eicosanoids
HMDB0004706	Lineolic acids and derivatives
HMDB0004810	Quinone and hydroquinone lipids
HMDB0004812	Furoic acid and derivatives
HMDB0004813
HMDB0004815	Benzoic acids and derivatives
HMDB0004816	Pyrimidines and pyrimidine derivatives
HMDB0004818
HMDB0004824
HMDB0004825	1-hydroxy-2-unsubstituted benzenoids
HMDB0004985	Hybrid peptides
HMDB0004988	Imidazoles
HMDB0005036	Steroid esters
HMDB0005051	Fatty acids and conjugates
HMDB0005084	Eicosanoids
HMDB0005085	Fatty amides
HMDB0005099	Eicosanoids
HMDB0005760	Isoflavans
HMDB0005764	Amino acids, peptides, and analogues
HMDB0005765	Amino acids, peptides, and analogues
HMDB0005766	Amino acids, peptides, and analogues
HMDB0005767	Hybrid peptides
HMDB0005768	Amino acids, peptides, and analogues
HMDB0005810	Flavans
HMDB0005862
HMDB0005897	Isoflavans
HMDB0005923
HMDB0005935	Androstane steroids
HMDB0005972	Hydroxysteroids
HMDB0005973	Tryptamines and derivatives
HMDB0006005	Amino acids, peptides, and analogues
HMDB0006024	Delta valerolactones
HMDB0006029	Amino acids, peptides, and analogues
HMDB0006037	Purines and purine derivatives
HMDB0006040	Purines and purine derivatives
HMDB0006045
HMDB0006046	Androstane steroids
HMDB0006059	Fatty acids and conjugates
HMDB0006061	null
HMDB0006202	Fatty acid esters
HMDB0006239	Fatty amides
HMDB0006242	Phenylacetaldehydes
HMDB0006254	Retinoids
HMDB0006320	Fatty acid esters
HMDB0006344	Amino acids, peptides, and analogues
HMDB0006348
HMDB0006355	Isosorbides
HMDB0006488	Amino acids, peptides, and analogues
HMDB0006512	Amino acids, peptides, and analogues
HMDB0006535	Carbohydrates and carbohydrate conjugates
HMDB0006555	Purine deoxyribonucleotides
HMDB0006591	Fatty acyl glycosides
HMDB0006595	Carbohydrates and carbohydrate conjugates
HMDB0006603	Fatty acyl glycosides
HMDB0006695	Amino acids, peptides, and analogues
HMDB0006779
HMDB0006791	Fatty acyl glycosides
HMDB0006794	Hydropyridines
HMDB0006832	Fatty acids and conjugates
HMDB0006867	Fatty acyl thioesters
HMDB0006868	Fatty amides
HMDB0006888	Bile acids, alcohols and derivatives
HMDB0006921	Benzylisoquinolines
HMDB0006941	Purine ribonucleotides
HMDB0006944	Carbohydrates and carbohydrate conjugates
HMDB0007041	Diradylglycerols
HMDB0009116	Glycerophosphoethanolamines
HMDB0010315	Steroidal glycosides
HMDB0010316	Carbohydrates and carbohydrate conjugates
HMDB0010317	Steroidal glycosides
HMDB0010318	Steroidal glycosides
HMDB0010319	Carbohydrates and carbohydrate conjugates
HMDB0010320	Steroidal glycosides
HMDB0010323	Carbohydrates and carbohydrate conjugates
HMDB0010325	Carbohydrates and carbohydrate conjugates
HMDB0010327	Steroidal glycosides
HMDB0010328	Carbohydrates and carbohydrate conjugates
HMDB0010329	Carbohydrates and carbohydrate conjugates
HMDB0010334	Benzophenones
HMDB0010337	Steroidal glycosides
HMDB0010338	Steroidal glycosides
HMDB0010340	Terpene glycosides
HMDB0010350	Carbohydrates and carbohydrate conjugates
HMDB0010351	Steroidal glycosides
HMDB0010353	Steroidal glycosides
HMDB0010357	Steroidal glycosides
HMDB0010362	Carbohydrates and carbohydrate conjugates
HMDB0010364	Steroidal glycosides
HMDB0010365	Steroidal glycosides
HMDB0010578	Glycerophosphoglycerols
HMDB0010607	Glycerophosphoglycerols
HMDB0010697	Ceramides
HMDB0010715	Phenylacetamides
HMDB0010724	Medium-chain keto acids and derivatives
HMDB0010727	Medium-chain keto acids and derivatives
HMDB0011105	Pyrimidines and pyrimidine derivatives
HMDB0011106	Carbohydrates and carbohydrate conjugates
HMDB0011164	Hybrid peptides
HMDB0011166	Hybrid peptides
HMDB0011167	Hybrid peptides
HMDB0011170	Amino acids, peptides, and analogues
HMDB0011171	Amino acids, peptides, and analogues
HMDB0011172	Amino acids, peptides, and analogues
HMDB0011173	Amino acids, peptides, and analogues
HMDB0011174	Amino acids, peptides, and analogues
HMDB0011175	Amino acids, peptides, and analogues
HMDB0011176	Amino acids, peptides, and analogues
HMDB0011177	Amino acids, peptides, and analogues
HMDB0011178	Amino acids, peptides, and analogues
HMDB0011180	Amino acids, peptides, and analogues
HMDB0011596
HMDB0011603	Carbonyl compounds
HMDB0011610
HMDB0011621	Amino acids, peptides, and analogues
HMDB0011639	Amino acids, peptides, and analogues
HMDB0011641	Glycosyl compounds
HMDB0011648	Carbohydrates and carbohydrate conjugates
HMDB0011654	Amino acids, peptides, and analogues
HMDB0011657	Pyrimidines and pyrimidine derivatives
HMDB0011658	Carbohydrates and carbohydrate conjugates
HMDB0011664
HMDB0011683	Pterins and derivatives
HMDB0011686	Carbohydrates and carbohydrate conjugates
HMDB0011687	Amino acids, peptides, and analogues
HMDB0011690	Pyrrolo[2,3-d]pyrimidines
HMDB0011692	Carbohydrates and carbohydrate conjugates
HMDB0011714	Phenylpyruvic acid derivatives
HMDB0011716	Amino acids, peptides, and analogues
HMDB0011717	Fatty acids and conjugates
HMDB0011718	Carbonyl compounds
HMDB0011727	Amino acids, peptides, and analogues
HMDB0011737	Amino acids, peptides, and analogues
HMDB0011741	Amino acids, peptides, and analogues
HMDB0011743
HMDB0011745	Amino acids, peptides, and analogues
HMDB0011756	Amino acids, peptides, and analogues
HMDB0012082	Phosphosphingolipids
HMDB0012109	Eicosanoids
HMDB0012127
HMDB0012143	Pterins and derivatives
HMDB0012161	Amino acids, peptides, and analogues
HMDB0012175	Fatty acids and conjugates
HMDB0012203	Fatty acyl glycosides
HMDB0012204	Purines and purine derivatives
HMDB0012214	Fatty acyl glycosides
HMDB0012219	Carbonyl compounds
HMDB0012230	Amino acids, peptides, and analogues
HMDB0012240	Carbohydrates and carbohydrate conjugates
HMDB0012241	Fatty acids and conjugates
HMDB0012243	Carbohydrates and carbohydrate conjugates
HMDB0012246	Carbonyl compounds
HMDB0012267	Amino acids, peptides, and analogues
HMDB0012273	Fatty amides
HMDB0012283	Gamma-keto acids and derivatives
HMDB0012289	Amino acids, peptides, and analogues
HMDB0012312	Glycosphingolipids
HMDB0012342	Glycerophosphoserines
HMDB0012486	Benzylisoquinolines
HMDB0012490
HMDB0012492
HMDB0012503	Eicosanoids
HMDB0012530
HMDB0012550	Fatty acids and conjugates
HMDB0012551	Eicosanoids
HMDB0012553	Eicosanoids
HMDB0012575	Amino acids, peptides, and analogues
HMDB0012607	Amino acids, peptides, and analogues
HMDB0012622	Sulfated steroids
HMDB0012635	Eicosanoids
HMDB0012638	null
HMDB0012639	Eicosanoids
HMDB0012642	Eicosanoids
HMDB0012643	Eicosanoids
HMDB0012710	Cyclic alcohols and derivatives
HMDB0012794	Retinoids
HMDB0012799	null
HMDB0012824	Eicosanoids
HMDB0012838	Eicosanoids
HMDB0012881	Hybrid peptides
HMDB0012936	Amino acids, peptides, and analogues
HMDB0012983	null
HMDB0012994	Eicosanoids
HMDB0012996	Lipoamides
HMDB0013010	Amino acids, peptides, and analogues
HMDB0013016	Amino acids, peptides, and analogues
HMDB0013029	Indolines
HMDB0013030
HMDB0013032	Fatty acids and conjugates
HMDB0013034	Amino acids, peptides, and analogues
HMDB0013038	Eicosanoids
HMDB0013058	Amino acids, peptides, and analogues
HMDB0013067
HMDB0013076	Carbonyl compounds
HMDB0013118	Carbohydrates and carbohydrate conjugates
HMDB0013128	Fatty acid esters
HMDB0013141	Purines and purine derivatives
HMDB0013189	Carbohydrates and carbohydrate conjugates
HMDB0013200	Carbohydrates and carbohydrate conjugates
HMDB0013209	Amino acids, peptides, and analogues
HMDB0013220	Amino acids, peptides, and analogues
HMDB0013240	Amino acids, peptides, and analogues
HMDB0013243	Amino acids, peptides, and analogues
HMDB0013253	Carboxylic acid derivatives
HMDB0013286	Amino acids, peptides, and analogues
HMDB0013287	Amino acids, peptides, and analogues
HMDB0013325	Fatty acid esters
HMDB0013627	Fatty acid esters
HMDB0013639	Fatty acids and conjugates
HMDB0013642	Pterins and derivatives
HMDB0013648	Amines
HMDB0013679	Furanocoumarins
HMDB0013695
HMDB0013704	Pyridinecarboxylic acids and derivatives
HMDB0013713	Amino acids, peptides, and analogues
HMDB0013716	Amino acids, peptides, and analogues
HMDB0013742
HMDB0013840	Pyrazoles
HMDB0013843	Carbohydrates and carbohydrate conjugates
HMDB0013848	Tetrazoles
HMDB0013855	Carbohydrates and carbohydrate conjugates
HMDB0013880	Homoisoflavones
HMDB0013894	Imidazolidines
HMDB0013895	Imidazolidines
HMDB0013897	Fatty acids and conjugates
HMDB0013898	Fatty acids and conjugates
HMDB0013903	Fatty acids and conjugates
HMDB0013913	Amines
HMDB0013930	null
HMDB0013940	Pyrimidines and pyrimidine derivatives
HMDB0013988	Indolyl carboxylic acids and derivatives
HMDB0014021	Phenylbutylamines
HMDB0014256	Eicosanoids
HMDB0014257
HMDB0014258	Halobenzenes
HMDB0014389	Benzoic acids and derivatives
HMDB0014440
HMDB0014733
HMDB0015009	Benzenediols
HMDB0015102
HMDB0015159	Isobenzofuranones
HMDB0015323
HMDB0015396
HMDB0028681	Amino acids, peptides, and analogues
HMDB0028685	Amino acids, peptides, and analogues
HMDB0028688	Amino acids, peptides, and analogues
HMDB0028690	Amino acids, peptides, and analogues
HMDB0028694	Amino acids, peptides, and analogues
HMDB0028695	Amino acids, peptides, and analogues
HMDB0028696	Amino acids, peptides, and analogues
HMDB0028702	Amino acids, peptides, and analogues
HMDB0028704	Amino acids, peptides, and analogues
HMDB0028706	Amino acids, peptides, and analogues
HMDB0028707	Amino acids, peptides, and analogues
HMDB0028708	Amino acids, peptides, and analogues
HMDB0028710	Amino acids, peptides, and analogues
HMDB0028711	Amino acids, peptides, and analogues
HMDB0028714	Amino acids, peptides, and analogues
HMDB0028717	Amino acids, peptides, and analogues
HMDB0028720	Amino acids, peptides, and analogues
HMDB0028721	Amino acids, peptides, and analogues
HMDB0028723	Amino acids, peptides, and analogues
HMDB0028724	Amino acids, peptides, and analogues
HMDB0028725	Amino acids, peptides, and analogues
HMDB0028727	Amino acids, peptides, and analogues
HMDB0028731	Amino acids, peptides, and analogues
HMDB0028732	Amino acids, peptides, and analogues
HMDB0028736	Amino acids, peptides, and analogues
HMDB0028737	Amino acids, peptides, and analogues
HMDB0028738	Amino acids, peptides, and analogues
HMDB0028739	Amino acids, peptides, and analogues
HMDB0028740	Amino acids, peptides, and analogues
HMDB0028742	Amino acids, peptides, and analogues
HMDB0028744	Amino acids, peptides, and analogues
HMDB0028756	Amino acids, peptides, and analogues
HMDB0028758	Amino acids, peptides, and analogues
HMDB0028764	Amino acids, peptides, and analogues
HMDB0028766	Amino acids, peptides, and analogues
HMDB0028780	Amino acids, peptides, and analogues
HMDB0028802	Amino acids, peptides, and analogues
HMDB0028805	Amino acids, peptides, and analogues
HMDB0028806	Amino acids, peptides, and analogues
HMDB0028821	Amino acids, peptides, and analogues
HMDB0028822	Amino acids, peptides, and analogues
HMDB0028825	Amino acids, peptides, and analogues
HMDB0028827	Amino acids, peptides, and analogues
HMDB0028829	Amino acids, peptides, and analogues
HMDB0028830	Amino acids, peptides, and analogues
HMDB0028832	Amino acids, peptides, and analogues
HMDB0028836	Amino acids, peptides, and analogues
HMDB0028843	Amino acids, peptides, and analogues
HMDB0028846	Amino acids, peptides, and analogues
HMDB0028848	Amino acids, peptides, and analogues
HMDB0028858	Amino acids, peptides, and analogues
HMDB0028864	Amino acids, peptides, and analogues
HMDB0028865	Amino acids, peptides, and analogues
HMDB0028879	Amino acids, peptides, and analogues
HMDB0028880	Amino acids, peptides, and analogues
HMDB0028884	Amino acids, peptides, and analogues
HMDB0028886	Amino acids, peptides, and analogues
HMDB0028887	Amino acids, peptides, and analogues
HMDB0028892	Amino acids, peptides, and analogues
HMDB0028893	Amino acids, peptides, and analogues
HMDB0028908	Amino acids, peptides, and analogues
HMDB0028909	Amino acids, peptides, and analogues
HMDB0028920	Amino acids, peptides, and analogues
HMDB0028923	Amino acids, peptides, and analogues
HMDB0028930	Amino acids, peptides, and analogues
HMDB0028939	Amino acids, peptides, and analogues
HMDB0028945	Amino acids, peptides, and analogues
HMDB0028946	Amino acids, peptides, and analogues
HMDB0028954	Amino acids, peptides, and analogues
HMDB0028959	Amino acids, peptides, and analogues
HMDB0028960	Amino acids, peptides, and analogues
HMDB0028967	Amino acids, peptides, and analogues
HMDB0028970	Amino acids, peptides, and analogues
HMDB0028972	Amino acids, peptides, and analogues
HMDB0028974	Amino acids, peptides, and analogues
HMDB0028988	Amino acids, peptides, and analogues
HMDB0028989	Amino acids, peptides, and analogues
HMDB0028990	Amino acids, peptides, and analogues
HMDB0028991	Amino acids, peptides, and analogues
HMDB0028995	Amino acids, peptides, and analogues
HMDB0029005	Amino acids, peptides, and analogues
HMDB0029006	Amino acids, peptides, and analogues
HMDB0029008	Amino acids, peptides, and analogues
HMDB0029010	Amino acids, peptides, and analogues
HMDB0029015	Amino acids, peptides, and analogues
HMDB0029022	Amino acids, peptides, and analogues
HMDB0029030	Amino acids, peptides, and analogues
HMDB0029037	Amino acids, peptides, and analogues
HMDB0029042	Amino acids, peptides, and analogues
HMDB0029043	Amino acids, peptides, and analogues
HMDB0029044	Amino acids, peptides, and analogues
HMDB0029050	Amino acids, peptides, and analogues
HMDB0029051	Amino acids, peptides, and analogues
HMDB0029059	Amino acids, peptides, and analogues
HMDB0029060	Amino acids, peptides, and analogues
HMDB0029062	Amino acids, peptides, and analogues
HMDB0029064	Amino acids, peptides, and analogues
HMDB0029065	Amino acids, peptides, and analogues
HMDB0029069	Amino acids, peptides, and analogues
HMDB0029074	Amino acids, peptides, and analogues
HMDB0029081	Amino acids, peptides, and analogues
HMDB0029093	Amino acids, peptides, and analogues
HMDB0029096	Amino acids, peptides, and analogues
HMDB0029100	Amino acids, peptides, and analogues
HMDB0029104	Amino acids, peptides, and analogues
HMDB0029106	Amino acids, peptides, and analogues
HMDB0029108	Amino acids, peptides, and analogues
HMDB0029112	Amino acids, peptides, and analogues
HMDB0029113	Amino acids, peptides, and analogues
HMDB0029115	Amino acids, peptides, and analogues
HMDB0029117	Amino acids, peptides, and analogues
HMDB0029118	Amino acids, peptides, and analogues
HMDB0029122	Amino acids, peptides, and analogues
HMDB0029128	Amino acids, peptides, and analogues
HMDB0029130	Amino acids, peptides, and analogues
HMDB0029132	Amino acids, peptides, and analogues
HMDB0029134	Amino acids, peptides, and analogues
HMDB0029135	Amino acids, peptides, and analogues
HMDB0029140	Amino acids, peptides, and analogues
HMDB0029141	Amino acids, peptides, and analogues
HMDB0029143	Amino acids, peptides, and analogues
HMDB0029144	Amino acids, peptides, and analogues
HMDB0029157	Amino acids, peptides, and analogues
HMDB0029175	Flavans
HMDB0029179	Flavans
HMDB0029185	Benzenediols
HMDB0029191	Arylsulfates
HMDB0029202	O-methylated flavonoids
HMDB0029203	Phenylbenzodioxanes
HMDB0029207	Glycerophosphocholines
HMDB0029209	Flavonoid glycosides
HMDB0029213	Flavonoid glycosides
HMDB0029225	Amino acids, peptides, and analogues
HMDB0029226	Phenols and derivatives
HMDB0029234	Amino acids, peptides, and analogues
HMDB0029252	Flavonoid glycosides
HMDB0029281	Cinnamic acid esters
HMDB0029282	Hydroxycinnamic acids and derivatives
HMDB0029283	Hydroxycinnamic acids and derivatives
HMDB0029284	Hydroxycinnamic acids and derivatives
HMDB0029289	Hydroxycinnamic acids and derivatives
HMDB0029297	Hydroxycinnamic acids and derivatives
HMDB0029304	Monoterpenoids
HMDB0029306	1-hydroxy-2-unsubstituted benzenoids
HMDB0029312	Steroidal glycosides
HMDB0029330	Benzoquinolines
HMDB0029333	Amino acids, peptides, and analogues
HMDB0029344	Carbohydrates and carbohydrate conjugates
HMDB0029347	Terpene glycosides
HMDB0029349	Terpene glycosides
HMDB0029354	Fatty acyl glycosides
HMDB0029355	Amino acids, peptides, and analogues
HMDB0029356	Amino acids, peptides, and analogues
HMDB0029368
HMDB0029384	Amino acids, peptides, and analogues
HMDB0029388	Lineolic acids and derivatives
HMDB0029390	Amino acids, peptides, and analogues
HMDB0029393	Amino acids, peptides, and analogues
HMDB0029394	Amino acids, peptides, and analogues
HMDB0029395	Hybrid peptides
HMDB0029396	Amino acids, peptides, and analogues
HMDB0029412	Amino acids, peptides, and analogues
HMDB0029418	Amino acids, peptides, and analogues
HMDB0029421	Amino acids, peptides, and analogues
HMDB0029422	Amino acids, peptides, and analogues
HMDB0029427	Amino acids, peptides, and analogues
HMDB0029428	Amino acids, peptides, and analogues
HMDB0029439	Amino acids, peptides, and analogues
HMDB0029440	Amino acids, peptides, and analogues
HMDB0029442	Amino acids, peptides, and analogues
HMDB0029443	Amino acids, peptides, and analogues
HMDB0029445	Amino acids, peptides, and analogues
HMDB0029448	Amino acids, peptides, and analogues
HMDB0029449	Amino acids, peptides, and analogues
HMDB0029450	Tetracarboxylic acids and derivatives
HMDB0029464
HMDB0029466	1-benzopyrans
HMDB0029473	1-benzopyrans
HMDB0029476	Hydroxycinnamic acids and derivatives
HMDB0029495
HMDB0029500	Flavonoid glycosides
HMDB0029504
HMDB0029510	1-benzopyrans
HMDB0029511	1-benzopyrans
HMDB0029521	Flavones
HMDB0029550	Diterpenoids
HMDB0029552	Fatty acid esters
HMDB0029564	Carbohydrates and carbohydrate conjugates
HMDB0029566	Hydroxycinnamic acids and derivatives
HMDB0029567	Fatty amides
HMDB0029575
HMDB0029582	Fatty acid esters
HMDB0029604	Sesquiterpenoids
HMDB0029617	Fatty acyl glycosides
HMDB0029622	Terpene glycosides
HMDB0029636	Benzoyl derivatives
HMDB0029640
HMDB0029651	Carbohydrates and carbohydrate conjugates
HMDB0029668	Cyclic alcohols and derivatives
HMDB0029669	Carbonyl compounds
HMDB0029714
HMDB0029737	Indoles
HMDB0029739	Indoles
HMDB0029766	Fatty acyl glycosides
HMDB0029771	Fatty acyl glycosides
HMDB0029772	Fatty acyl glycosides
HMDB0029773	Fatty acyl glycosides
HMDB0029774	1-benzopyrans
HMDB0029778	Carbohydrates and carbohydrate conjugates
HMDB0029782	Fatty acyl glycosides
HMDB0029789
HMDB0029800	Lineolic acids and derivatives
HMDB0029833	Carbohydrates and carbohydrate conjugates
HMDB0029839	Isosorbides
HMDB0029840	Amino acids, peptides, and analogues
HMDB0029848	Terpene glycosides
HMDB0029858	Phenylpyrrolidines
HMDB0029861	Quinoline carboxylic acids
HMDB0029865	Hydroxycoumarins
HMDB0029870	O-methylated isoflavonoids
HMDB0029873	Amino acids, peptides, and analogues
HMDB0029913	Glycosyl compounds
HMDB0029920	Purines and purine derivatives
HMDB0029936	Carbohydrates and carbohydrate conjugates
HMDB0029939	Purines and purine derivatives
HMDB0029965	Carbohydrates and carbohydrate conjugates
HMDB0029971	2-benzopyrans
HMDB0029989	1-benzopyrans
HMDB0029990	1-benzopyrans
HMDB0030002	Monoterpenoids
HMDB0030003	Fatty alcohols
HMDB0030004	1-benzopyrans
HMDB0030006
HMDB0030010	Steroid lactones
HMDB0030019	Anisoles
HMDB0030039	Alcohols and polyols
HMDB0030057	Diterpenoids
HMDB0030104
HMDB0030148
HMDB0030155	1-benzopyrans
HMDB0030158	Isoflavans
HMDB0030163	Terpene lactones
HMDB0030170
HMDB0030175
HMDB0030178	Quinolones and derivatives
HMDB0030181	Erythrinanes
HMDB0030192
HMDB0030193
HMDB0030197	Carbonyl compounds
HMDB0030202	Clavines and derivatives
HMDB0030229
HMDB0030247
HMDB0030254
HMDB0030258	Erythrinanes
HMDB0030263	Indoles
HMDB0030277	Carbohydrates and carbohydrate conjugates
HMDB0030287	Acetophenones
HMDB0030293	Cinnamic acid esters
HMDB0030317	Glycosyl compounds
HMDB0030326
HMDB0030328
HMDB0030329
HMDB0030351	Benzodiazines
HMDB0030352
HMDB0030367	Fatty alcohols
HMDB0030369	Fatty alcohol esters
HMDB0030375	Benzoquinolines
HMDB0030381	Pyrroloindoles
HMDB0030392	Phenols and derivatives
HMDB0030394	Carbohydrates and carbohydrate conjugates
HMDB0030396	Indolyl carboxylic acids and derivatives
HMDB0030401	Amino acids, peptides, and analogues
HMDB0030404	Sesquiterpenoids
HMDB0030408	Fatty acids and conjugates
HMDB0030410	Amino acids, peptides, and analogues
HMDB0030411	Amino acids, peptides, and analogues
HMDB0030416	Amino acids, peptides, and analogues
HMDB0030417	Amino acids, peptides, and analogues
HMDB0030418	Fatty acyl glycosides
HMDB0030422	Fatty acyl glycosides
HMDB0030433	Monoterpenoids
HMDB0030452	Sugar acids and derivatives
HMDB0030471
HMDB0030472	Carbonyl compounds
HMDB0030473
HMDB0030495	1-benzopyrans
HMDB0030533	Pyrroloindoles
HMDB0030545	O-methylated flavonoids
HMDB0030555	Sesquiterpenoids
HMDB0030556	1-benzopyrans
HMDB0030565	Stilbene glycosides
HMDB0030571
HMDB0030580
HMDB0030628	Flavones
HMDB0030631	Flavones
HMDB0030648
HMDB0030654	Hydroxycinnamic acids and derivatives
HMDB0030664	Flavans
HMDB0030669	Cyclic alcohols and derivatives
HMDB0030681	Pyranones and derivatives
HMDB0030689	Isoflavonoid O-glycosides
HMDB0030695	O-methylated flavonoids
HMDB0030697	Fatty acyl glycosides
HMDB0030703	Carbonyl compounds
HMDB0030710	Prenylated neoflavonoids
HMDB0030729	Hydroxycoumarins
HMDB0030746	O-methylated flavonoids
HMDB0030751	Hydroxycinnamic acids and derivatives
HMDB0030754
HMDB0030759	Indanones
HMDB0030763	Indanones
HMDB0030765	2-benzopyrans
HMDB0030766
HMDB0030785	Prenylated neoflavonoids
HMDB0030824	Flavans
HMDB0030825
HMDB0030834	Phenylbenzodioxanes
HMDB0030846	Furanocoumarins
HMDB0030848	Flavones
HMDB0030852	Naphthopyranones
HMDB0030858
HMDB0030895	Terpene glycosides
HMDB0030897	Triterpenoids
HMDB0030900
HMDB0030914	Steroidal glycosides
HMDB0030916	Carbonyl compounds
HMDB0030917	Acyloins
HMDB0030918	Ketones
HMDB0030937	Carbonyl compounds
HMDB0030947	Fatty acids and conjugates
HMDB0030948	Fatty acids and conjugates
HMDB0030949	Fatty acids and conjugates
HMDB0030964	Lineolic acids and derivatives
HMDB0030975	Fatty acyl glycosides
HMDB0030982	Fatty acids and conjugates
HMDB0030984	Gamma butyrolactones
HMDB0030985	Delta valerolactones
HMDB0030989	Gamma butyrolactones
HMDB0030990	Delta valerolactones
HMDB0030991	Gamma butyrolactones
HMDB0030992	Gamma butyrolactones
HMDB0030993	Gamma butyrolactones
HMDB0030996	Fatty acids and conjugates
HMDB0031003	Fatty acids and conjugates
HMDB0031006	Fatty alcohols
HMDB0031007	Fatty alcohols
HMDB0031018	Fatty acid esters
HMDB0031031	Benzenesulfonic acids and derivatives
HMDB0031050	Fatty acid esters
HMDB0031053	Fatty acids and conjugates
HMDB0031054	Fatty acids and conjugates
HMDB0031055	Fatty acids and conjugates
HMDB0031098	Lineolic acids and derivatives
HMDB0031099	Fatty acids and conjugates
HMDB0031101	Medium-chain hydroxy acids and derivatives
HMDB0031102	Fatty alcohols
HMDB0031172	Hydroxyindoles
HMDB0031173	Hydroxyindoles
HMDB0031199	Oxazolines
HMDB0031210	Furanones
HMDB0031256
HMDB0031303	Pyranones and derivatives
HMDB0031304	Glycosyl compounds
HMDB0031306	Furanones
HMDB0031338	Oxazoles
HMDB0031350	Terpene glycosides
HMDB0031360	Amino acids, peptides, and analogues
HMDB0031367	Carbohydrates and carbohydrate conjugates
HMDB0031373	Terpene lactones
HMDB0031382	Fatty acyl glycosides
HMDB0031414	Ketones
HMDB0031452	Podophyllotoxins
HMDB0031513	Medium-chain hydroxy acids and derivatives
HMDB0031515	Fatty acids and conjugates
HMDB0031534	Cyclic diarylheptanoids
HMDB0031535	Cyclic diarylheptanoids
HMDB0031602	Fatty acids and conjugates
HMDB0031658	Amino acids, peptides, and analogues
HMDB0031668
HMDB0031688	Fatty acyl glycosides
HMDB0031690	Fatty acyl glycosides
HMDB0031693	Fatty acyl glycosides
HMDB0031694	Fatty acyl glycosides
HMDB0031701	Amino acids, peptides, and analogues
HMDB0031702
HMDB0031735	Pyranones and derivatives
HMDB0031758	Pyrimidines and pyrimidine derivatives
HMDB0031763	Fatty acyl glycosides
HMDB0031772	Phenylpropanes
HMDB0031805	Phosphate esters
HMDB0031820
HMDB0031825	Aryl thioethers
HMDB0031870	Amino acids, peptides, and analogues
HMDB0031874	Amino acids, peptides, and analogues
HMDB0031876	Fatty acyl glycosides
HMDB0031885	Fatty acids and conjugates
HMDB0031890	Organic cyanides
HMDB0031897	Fatty acids and conjugates
HMDB0031902	Terpene lactones
HMDB0031918	Terpene glycosides
HMDB0031929	Quinolones and derivatives
HMDB0031935	Fatty acyl glycosides
HMDB0031945	Carbohydrates and carbohydrate conjugates
HMDB0031954	Fatty acyl glycosides
HMDB0031956	Fatty acyl glycosides
HMDB0031958
HMDB0031963
HMDB0031973	Styrenes
HMDB0032003	Sesquiterpenoids
HMDB0032010	Diterpenoids
HMDB0032027
HMDB0032055	Amino acids, peptides, and analogues
HMDB0032072
HMDB0032090	Eicosanoids
HMDB0032105	Fatty acid esters
HMDB0032173
HMDB0032200	Fatty acid esters
HMDB0032248	Fatty acids and conjugates
HMDB0032259	Fatty acid esters
HMDB0032269	Fatty acid esters
HMDB0032297	Monoradylglycerols
HMDB0032322	Flavans
HMDB0032332	Amino acids, peptides, and analogues
HMDB0032337	null
HMDB0032352	Fatty acids and conjugates
HMDB0032358	Fatty amides
HMDB0032389	Pyridyltriazoles
HMDB0032400
HMDB0032401	Alkylarylthioethers
HMDB0032410	Fatty acid esters
HMDB0032424	Thiazoles
HMDB0032472	Fatty acids and conjugates
HMDB0032494	Fatty acid esters
HMDB0032503	Acetophenones
HMDB0032527	1,3-dioxolanes
HMDB0032567	Phenols and derivatives
HMDB0032574	Benzoic acids and derivatives
HMDB0032578	Phenylmethylamines
HMDB0032587	Indanones
HMDB0032589	Carbonyl compounds
HMDB0032601	Oxosteroids
HMDB0032602	Pyranoisoflavonoids
HMDB0032616	Hydroxycinnamic acids and derivatives
HMDB0032622	Glycosyl compounds
HMDB0032628	Acetophenones
HMDB0032645	Carbohydrates and carbohydrate conjugates
HMDB0032662	Medium-chain hydroxy acids and derivatives
HMDB0032664	Lineolic acids and derivatives
HMDB0032671	Chalcones and dihydrochalcones
HMDB0032675	Fatty alcohols
HMDB0032688
HMDB0032689
HMDB0032692	Steroidal glycosides
HMDB0032697	Sesquiterpenoids
HMDB0032702
HMDB0032705	Carbohydrates and carbohydrate conjugates
HMDB0032790	Fatty acid esters
HMDB0032791	Fatty acid esters
HMDB0032794	Glycosphingolipids
HMDB0032797	Lineolic acids and derivatives
HMDB0032799	Fatty acyl glycosides
HMDB0032841	Fatty acyl glycosides
HMDB0032870	Carbohydrates and carbohydrate conjugates
HMDB0032921	Fatty acid esters
HMDB0032959	Fatty acyl glycosides
HMDB0033091	Fatty acids and conjugates
HMDB0033191	Monoterpenoids
HMDB0033197	Monoterpenoids
HMDB0033207	Steroid lactones
HMDB0033216	Fatty acyl glycosides
HMDB0033217	Fatty alcohols
HMDB0033218	Fatty acyl glycosides
HMDB0033222	Terpene glycosides
HMDB0033237	Carbohydrates and carbohydrate conjugates
HMDB0033337	Sesquiterpenoids
HMDB0033372	Fatty acid esters
HMDB0033400	Diterpenoids
HMDB0033503	Amino acids, peptides, and analogues
HMDB0033505	Fatty acids and conjugates
HMDB0033545	Fatty aldehydes
HMDB0033601	Jasmonic acids
HMDB0033630	Diterpenoids
HMDB0033632	Monoterpenoids
HMDB0033645	Terpene glycosides
HMDB0033690	Steroid lactones
HMDB0033709	Steroid lactones
HMDB0033724	Fatty acids and conjugates
HMDB0033786	Diterpenoids
HMDB0033793	Fatty acids and conjugates
HMDB0033828	Steroid lactones
HMDB0033846	Steroid lactones
HMDB0033899	Steroid lactones
HMDB0033917	Sesquiterpenoids
HMDB0033948
HMDB0034099	Fatty acids and conjugates
HMDB0034189	Furospirostanes and derivatives
HMDB0034195	Steroid lactones
HMDB0034249	Terpene glycosides
HMDB0034265	Terpene glycosides
HMDB0034346	Steroid lactones
HMDB0034362	Steroid lactones
HMDB0034415	Steroid lactones
HMDB0034456	Fatty acids and conjugates
HMDB0034474	Terpene lactones
HMDB0034495	Diterpenoids
HMDB0034520	Terpene glycosides
HMDB0034562	Fatty alcohols
HMDB0034563	Fatty alcohols
HMDB0034564	Fatty acids and conjugates
HMDB0034653	Triterpenoids
HMDB0034671	Carbonyl compounds
HMDB0034679	Terpene glycosides
HMDB0034695	Cucurbitacins
HMDB0034706	Cucurbitacins
HMDB0034714	Sesquiterpenoids
HMDB0034719	Terpene lactones
HMDB0034721	Sesquiterpenoids
HMDB0034777	Carbohydrates and carbohydrate conjugates
HMDB0034942	Terpene glycosides
HMDB0034971	Monoterpenoids
HMDB0034975	Monoterpenoids
HMDB0034983	Terpene lactones
HMDB0035029	Terpene lactones
HMDB0035039	Terpene glycosides
HMDB0035065	Terpene glycosides
HMDB0035067	Sesquiterpenoids
HMDB0035068	Sesquiterpenoids
HMDB0035075	Sesquiterpenoids
HMDB0035133	Fatty alcohols
HMDB0035135	Fatty acids and conjugates
HMDB0035136	Carbohydrates and carbohydrate conjugates
HMDB0035140	Sesquiterpenoids
HMDB0035144	Triterpenoids
HMDB0035151	Diterpenoids
HMDB0035157	Fatty alcohol esters
HMDB0035165	Terpene glycosides
HMDB0035167	Terpene glycosides
HMDB0035357	Terpene lactones
HMDB0035500	Fatty alcohol esters
HMDB0035593	Polyols
HMDB0035610	Terpene lactones
HMDB0035620	Gamma butyrolactones
HMDB0035626	Terpene lactones
HMDB0035641	Triterpenoids
HMDB0035648	Sesquiterpenoids
HMDB0035689	Sesquiterpenoids
HMDB0035690	Sesquiterpenoids
HMDB0035715	Terpene lactones
HMDB0035722	Sesquiterpenoids
HMDB0035729	Fatty alcohols
HMDB0035742	Sesterterpenoids
HMDB0035771	Steroid lactones
HMDB0035779	Diterpenoids
HMDB0035780	Secondary alcohols
HMDB0035802	Sesquiterpenoids
HMDB0035822	Carbohydrates and carbohydrate conjugates
HMDB0035828	Terpene lactones
HMDB0035830	Monoterpenoids
HMDB0035849	Sesquiterpenoids
HMDB0035865	Sesquiterpenoids
HMDB0035866	Sesquiterpenoids
HMDB0035867
HMDB0035877	Fatty acids and conjugates
HMDB0035881	Fatty acids and conjugates
HMDB0035884	Sesquiterpenoids
HMDB0035919	Lineolic acids and derivatives
HMDB0035973	Triterpenoids
HMDB0035975	Triterpenoids
HMDB0036010	Diterpenoids
HMDB0036011	Diterpenoids
HMDB0036072
HMDB0036090	Monoterpenoids
HMDB0036117	Monoterpenoids
HMDB0036141	Monoterpenoids
HMDB0036143	Monoterpenoids
HMDB0036177	Carbonyl compounds
HMDB0036188	Fatty acid esters
HMDB0036227	Fatty acid esters
HMDB0036264	Flavonoid glycosides
HMDB0036340	Fatty acyl glycosides
HMDB0036390	Fatty acid esters
HMDB0036403	Steroid lactones
HMDB0036434	Triterpenoids
HMDB0036436	Triterpenoids
HMDB0036487	Gamma butyrolactones
HMDB0036488	Terpene lactones
HMDB0036489	Terpene lactones
HMDB0036599	Fatty acid esters
HMDB0036643	Gamma butyrolactones
HMDB0036662	Terpene lactones
HMDB0036684	Alcohols and polyols
HMDB0036686	Alcohols and polyols
HMDB0036689	Terpene lactones
HMDB0036690	Terpene lactones
HMDB0036693	Terpene lactones
HMDB0036694	Terpene lactones
HMDB0036695	Terpene lactones
HMDB0036703	Diterpenoids
HMDB0036708	Terpene glycosides
HMDB0036734	Carbonyl compounds
HMDB0036753	Diterpenoids
HMDB0036766	Sesquiterpenoids
HMDB0036768	Sesquiterpenoids
HMDB0036771	Terpene lactones
HMDB0036773	Terpene lactones
HMDB0036783	Terpene glycosides
HMDB0036791	Alcohols and polyols
HMDB0036803	Diterpenoids
HMDB0036821	Sesquiterpenoids
HMDB0036822	Fatty acyl glycosides
HMDB0036823
HMDB0036846	Terpene glycosides
HMDB0036855	Diterpenoids
HMDB0036857	Sesquiterpenoids
HMDB0036860	Terpene lactones
HMDB0036864	Terpene lactones
HMDB0036884	Triterpenoids
HMDB0036893	Diterpenoids
HMDB0036895	Diterpenoids
HMDB0036903	Terpene glycosides
HMDB0036974	Fatty alcohols
HMDB0037011	Monoterpenoids
HMDB0037012	Monoterpenoids
HMDB0037028	Terpene glycosides
HMDB0037043	Sesquiterpenoids
HMDB0037105	Ceramides
HMDB0037125	Terpene glycosides
HMDB0037137	Fatty acid esters
HMDB0037139	Sesquiterpenoids
HMDB0037164	Fatty alcohols
HMDB0037175	Monoterpenoids
HMDB0037179	Fatty alcohol esters
HMDB0037235	Terpene lactones
HMDB0037286	1,3-dioxolanes
HMDB0037302	Monoterpenoids
HMDB0037307	Fatty acid esters
HMDB0037383	Steroid lactones
HMDB0037386	Monoterpenoids
HMDB0037528	Terpene lactones
HMDB0037530
HMDB0037557	Sesquiterpenoids
HMDB0037562
HMDB0037602	Carbonyl compounds
HMDB0037605	Sesquiterpenoids
HMDB0037611	Triterpenoids
HMDB0038202	Sesquiterpenoids
HMDB0038258	Fatty alcohol esters
HMDB0038291	Fatty acid esters
HMDB0038327	Fatty acyl glycosides
HMDB0038391
HMDB0038457	Phenols and derivatives
HMDB0038503	Sesquiterpenoids
HMDB0038546	Terpene glycosides
HMDB0038580
HMDB0038588	Fatty acids and conjugates
HMDB0038681	null
HMDB0038682	null
HMDB0038690	null
HMDB0038691	null
HMDB0038692	Fatty alcohols
HMDB0038706	Terpene glycosides
HMDB0038732	null
HMDB0038736	null
HMDB0038786	null
HMDB0038787	null
HMDB0038788	null
HMDB0038793	null
HMDB0038798	Sesquiterpenoids
HMDB0038883	null
HMDB0038911	null
HMDB0038913	null
HMDB0038940	Fatty acids and conjugates
HMDB0038963	Fatty alcohols
HMDB0038978	Monoterpenoids
HMDB0038995	Fatty acids and conjugates
HMDB0038997	Fatty alcohols
HMDB0039052	Monoterpenoids
HMDB0039056	Terpene glycosides
HMDB0039084	Terpene lactones
HMDB0039121	Diterpenoids
HMDB0039141	Fatty acids and conjugates
HMDB0039142	Fatty acids and conjugates
HMDB0039239	Diterpenoids
HMDB0039240	Terpene lactones
HMDB0039241	Sesquiterpenoids
HMDB0039376	Sesquiterpenoids
HMDB0039380	Sesquiterpenoids
HMDB0039441	Fatty acids and conjugates
HMDB0039493	Fatty acids and conjugates
HMDB0039497	Fatty acids and conjugates
HMDB0039518	Terpene glycosides
HMDB0039539	Fatty alcohols
HMDB0039540	Fatty acids and conjugates
HMDB0039636	Terpene glycosides
HMDB0039650	Fatty acids and conjugates
HMDB0039655	Hydropyridines
HMDB0039660	Sesquiterpenoids
HMDB0039685	Fatty alcohol esters
HMDB0039693	Steroid lactones
HMDB0039768	Fatty acids and conjugates
HMDB0039805	Sesquiterpenoids
HMDB0039812
HMDB0039814
HMDB0039824
HMDB0039825
HMDB0039883	Fatty acid esters
HMDB0039894	Carbohydrates and carbohydrate conjugates
HMDB0039947	Terpene glycosides
HMDB0039964	Fatty acyl glycosides
HMDB0039976	Terpene glycosides
HMDB0040149	Fatty alcohols
HMDB0040168	Monoradylglycerols
HMDB0040169	Fatty acids and conjugates
HMDB0040373	Fatty alcohols
HMDB0040389	Diterpenoids
HMDB0040429	Fatty acid esters
HMDB0040465	Terpene glycosides
HMDB0040532	Terpene lactones
HMDB0040563	Terpene glycosides
HMDB0040614	Fatty acyl glycosides
HMDB0040615	Sesquiterpenoids
HMDB0040647	Terpene glycosides
HMDB0040668	Fatty acyl glycosides
HMDB0040672	Fatty acyl glycosides
HMDB0040684
HMDB0040701	Fatty acyl glycosides
HMDB0040706	Fatty acyl glycosides
HMDB0041330	Terpene lactones
HMDB0041350	Diterpenoids
HMDB0041364	Terpene lactones
HMDB0041387	Flavonoid glycosides
HMDB0041551	Terpene lactones
HMDB0041577	Fatty acyl glycosides
HMDB0041611	Fatty acid esters
HMDB0041693	Carbohydrates and carbohydrate conjugates
HMDB0041709	Hydroxycinnamic acids and derivatives
HMDB0041717	Isoflavonoid O-glycosides
HMDB0041720	Carbohydrates and carbohydrate conjugates
HMDB0041722	Isoflavonoid O-glycosides
HMDB0041723	Carbohydrates and carbohydrate conjugates
HMDB0041728	Flavonoid glycosides
HMDB0041731	Isoflavonoid O-glycosides
HMDB0041732	Isoflavonoid O-glycosides
HMDB0041734	Hydroxycinnamic acids and derivatives
HMDB0041735	Isoflavonoid O-glycosides
HMDB0041736	Isoflavonoid O-glycosides
HMDB0041737	Isoflavonoid O-glycosides
HMDB0041740	Isoflavonoid O-glycosides
HMDB0041743	Flavonoid glycosides
HMDB0041745	Flavonoid glycosides
HMDB0041759	Flavonoid glycosides
HMDB0041761	Flavonoid glycosides
HMDB0041768	Flavonoid glycosides
HMDB0041824
HMDB0041836	Benzoic acids and derivatives
HMDB0041886	Amino acids, peptides, and analogues
HMDB0041947	Carboxylic acid derivatives
HMDB0041948	Fatty acyl glycosides
HMDB0041955
HMDB0059759
HMDB0059806	Carbohydrates and carbohydrate conjugates
HMDB0059970	Carbohydrates and carbohydrate conjugates
HMDB0059971	Carbohydrates and carbohydrate conjugates
HMDB0059972	Carbohydrates and carbohydrate conjugates
HMDB0059978	Benzenediols
HMDB0059980	Carbohydrates and carbohydrate conjugates
HMDB0059983
HMDB0059984	Carbohydrates and carbohydrate conjugates
HMDB0059988	Carbohydrates and carbohydrate conjugates
HMDB0059989	Carbohydrates and carbohydrate conjugates
HMDB0059991
HMDB0059993	Arylsulfates
HMDB0059994	Arylsulfates
HMDB0059997	Carbohydrates and carbohydrate conjugates
HMDB0060001	Carbohydrates and carbohydrate conjugates
HMDB0060002	Indolecarboxylic acids and derivatives
HMDB0060012	Terpene glycosides
HMDB0060017	Carbohydrates and carbohydrate conjugates
HMDB0060019	Hydroxycinnamic acids and derivatives
HMDB0060022	Carbohydrates and carbohydrate conjugates
HMDB0060024	Carbohydrates and carbohydrate conjugates
HMDB0060027	Carbohydrates and carbohydrate conjugates
HMDB0060030	Carbohydrates and carbohydrate conjugates
HMDB0060120
HMDB0060122	Terpene glycosides
HMDB0060141	Terpene glycosides
HMDB0060351
HMDB0060367
HMDB0060383	Fatty acyl glycosides
HMDB0060389
HMDB0060400
HMDB0060405
HMDB0060406
HMDB0060415	Purine ribonucleotides
HMDB0060462
HMDB0060464
HMDB0060472	Phenylbutylamines
HMDB0060498	Carbohydrates and carbohydrate conjugates
HMDB0060499
HMDB0060511
HMDB0060536	Dibenzodiazepines
HMDB0060544	Indolyl carboxylic acids and derivatives
HMDB0060551	Trifluoromethylbenzenes
HMDB0060557	Anisoles
HMDB0060558	Methoxybenzenes
HMDB0060564
HMDB0060565
HMDB0060569
HMDB0060570
HMDB0060578
HMDB0060579	Amino acids, peptides, and analogues
HMDB0060582	Amino acids, peptides, and analogues
HMDB0060595	Dibenzoxepines
HMDB0060602	Benzoic acids and derivatives
HMDB0060609	Arylsulfates
HMDB0060610	Benzenesulfonamides
HMDB0060615
HMDB0060616	Stilbene glycosides
HMDB0060623	Amino acids, peptides, and analogues
HMDB0060629	Dibenzoxepines
HMDB0060656	Amino acids, peptides, and analogues
HMDB0060669	1-hydroxy-2-unsubstituted benzenoids
HMDB0060670
HMDB0060678	Amino acids, peptides, and analogues
HMDB0060679	Xylenes
HMDB0060680	Benzoic acids and derivatives
HMDB0060683	Gamma-keto acids and derivatives
HMDB0060684	Fatty acids and conjugates
HMDB0060690	Isofamides
HMDB0060705	Carbohydrates and carbohydrate conjugates
HMDB0060716	Dibenzazepines
HMDB0060717	Dibenzazepines
HMDB0060730	Steroid lactones
HMDB0060735
HMDB0060736
HMDB0060737
HMDB0060742	Indolines
HMDB0060743	Carbohydrates and carbohydrate conjugates
HMDB0060745	Oxosteroids
HMDB0060746	Steroid lactones
HMDB0060748	Phenethylamines
HMDB0060750	Pyrimidine 2',3'-dideoxyribonucleosides
HMDB0060765	Phenethylamines
HMDB0060772	Diphenylethers
HMDB0060774	Pyrimidine 2'-deoxyribonucleosides
HMDB0060783	Pregnane steroids
HMDB0060803	Dibenzazepines
HMDB0060813	Amino acids, peptides, and analogues
HMDB0060814	Carbohydrates and carbohydrate conjugates
HMDB0060817	Piperazines
HMDB0060828	Piperazines
HMDB0060829	Carbohydrates and carbohydrate conjugates
HMDB0060830	1-pyranosylindoles
HMDB0060831	Benzoic acids and derivatives
HMDB0060832	Benzoic acids and derivatives
HMDB0060833	Carbohydrates and carbohydrate conjugates
HMDB0060847	Tryptamines and derivatives
HMDB0060848	Sulfated steroids
HMDB0060849	Anisoles
HMDB0060855	Amino acids, peptides, and analogues
HMDB0060856	null
HMDB0060861	Anilides
HMDB0060865	Imidazolidines
HMDB0060867	Imidazolidines
HMDB0060871	Diterpenoids
HMDB0060885	Hydroxycoumarins
HMDB0060890
HMDB0060891
HMDB0060893	Phenylpropanes
HMDB0060894	Phenylpropanes
HMDB0060896	Amino acids, peptides, and analogues
HMDB0060897	Carbohydrates and carbohydrate conjugates
HMDB0060913	Cyclopyrrolones
HMDB0060916	Carbohydrates and carbohydrate conjugates
HMDB0060919	Carbohydrates and carbohydrate conjugates
HMDB0060920
HMDB0060923	Carbohydrates and carbohydrate conjugates
HMDB0060928	Carbohydrates and carbohydrate conjugates
HMDB0060932	Benzenesulfonamides
HMDB0060933	Carbohydrates and carbohydrate conjugates
HMDB0060946	Imines
HMDB0060947	Dibenzazepines
HMDB0060950	Trifluoromethylbenzenes
HMDB0060953
HMDB0060956
HMDB0060963	Benzoquinolines
HMDB0060979	Phenylpiperidines
HMDB0060987
HMDB0060988	Cinnamylphenols
HMDB0060990	Quinolones and derivatives
HMDB0060994
HMDB0061005	Phenylacetamides
HMDB0061011	Tryptamines and derivatives
HMDB0061012	Morpholines
HMDB0061013
HMDB0061021	Piperazines
HMDB0061022	Hydroxysteroids
HMDB0061024	Amino acids, peptides, and analogues
HMDB0061040	Piperazines
HMDB0061042
HMDB0061047	Medium-chain hydroxy acids and derivatives
HMDB0061062	Indazoles
HMDB0061067
HMDB0061077
HMDB0061087
HMDB0061088	Sesquiterpenoids
HMDB0061092	Androstane steroids
HMDB0061104	Pterins and derivatives
HMDB0061106	Hydroxysteroids
HMDB0061116	Arylsulfates
HMDB0061123
HMDB0061124
HMDB0061126	Gamma butyrolactones
HMDB0061130	Carbohydrates and carbohydrate conjugates
HMDB0061132	Carbohydrates and carbohydrate conjugates
HMDB0061137
HMDB0061144
HMDB0061146	Amino acids, peptides, and analogues
HMDB0061149	Pregnane steroids
HMDB0061152	Carbohydrates and carbohydrate conjugates
HMDB0061154	Fatty acids and conjugates
HMDB0061177	Carbohydrates and carbohydrate conjugates
HMDB0061688	Terpene glycosides
HMDB0062445	null
HMDB0062547	Arylsulfates
HMDB0062550	Arylsulfates
HMDB0062611	Sulfated steroids
HMDB0062775	Arylsulfates
HMDB0062779	Sulfated steroids
HMDB0092901	Diradylglycerols
HMDB0124745	Carbohydrates and carbohydrate conjugates
HMDB0124746	Carbohydrates and carbohydrate conjugates
HMDB0124934	Carbohydrates and carbohydrate conjugates
HMDB0124956	Methoxyphenols
HMDB0124971	Arylsulfates
HMDB0124975	Hydroxycinnamic acids and derivatives
HMDB0124981	Carbohydrates and carbohydrate conjugates
HMDB0124982	Carbohydrates and carbohydrate conjugates
HMDB0124983	Carbohydrates and carbohydrate conjugates
HMDB0124984	Carbohydrates and carbohydrate conjugates
HMDB0125093	Flavonoid glycosides
HMDB0125094	Flavonoid glycosides
HMDB0125150	Carbohydrates and carbohydrate conjugates
HMDB0125162	Carbohydrates and carbohydrate conjugates
HMDB0125233	Flavonoid glycosides
HMDB0125284	Flavonoid glycosides
HMDB0125319	Carbohydrates and carbohydrate conjugates
HMDB0125364	Flavans
HMDB0125455	Phenylacetic acids
HMDB0125458
HMDB0125470	Carbohydrates and carbohydrate conjugates
HMDB0125495	Carbohydrates and carbohydrate conjugates
HMDB0125516	Methoxyphenols
HMDB0125517	Alcohols and polyols
HMDB0125520
HMDB0125579	Amino acids, peptides, and analogues
HMDB0125609	Carbohydrates and carbohydrate conjugates
HMDB0125612	Carbohydrates and carbohydrate conjugates
HMDB0125816	Carbohydrates and carbohydrate conjugates
HMDB0125847	Chalcones and dihydrochalcones
HMDB0125851	1-benzopyrans
HMDB0125905	Flavonoid glycosides
HMDB0125913	Flavonoid glycosides
HMDB0126014	Flavonoid glycosides
HMDB0126187
HMDB0126247	Carbohydrates and carbohydrate conjugates
HMDB0126254	Linear diarylheptanoids
HMDB0126379	1-benzopyrans
HMDB0126384	Benzenediols
HMDB0126387	Chalcones and dihydrochalcones
HMDB0126429	Carbohydrates and carbohydrate conjugates
HMDB0126441	Carbohydrates and carbohydrate conjugates
HMDB0126448	Linear diarylheptanoids
HMDB0126470	Benzenediols
HMDB0126472	Linear diarylheptanoids
HMDB0126475	Linear diarylheptanoids
HMDB0126518
HMDB0126521	Fatty acyl glycosides
HMDB0126522
HMDB0126536
HMDB0126537	Fatty acyl glycosides
HMDB0126543
HMDB0126612	Chalcones and dihydrochalcones
HMDB0126621	Hydroxycinnamic acids and derivatives
HMDB0126628	Amino acids, peptides, and analogues
HMDB0127235	Flavonoid glycosides
HMDB0127405	Pyranoflavonoids
HMDB0127535	Thiazoles
HMDB0127560	Thiazoles
HMDB0127654	Carbohydrates and carbohydrate conjugates
HMDB0127724	Cinnamylphenols
HMDB0127738	Cinnamylphenols
HMDB0127743
HMDB0127745	Carbohydrates and carbohydrate conjugates
HMDB0127746	Fatty acids and conjugates
HMDB0127748	Methoxyphenols
HMDB0127761	Methoxyphenols
HMDB0127762	O-methylated flavonoids
HMDB0127763	Anisoles
HMDB0127764	Cinnamylphenols
HMDB0127765	Medium-chain hydroxy acids and derivatives
HMDB0127770	Carbohydrates and carbohydrate conjugates
HMDB0127772	Carbohydrates and carbohydrate conjugates
HMDB0127777	Carbohydrates and carbohydrate conjugates
HMDB0127780	Carbohydrates and carbohydrate conjugates
HMDB0127790
HMDB0127791	Carbohydrates and carbohydrate conjugates
HMDB0127797	O-methylated flavonoids
HMDB0127814	Flavonoid glycosides
HMDB0127820	O-methylated flavonoids
HMDB0127866	Flavans
HMDB0127920	O-methylated flavonoids
HMDB0127948	Carbohydrates and carbohydrate conjugates
HMDB0127982	Carbohydrates and carbohydrate conjugates
HMDB0127987	Carbohydrates and carbohydrate conjugates
HMDB0128018	Carbohydrates and carbohydrate conjugates
HMDB0128028	Carbohydrates and carbohydrate conjugates
HMDB0128030	Arylsulfates
HMDB0128032	Amino acids, peptides, and analogues
HMDB0128036	Carbohydrates and carbohydrate conjugates
HMDB0128044	Carbohydrates and carbohydrate conjugates
HMDB0128061	Chalcones and dihydrochalcones
HMDB0128073	Chalcones and dihydrochalcones
HMDB0128087	Flavonoid glycosides
HMDB0128100	Flavonoid glycosides
HMDB0128178	Flavans
HMDB0128185	Benzenetriols and derivatives
HMDB0128203	O-methylated flavonoids
HMDB0128590	O-methylated flavonoids
HMDB0128593	Carbohydrates and carbohydrate conjugates
HMDB0128617
HMDB0128630	Carbohydrates and carbohydrate conjugates
HMDB0128660	Hydroxycinnamic acids and derivatives
HMDB0128687	Fatty acyl glycosides
HMDB0128708	Fatty acyl glycosides
HMDB0128920	Carbohydrates and carbohydrate conjugates
HMDB0128932	Amino acids, peptides, and analogues
HMDB0128959	Hydroxycoumarins
HMDB0128975	Fatty acyl glycosides
HMDB0128980	Fatty acyl glycosides
HMDB0128984	null
HMDB0128993	null
HMDB0128994	Stilbene glycosides
HMDB0129025	Stilbene glycosides
HMDB0129150
HMDB0129282	O-methylated flavonoids
HMDB0129286	O-methylated flavonoids
HMDB0129296	1-benzopyrans
HMDB0129407	null
HMDB0129408	null
HMDB0129414	Carbohydrates and carbohydrate conjugates
HMDB0129575	O-methylated isoflavonoids
HMDB0129588	Isoflavonoid O-glycosides
HMDB0129601	Flavones
HMDB0129839	Flavones
HMDB0129930
HMDB0129948	Stilbene glycosides
HMDB0129973	Isoflavonoid O-glycosides
HMDB0130035	Fatty acyl glycosides
HMDB0130042	Fatty acyl glycosides
HMDB0130048	null
HMDB0130064
HMDB0130066	Fatty acyl glycosides
HMDB0130091	Fatty acyl glycosides
HMDB0130107	Pyranocoumarins
HMDB0130128	Coumarin glycosides
HMDB0130183	Chalcones and dihydrochalcones
HMDB0130262	null
HMDB0130287	Furanocoumarins
HMDB0130339	null
HMDB0130340	null
HMDB0130376	null
HMDB0130420	null
HMDB0130435	null
HMDB0130517	null
HMDB0130569	Flavans
HMDB0130572	Flavans
HMDB0130641	O-methylated flavonoids
HMDB0130930	Chalcones and dihydrochalcones
HMDB0131003	O-methylated flavonoids
HMDB0131172	Hydroxycinnamic acids and derivatives
HMDB0131180	Cinnamic acid esters
HMDB0131231	null
HMDB0131282	Hydroxycinnamic acids and derivatives
HMDB0131294	Carbohydrates and carbohydrate conjugates
HMDB0131340
HMDB0131468	Benzoic acids and derivatives
HMDB0131691
HMDB0132200	O-methylated flavonoids
HMDB0132270	Fatty acids and conjugates
HMDB0132506	Flavans
HMDB0132621	Flavonoid glycosides
HMDB0132633	Flavonoid glycosides
HMDB0132640	Flavonoid glycosides
HMDB0132711	Fatty acyl glycosides
HMDB0132725	Flavonoid glycosides
HMDB0132759	Flavans
HMDB0132858	O-methylated isoflavonoids
HMDB0132937	Fatty alcohols
HMDB0132950	Carbohydrates and carbohydrate conjugates
HMDB0132957	Fatty acyl glycosides
HMDB0132958	Fatty acyl glycosides
HMDB0132959	Anisoles
HMDB0132960	Fatty acyl glycosides
HMDB0132964	Fatty acyl glycosides
HMDB0132969	Fatty acyl glycosides
HMDB0132970	Anisoles
HMDB0132977	Fatty alcohols
HMDB0132982	Fatty alcohols
HMDB0132991	Fatty acyl glycosides
HMDB0132995	Fatty acyl glycosides
HMDB0132997	Fatty acyl glycosides
HMDB0132999	Fatty acyl glycosides
HMDB0133003	Fatty acyl glycosides
HMDB0133009	Fatty acyl glycosides
HMDB0133010	Anisoles
HMDB0133061	Monoterpenoids
HMDB0133089	Monoterpenoids
HMDB0133164	Fatty alcohols
HMDB0133167	Fatty alcohols
HMDB0133175	Fatty acids and conjugates
HMDB0133177	Hydroxycinnamic acids and derivatives
HMDB0133179	Fatty alcohols
HMDB0133182
HMDB0133195
HMDB0133201	Flavonoid glycosides
HMDB0133207	Carbohydrates and carbohydrate conjugates
HMDB0133269	Carbohydrates and carbohydrate conjugates
HMDB0133273	Carbohydrates and carbohydrate conjugates
HMDB0133274	Carbohydrates and carbohydrate conjugates
HMDB0133294	O-methylated flavonoids
HMDB0133381	Flavonoid glycosides
HMDB0133400	Hydrolyzable tannins
HMDB0133425	Cyclic diarylheptanoids
HMDB0133426	Cyclic diarylheptanoids
HMDB0133428
HMDB0133429	Cyclic diarylheptanoids
HMDB0133502	Linear diarylheptanoids
HMDB0133537	Linear diarylheptanoids
HMDB0133618	Amino acids, peptides, and analogues
HMDB0133619	Fatty acyl glycosides
HMDB0133645	Fatty acyl glycosides
HMDB0133673	Fatty acyl glycosides
HMDB0133697	Amino acids, peptides, and analogues
HMDB0133756	Fatty acyl glycosides
HMDB0133767	Fatty acyl glycosides
HMDB0133769	Fatty acyl glycosides
HMDB0133799	Furanoisoflavonoids
HMDB0133952	null
HMDB0134026	1-hydroxy-4-unsubstituted benzenoids
HMDB0134031	1-hydroxy-4-unsubstituted benzenoids
HMDB0134069	1-hydroxy-4-unsubstituted benzenoids
HMDB0134122
HMDB0134131	Fatty alcohols
HMDB0134156	Isoflavans
HMDB0134165	Carbohydrates and carbohydrate conjugates
HMDB0134167	Carbohydrates and carbohydrate conjugates
HMDB0134196	Zearalenones
HMDB0134656	Linear diarylheptanoids
HMDB0134659	Linear diarylheptanoids
HMDB0134704	1-benzopyrans
HMDB0134720	1-benzopyrans
HMDB0134721	Benzoic acids and derivatives
HMDB0134730	1-benzopyrans
HMDB0134749	Isoflavans
HMDB0134762
HMDB0134771
HMDB0134791
HMDB0134878	Flavonoid glycosides
HMDB0134931	Indolecarboxylic acids and derivatives
HMDB0134941	Carbohydrates and carbohydrate conjugates
HMDB0135150	Flavonoid glycosides
HMDB0135201	Stilbene glycosides
HMDB0135216
HMDB0135312	Fatty acyl glycosides
HMDB0135395	Flavonoid glycosides
HMDB0135447	Flavonoid glycosides
HMDB0135471	Methoxyphenols
HMDB0135474	Methoxybenzenes
HMDB0135484	Methoxybenzenes
HMDB0135530
HMDB0135620	Flavonoid glycosides
HMDB0135632	Flavonoid glycosides
HMDB0135635	Flavonoid glycosides
HMDB0135640	Fatty acyl glycosides
HMDB0135668	Amino acids, peptides, and analogues
HMDB0135672	Methoxyphenols
HMDB0135718	Methoxyphenols
HMDB0135732	Pyranoisoflavonoids
HMDB0135749	Fatty acyl glycosides
HMDB0135762	Stilbene glycosides
HMDB0135768
HMDB0135785	1-hydroxy-2-unsubstituted benzenoids
HMDB0135800
HMDB0135804	Coumarin glycosides
HMDB0135874	Hydroxycinnamic acids and derivatives
HMDB0135898	Benzoic acids and derivatives
HMDB0135907
HMDB0135908	1-hydroxy-2-unsubstituted benzenoids
HMDB0136047
HMDB0136453	null
HMDB0136754
HMDB0136769	Coumarin glycosides
HMDB0136775	Hydroxycoumarins
HMDB0136784	null
HMDB0137011	Benzenediols
HMDB0137120	Methoxyphenols
HMDB0137256	Methoxyphenols
HMDB0137996	O-methylated flavonoids
HMDB0138052	Pyranocoumarins
HMDB0139525	1-hydroxy-2-unsubstituted benzenoids
HMDB0139553	Hydroxycinnamic acids and derivatives
HMDB0139575	Styrenes
HMDB0139637	Hydroxycinnamic acids and derivatives
HMDB0139646	null
HMDB0139874	null
HMDB0139920	Hydroxycinnamic acids and derivatives
HMDB0139939	Benzenediols
HMDB0139940	Benzenediols
HMDB0139973	Hydroxycinnamic acids and derivatives
HMDB0140288	Chalcones and dihydrochalcones
HMDB0140804	Carbohydrates and carbohydrate conjugates
HMDB0140805	Hydroxyflavonoids
HMDB0140889	Cinnamylphenols
HMDB0141065	Linear diarylheptanoids
HMDB0141328
HMDB0142154
HMDB0142451
HMDB0142963	Amino acids, peptides, and analogues
