# Supplementary material for: A Comprehensive 2D-LC/MS/MS Profile of the Normal Human Urinary Metabolome
Source: Diagnostics (Basel). 2022 Sep 9;12(9):2184. doi: 10.3390/diagnostics12092184 (PMC9497905; doi:10.3390/diagnostics12092184)
Supplement: Supplementary file 1 [file diagnostics-12-02184-s001.zip › supplementary table 3.xlsx]

## Sheet: adult-1D
Compound ID	Description
HMDB0001936	Doxylamine
HMDB0005026	Rabeprazole
HMDB0015005	Ritodrine
HMDB0015026	Granisetron
HMDB0015050	Phenformin
HMDB0015064	Misoprostol
HMDB0015078	Zalcitabine
HMDB0015182	Abacavir
HMDB0015189	Tocainide
HMDB0015207	Perhexiline
HMDB0015235	Quinacrine
HMDB0015239	Methyprylon
HMDB0015349	Halofantrine
HMDB0015433	Cilazapril
HMDB0015615	Rotigotine
HMDB0029968	Ethyl beta-D-glucopyranoside
HMDB0032600	Ptelatoside A
HMDB0032796	Methyl 3-(2,3-dihydroxy-3-methylbutyl)-4-hydroxybenzoate
HMDB0033093	3-(4-Hydroxy-3-methoxyphenyl)-1,2-propanediol
HMDB0033138	Methyl salicylate O-[rhamnosyl-(1->6)-glucoside]
HMDB0033629	xi-4-Hydroxy-4-methyl-2-cyclohexen-1-one
HMDB0034252	2-Aminoheptanedioic acid
HMDB0034681	3-Hydroxy-4-butanolide
HMDB0034698	7-Hydroxy-5-(4-hydroxy-2-oxopentyl)-2-methylchromone 7-glucoside
HMDB0034751	Ligustroside
HMDB0034934	Prunasin
HMDB0035225	(22S)-Acetoxy-3alpha,15alpha-dihydroxylanosta-7,9(11),24-trien-26-oic acid
HMDB0035360	N-Methyl-1-deoxynojirimycin
HMDB0035923	Hirsutin
HMDB0036162	3'-Hydroxy-HT2 toxin
HMDB0037519	2-(5,8-Tetradecadienyl)cyclobutanone
HMDB0037560	3,7,8,15-Scirpenetetrol
HMDB0037840	N-(1-Deoxy-1-fructosyl)leucine
HMDB0038057	Dehydrophytosphingosine
HMDB0038493	N-(1-Deoxy-1-fructosyl)proline
HMDB0039505	2-(Arabinosylamino)-3-(glucosylamino)propanenitrile
HMDB0040009	4-(2-Furanylmethylene)-3,4-dihydro-2H-pyrrole
HMDB0040045	5-[2H-Pyrrol-4-(3H)-ylidenemethyl]-2-furanmethanol
HMDB0040700	Dihydroferuperine
HMDB0040756	3-Hydroxy-6,8-dimethoxy-7(11)-eremophilen-12,8-olide
HMDB0040833	3-[4-Hydroxy-3-(3-methyl-2-butenyl)phenyl]-2-propenal
HMDB0041044	5,7-Megastigmadien-9-ol glucoside
HMDB0041190	Benzyl beta-primeveroside
HMDB0041206	Antibiotic SB 202742
HMDB0041274	Phenylethyl primeveroside
HMDB0041309	(2S,4S)-Monatin
HMDB0041329	5-Amino-6-(4-hydroxy-2-butenoyl)-2,2-dimethyl-4-chromanone
HMDB0041513	Isopropyl apiosylglucoside
HMDB0042026	Tertatolol
HMDB0059732	2-(2-Phenylacetoxy)propionylglycine
HMDB0059745	N-Acetylaminooctanoic acid
HMDB0059747	4-Hydroxy-3-methoxy-cinnamoylglycine
HMDB0059767	Tetrahydro-2,5-furan-diacetic acid
HMDB0060099	11-peroxy-5Z,8Z,12E,14Z-eicosatetraenoate
HMDB0060144	Neocasomorphin (1-5)
HMDB0060473	Diphthamide
HMDB0061189	3-Hydroxyisovalerylcarnitine
HMDB0061384	N-(3-acetamidopropyl)pyrrolidin-2-one
HMDB0061635	3-hydroxynonanoyl carnitine
HMDB0061637	3-hydroxyundecanoyl carnitine
HMDB0061643	3-carboxy-4-methyl-5-pentyl-2-furanpropanoic acid
HMDB0062179	AICA-riboside
HMDB0062425	5-S-glutathionyl-L-DOPA
HMDB0062735	(R)-3-hydroxybutyrylcarnitine
HMDB0062762	L-argininium(1+)
HMDB0094713	N-Acetylisoputreanine
HMDB0094720	3-hydroxyhexanoylglycine
HMDB0094801	2-octenoylglycine
HMDB0112083	3,4-Dimethyl-5-pentyl-2-furanpropanoic acid
HMDB0114778	PA(10:0/8:0)

## Sheet: adult-2D
Compound ID	Description
HMDB0000030	Biotin
HMDB0000210	Pantothenic acid
HMDB0000235	Thiamine
HMDB0001921	1,1-Dimethylbiguanide
HMDB0001936	Doxylamine
HMDB0003162	7-Methylhypoxanthine
HMDB0003254	Muramic acid
HMDB0004370	N-Methyltryptamine
HMDB0004999	Loperamide
HMDB0005015	Gabapentin
HMDB0005026	Rabeprazole
HMDB0014322	Fluvoxamine
HMDB0014326	Flunisolide
HMDB0014334	Bortezomib
HMDB0014338	Indecainide
HMDB0014342	Fluconazole
HMDB0014343	Oseltamivir
HMDB0014400	Diethylstilbestrol
HMDB0014432	Travoprost
HMDB0014445	Tenofovir
HMDB0014447	Tranexamic Acid
HMDB0014469	Fluorometholone
HMDB0014487	Diltiazem
HMDB0014498	Buclizine
HMDB0014502	Mefloquine
HMDB0014505	Vinorelbine
HMDB0014563	Miglustat
HMDB0014565	Spironolactone
HMDB0014585	Entecavir
HMDB0014586	Betamethasone
HMDB0014682	Benazepril
HMDB0014697	Hydroxyzine
HMDB0014698	Zanamivir
HMDB0014700	Tigecycline
HMDB0014729	Fluocinolone Acetonide
HMDB0014737	Thiopental
HMDB0014742	Cisapride
HMDB0014750	Bisoprolol
HMDB0014775	Astemizole
HMDB0014798	Metaxalone
HMDB0014801	Flumethasone Pivalate
HMDB0014808	Pirenzepine
HMDB0014861	Methoxamine
HMDB0014877	Hetacillin
HMDB0014886	Carbinoxamine
HMDB0014897	Tetracycline
HMDB0014903	Metyrosine
HMDB0014924	Marimastat
HMDB0014925	Aciclovir
HMDB0014940	Alfentanil
HMDB0014984	Flurandrenolide
HMDB0015017	Emtricitabine
HMDB0015026	Granisetron
HMDB0015050	Phenformin
HMDB0015052	Metronidazole
HMDB0015078	Zalcitabine
HMDB0015084	Felbamate
HMDB0015168	Cerulenin
HMDB0015181	Fluocinonide
HMDB0015182	Abacavir
HMDB0015189	Tocainide
HMDB0015207	Perhexiline
HMDB0015212	Vigabatrin
HMDB0015217	Pilocarpine
HMDB0015227	Fluvastatin
HMDB0015233	Capecitabine
HMDB0015249	Atovaquone
HMDB0015296	Ofloxacin
HMDB0015303	Kanamycin
HMDB0015317	Pergolide
HMDB0015321	Clindamycin
HMDB0015340	Dezocine
HMDB0015345	Metipranolol
HMDB0015349	Halofantrine
HMDB0015397	Sunitinib
HMDB0015433	Cilazapril
HMDB0015441	Aprobarbital
HMDB0015449	Iohexol
HMDB0015462	Paramethasone
HMDB0015535	Cilastatin
HMDB0015548	Valganciclovir
HMDB0015549	Hydroxychloroquine
HMDB0015563	Pargyline
HMDB0015590	Fluspirilene
HMDB0015593	Ixabepilone
HMDB0015598	Voglibose
HMDB0015643	Artemether
HMDB0015685	Azidocillin
HMDB0029819	2-Phenylethyl beta-D-glucopyranoside
HMDB0029968	Ethyl beta-D-glucopyranoside
HMDB0032710	2-(1-Naphthyl)acetamide
HMDB0032761	Nb-trans-Feruloylserotonin glucoside
HMDB0032769	Osmaronin
HMDB0032776	3-Oxo-carbofuran
HMDB0032796	Methyl 3-(2,3-dihydroxy-3-methylbutyl)-4-hydroxybenzoate
HMDB0032807	Niazirin
HMDB0032808	Niazirinin
HMDB0032852	2-(Ethylamino)-4,5-dihydroxybenzamide
HMDB0032986	5-(2-Hydroxyethyl)-4-methylthiazole acetate
HMDB0033066	(-)-erythro-Anethole glycol 1-glucoside
HMDB0033067	(-)-erythro-Anethole glycol 2-glucoside
HMDB0033092	3-(1-Hydroxymethyl-1-propenyl)pentanedioic acid
HMDB0033105	N2-Galacturonyl-L-lysine
HMDB0033107	Semilepidinoside A
HMDB0033138	Methyl salicylate O-[rhamnosyl-(1->6)-glucoside]
HMDB0033282	8-Hydroxypinoresinol 4-glucoside
HMDB0033442	Mytilin B
HMDB0033457	Flazine methyl ether
HMDB0033560	(E)-5-(3,4,5,6-Tetrahydro-3-pyridylidenemethyl)-2-furanmethanol
HMDB0033598	N5-(4-Methoxybenzyl)glutamine
HMDB0033610	Pandamarilactam 3x
HMDB0033615	(S)-[8]-Gingerol
HMDB0033629	xi-4-Hydroxy-4-methyl-2-cyclohexen-1-one
HMDB0033662	(S)-5'-Deoxy-5'-(methylsulfinyl)adenosine
HMDB0033675	L-Lysopine
HMDB0033694	trans-Caffeic acid [apiosyl-(1->6)-glucosyl] ester
HMDB0033853	Rutacridone epoxide
HMDB0033909	2'-Deoxymugineic acid
HMDB0033932	Cinnatriacetin A
HMDB0034060	6-O-Acetylarbutin
HMDB0034095	Gambogic acid
HMDB0034107	Chavicol
HMDB0034120	Lusitanicoside
HMDB0034157	2-Hydroxybenzaldehyde O-[xylosyl-(1->6)-glucoside]
HMDB0034252	2-Aminoheptanedioic acid
HMDB0034263	Triethyl citrate
HMDB0034280	Egonol glucoside
HMDB0034323	S-Allylcysteine
HMDB0034441	Americine
HMDB0034447	Ptelatoside B
HMDB0034449	Hydroxyanigorufone
HMDB0034462	Heptyl 4-hydroxybenzoate
HMDB0034674	(S)-2,3-Dihydro-3,5-dihydroxy-2-oxo-3-indoleacetic acid 5-glucoside
HMDB0034681	3-Hydroxy-4-butanolide
HMDB0034690	9-(4-Hydroxyphenyl)-2-methoxy-1H-phenalen-1-one
HMDB0034698	7-Hydroxy-5-(4-hydroxy-2-oxopentyl)-2-methylchromone 7-glucoside
HMDB0034751	Ligustroside
HMDB0034767	(1R*,3R*,3'S*)-1,2,3,4-Tetrahydro-1-(2-thio-3-pyrrolidinyl)-beta-carboline-3-carboxylic acid
HMDB0034879	1-[(5-Amino-5-carboxypentyl)amino]-1-deoxyfructose
HMDB0034899	1,1'-Ethylidenebistryptophan
HMDB0034909	7-Methyl-1,4,5-naphthalenetriol 4-[xylosyl-(1->6)-glucoside]
HMDB0034934	Prunasin
HMDB0035177	2-Acetyl-1,5,6,7-tetrahydro-6-hydroxy-7-(hydroxymethyl)-4H-azepine-4-one
HMDB0035178	6-Acetyl-2,3-dihydro-2-(hydroxymethyl)-4(1H)-pyridinone
HMDB0035212	Sonchuionoside C
HMDB0035213	beta-Thujaplicin
HMDB0035249	Taraxinic acid glucosyl ester
HMDB0035518	1-[1,4-Dihydro-4-nonyl-5-(1-oxodecyl)-3-pyridinyl]-1-dodecanone
HMDB0035721	(S)-Batatic acid
HMDB0035734	2'-Oxoaloesol 7-glucoside
HMDB0036046	Dehydrooreadone
HMDB0036047	3alpha-Hydroxyoreadone
HMDB0036131	S-Furanopetasitin
HMDB0036159	Toxin T2 tetrol
HMDB0036169	3-(5-Methyl-2-furanyl)butanal
HMDB0036213	cis-3-Hexenyl lactate
HMDB0036214	6-Feruloylglucose 2,3,4-trihydroxy-3-methylbutylglycoside
HMDB0036346	7-Hydroxy-2-methyl-4-oxo-4H-1-benzopyran-5-carboxylic acid
HMDB0036394	N-Methylcalystegine C1
HMDB0036819	Dehydrovomifoliol
HMDB0036979	6b-Hydroxy-8a-methoxy-7(11)-eremophilen-12,8-olide
HMDB0037108	3-Hydroxychavicol 1-[rhamnosyl-(1->6)-glucoside]
HMDB0037165	4-Methyl-2-(1-phenylethyl)-1,3-dioxolane, 9CI
HMDB0037200	2-Galloyl-1,4-galactarolactone methyl ester
HMDB0037260	Todatriol glucoside
HMDB0037297	Hexahydro-6,7-dihydroxy-5-(hydroxymethyl)-3-(2-hydroxyphenyl)-2H-pyrano[2,3-d]oxazol-2-one
HMDB0037313	Citromitin
HMDB0037499	3'-N'-Acetylfusarochromanone
HMDB0037519	2-(5,8-Tetradecadienyl)cyclobutanone
HMDB0037543	(卤)-(Z)-2-(5-Tetradecenyl)cyclobutanone
HMDB0037560	3,7,8,15-Scirpenetetrol
HMDB0037586	Gancaonin V
HMDB0037688	5-Nitro-2-propoxyaniline
HMDB0037770	Neopellitorine A
HMDB0037823	Glucosyl (2E,6E,10x)-10,11-dihydroxy-2,6-farnesadienoate
HMDB0037840	N-(1-Deoxy-1-fructosyl)leucine
HMDB0037846	N-(1-Deoxy-1-fructosyl)phenylalanine
HMDB0037847	N-(1-Deoxy-1-fructosyl)tryptophan
HMDB0037850	Myricetin 3,3'-digalactoside
HMDB0037961	gamma-Eudesmol rhamnoside
HMDB0037994	Cyanidin 3-(2G-xylosylrutinoside)
HMDB0038029	Eriojaposide B
HMDB0038057	Dehydrophytosphingosine
HMDB0038109	1-Methoxyficifolinol
HMDB0038117	6-O-Oleuropeoylsucrose
HMDB0038170	Isolimonic acid
HMDB0038238	Plantaricin BN
HMDB0038319	Decarbamoylsaxitoxin
HMDB0038347	Methylpicraquassioside A
HMDB0038412	3-Methylbutyl glucosinolate
HMDB0038440	1-Isothiocyanato-7-(methylthio)heptane
HMDB0038493	N-(1-Deoxy-1-fructosyl)proline
HMDB0038515	L-gamma-Glutamyl-S-allylthio-L-cysteine
HMDB0038533	Cardoltriene
HMDB0038554	Gravacridonediolacetate
HMDB0038577	(Z)-N-Coumaroyl-5-hydroxyanthranilic acid
HMDB0038582	5-Amino-2,3-dihydro-6-(3-hydroxy-4-methoxy-1-oxobutyl)-2,2-dimethyl-4H-1-benzopyran-4-one
HMDB0038592	Brassicanal B
HMDB0038614	gamma-L-Glutamyl-L-pipecolic acid
HMDB0038625	Medicanine
HMDB0038629	Litebamine
HMDB0038662	N-(1-Deoxy-1-fructosyl)alanine
HMDB0038663	D-1-[(3-Carboxypropyl)amino]-1-deoxyfructose
HMDB0038665	L-N-(1H-Indol-3-ylacetyl)glutamic acid
HMDB0038711	(7'R,8'R)-4,7'-Epoxy-3',5-dimethoxy-4',9,9'-lignanetriol 9'-glucoside
HMDB0038934	Ssioriside
HMDB0038991	Methyl dioxindole-3-acetate
HMDB0039064	Pectachol
HMDB0039096	N-gamma-Glutamyl-S-propylcysteine
HMDB0039132	[4]-Gingerdiol 3,5-diacetate
HMDB0039160	L-Gizzerosine
HMDB0039161	Syndesine
HMDB0039214	Butyl (S)-3-hydroxybutyrate [arabinosyl-(1->6)-glucoside]
HMDB0039253	Crosatoside B
HMDB0039423	N5-Acetyl-N2-gamma-L-glutamyl-L-ornithine
HMDB0039500	N-Malonyltryptophan
HMDB0039505	2-(Arabinosylamino)-3-(glucosylamino)propanenitrile
HMDB0039780	N-(1-Deoxy-1-fructosyl)isoleucine
HMDB0039815	Flusilazole
HMDB0039860	Propylene glycol alginate
HMDB0039900	Thesinine 4'-O-glucoside
HMDB0039910	(Z)-Resveratrol 3,4'-diglucoside
HMDB0039948	3,4-Dihydroxy-2-hydroxymethyl-1-pyrrolidinepropanamide
HMDB0039953	1-(3-Methylbutanoyl)-6-apiosylglucose
HMDB0039962	N1,N5,N10-Tris-trans-p-coumaroylspermine
HMDB0040009	4-(2-Furanylmethylene)-3,4-dihydro-2H-pyrrole
HMDB0040312	(S)-(E)-8-(3,6-Dimethyl-2-heptenyl)-4',5,7-trihydroxyflavanone
HMDB0040566	[6]-Gingerdiol 3-acetate
HMDB0040600	(1x,2x)-Guaiacylglycerol 3-glucoside
HMDB0040636	(7'S,8'S)-4,7'-Epoxy-3,8'-bilign-7-ene-3',5-dimethoxy-4',9,9'-triol 4'-glucoside
HMDB0040705	Allixin
HMDB0040778	Eremopetasidione
HMDB0040825	Tryptophol [xylosyl-(1->6)-glucoside]
HMDB0040895	Methyl (R)-9-hydroxy-10-undecene-5,7-diynoate glucoside
HMDB0041026	Erinapyrone C
HMDB0041044	5,7-Megastigmadien-9-ol glucoside
HMDB0041048	Physagulin B
HMDB0041096	Lepidimoic acid
HMDB0041109	(S)-3-Ethylidenehexahydropyrrolo[1,2-a]pyrazine-1,4-dione
HMDB0041176	(3S,5R,6S,7E,9x)-7-Megastigmene-3,6,9-triol 9-glucoside
HMDB0041190	Benzyl beta-primeveroside
HMDB0041221	b-D-Xylopyranosyl-(1->4)-a-L-rhamnopyranosyl-(1->2)-L-arabinose
HMDB0041224	beta-D-Galactopyranosyl-(1->4)-2-amino-2-deoxy-beta-D-glucopyranosyl-(1->6)-D-mannose
HMDB0041225	b-D-Xylopyranosyl-(1->4)-a-L-rhamnopyranosyl-(1->2)-D-fucose
HMDB0041255	(2S)-2-Butanol O-[b-D-Apiofuranosyl-(1->6)-b-D-glucopyranoside]
HMDB0041274	Phenylethyl primeveroside
HMDB0041373	Ustiloxin B
HMDB0041419	Astin I
HMDB0041426	Erinapyrone A
HMDB0041508	Marmesin galactoside
HMDB0041513	Isopropyl apiosylglucoside
HMDB0041514	Benzyl O-[arabinofuranosyl-(1->6)-glucoside]
HMDB0041541	N2-Fructopyranosylarginine
HMDB0041906	Ibopamine
HMDB0041907	Imidapril
HMDB0042006	Ricinine
HMDB0042013	Sofalcone
HMDB0042040	Tipredane
HMDB0059607	apo-[3-methylcrotonoyl-CoA:carbon-dioxide ligase (ADP-forming)]
HMDB0059617	2-(3-carboxy-3-(trimethylammonio)propyl)-L-histidine
HMDB0059632	(9S,10S)-10-hydroxy-9-(phosphonooxy)octadecanoate
HMDB0059729	3,4-Methylenesebacic acid
HMDB0059743	2-Hydroxyglutaric acid lactone
HMDB0059744	3,4-Methyleneazelaic acid
HMDB0059747	4-Hydroxy-3-methoxy-cinnamoylglycine
HMDB0059756	3,4-Methyleneadipic acid
HMDB0059767	Tetrahydro-2,5-furan-diacetic acid
HMDB0059780	1,N2-propanodeoxyguanosine
HMDB0059905	Ethylbenzene
HMDB0060032	(beta-1-O-[N-(2-formyl-3-chlorophenyl)anthraniloyl]-D-glucupyranuronic acid)
HMDB0060080	Thyrotropin releasing hormone
HMDB0060144	Neocasomorphin (1-5)
HMDB0060260	Urate radical
HMDB0060327	1-Nitro-5-hydroxy-6-glutathionyl-5,6-dihydronaphthalene
HMDB0060385	4-Amino-1-piperidinecarboxylic acid
HMDB0060454	Chondroitin D-glucuronate
HMDB0060473	Diphthamide
HMDB0060479	Glutathione episulfonium ion
HMDB0060484	Indolepyruvate
HMDB0061112	3-Carboxy-4-methyl-5-propyl-2-furanpropionic acid
HMDB0061384	N-(3-acetamidopropyl)pyrrolidin-2-one
HMDB0061633	3-hydroxyhexanoyl carnitine
HMDB0061634	3-hydroxyoctanoyl carnitine
HMDB0061636	3-hydroxydecanoyl carnitine
HMDB0061638	3-hydroxydodecanoyl carnitine
HMDB0061643	3-carboxy-4-methyl-5-pentyl-2-furanpropanoic acid
HMDB0061681	6-(2-Hydroxyethoxy)-6-oxohexanoic acid
HMDB0061717	Succinylcarnitine
HMDB0061890	Pyroglutamylglycine
HMDB0062179	AICA-riboside
HMDB0062182	N-lactoyl-Methionine
HMDB0062270	1,2-Diacylglycerol-LD-PI-pool
HMDB0062363	(6R,8Z)-6-Hydroxy-3-oxotetradecenoic acid
HMDB0062374	4-(2-amino-3-hydroxyphenyl)-4-oxobutanoic acid O-glucoside
HMDB0062404	4-Hydroxy-4-(methylnitrosoamino)-1-(3-pyridinyl)-1-butanone
HMDB0062443	alpha-[3-(Nitrosoamino)propyl]-3-pyridinemethanol
HMDB0062574	N(tele)-methylhistaminium
HMDB0062669	11-nitro-1-undecene
HMDB0062715	N-acetyl-L-2-aminoadipate(2-)
HMDB0062734	2-S-cysteinyl-DOPA
HMDB0062735	(R)-3-hydroxybutyrylcarnitine
HMDB0062737	(9E)-10-nitrooctadecenoic Acid
HMDB0062762	L-argininium(1+)
HMDB0094645	Mono-(2-ethyl-5-oxohexyl) phthalate
HMDB0094658	1-[2-Methyl-3-(methylthio) allyl]cyclohex-2-enol
HMDB0094676	Val-Val-Val
HMDB0094680	Octaethylene glycol
HMDB0094701	N-Acetylproline
HMDB0094713	N-Acetylisoputreanine
HMDB0094718	1-hydroxyhexanoylglycine
HMDB0094720	3-hydroxyhexanoylglycine
HMDB0094721	4-hydroxyhexanoylglycine
HMDB0094722	5-hydroxyhexanoylglycine
HMDB0094728	2-Hepteneoylglycine
HMDB0094731	5-Hepteneoylglycine
HMDB0094776	7-hydroxyoct-4-enoylglycine
HMDB0094779	7-hydroxyoct-7-enoylglycine
HMDB0094801	2-octenoylglycine
HMDB0094804	5-octenoylglycine
HMDB0094810	5-nonenoylglycine
HMDB0094812	7-nonenoylglycine
HMDB0112083	3,4-Dimethyl-5-pentyl-2-furanpropanoic acid
HMDB0115783	PA(i-12:0/i-14:0)
HMDB0116657	PG(i-12:0/a-17:0)
HMDB0240212	(alpha-keto-dimethyl-delta-N,N-Dimethylguanidynol) valeric acid
HMDB0240215	2-Methoxyacetaminophen glucuronide
HMDB0240217	3-(Cystein-S-yl)acetaminophen
HMDB0240252	Salicyluric beta-D-glucuronide
HMDB0240254	Creatine riboside
HMDB0240288	Tromethamine

## Sheet: children-1D
Compound ID	Description
HMDB0000210	Pantothenic acid
HMDB0000244	Riboflavin
HMDB0001936	Doxylamine
HMDB0005012	Olanzapine
HMDB0005026	Rabeprazole
HMDB0014326	Flunisolide
HMDB0014352	Azithromycin
HMDB0014450	Mitomycin
HMDB0014629	Nabilone
HMDB0014638	Zidovudine
HMDB0014728	Doxazosin
HMDB0015033	Rimexolone
HMDB0015081	Phenprocoumon
HMDB0015166	Probenecid
HMDB0015182	Abacavir
HMDB0015189	Tocainide
HMDB0015207	Perhexiline
HMDB0015214	Streptomycin
HMDB0015235	Quinacrine
HMDB0015433	Cilazapril
HMDB0029379	Sinapine
HMDB0029968	Ethyl beta-D-glucopyranoside
HMDB0032807	Niazirin
HMDB0032916	2-(Methylthiomethyl)furan
HMDB0033061	1-(Methylsulfinyl)propyl propyl disulfide
HMDB0033138	Methyl salicylate O-[rhamnosyl-(1->6)-glucoside]
HMDB0033615	(S)-[8]-Gingerol
HMDB0033694	trans-Caffeic acid [apiosyl-(1->6)-glucosyl] ester
HMDB0034060	6-O-Acetylarbutin
HMDB0034252	2-Aminoheptanedioic acid
HMDB0034441	Americine
HMDB0034566	Neotame
HMDB0034634	3'-Prenylapigenin 7-[rhamnosyl-(1->6)-glucoside]
HMDB0034681	3-Hydroxy-4-butanolide
HMDB0034751	Ligustroside
HMDB0034873	Ethyl 2-hydroxy-3-(3-indolyl)propanoate glucoside
HMDB0034934	Prunasin
HMDB0035115	(1xi,3S)-1,2,3,4-Tetrahydro-1-methyl-beta-carboline-1,3-dicarboxylic acid
HMDB0035360	N-Methyl-1-deoxynojirimycin
HMDB0036047	3alpha-Hydroxyoreadone
HMDB0037264	2-Hydroxy-4,7-dimethoxy-2H-1,4-benzoxazin-3(4H)-one
HMDB0037543	(卤)-(Z)-2-(5-Tetradecenyl)cyclobutanone
HMDB0037560	3,7,8,15-Scirpenetetrol
HMDB0037772	8-Acetylegelolide
HMDB0037840	N-(1-Deoxy-1-fructosyl)leucine
HMDB0038181	Peperinic acid
HMDB0038321	Homoarecoline
HMDB0038581	Dihydroxyfumitremorgin C
HMDB0038867	Diospyrin
HMDB0038890	Methyl 3-methyl-1-butenyl disulfide
HMDB0038935	Kamahine C
HMDB0039423	N5-Acetyl-N2-gamma-L-glutamyl-L-ornithine
HMDB0040135	Hydroxydestruxin B
HMDB0040566	[6]-Gingerdiol 3-acetate
HMDB0040608	Kanzonol F
HMDB0040756	3-Hydroxy-6,8-dimethoxy-7(11)-eremophilen-12,8-olide
HMDB0040822	2,3-Butanediol glucoside
HMDB0040901	13-Hydroxy-9-methoxy-10-oxo-11-octadecenoic acid
HMDB0041044	5,7-Megastigmadien-9-ol glucoside
HMDB0041426	Erinapyrone A
HMDB0059747	4-Hydroxy-3-methoxy-cinnamoylglycine
HMDB0060144	Neocasomorphin (1-5)
HMDB0060289	Quinoline-4,8-diol
HMDB0060473	Diphthamide
HMDB0061189	3-Hydroxyisovalerylcarnitine
HMDB0061384	N-(3-acetamidopropyl)pyrrolidin-2-one
HMDB0061636	3-hydroxydecanoyl carnitine
HMDB0061643	3-carboxy-4-methyl-5-pentyl-2-furanpropanoic acid
HMDB0061679	3,4,5,6-Tetrahydrohippuric acid
HMDB0061683	N-(5-Amino-2-hydroxybenzoyl)glycine
HMDB0062179	AICA-riboside
HMDB0062182	N-lactoyl-Methionine
HMDB0062320	1-(9Z,12Z,15Z-octadecatrienoyl)-glycero-3-phosphate
HMDB0062323	1-(9Z-hexadecenoyl)-glycero-3-phosphate
HMDB0062406	4-Oxo-1-(3-pyridyl)-1-butanone
HMDB0062534	TetraHCA
HMDB0062735	(R)-3-hydroxybutyrylcarnitine
HMDB0094720	3-hydroxyhexanoylglycine
HMDB0094722	5-hydroxyhexanoylglycine
HMDB0094782	1,4-octadienoylglycine
HMDB0094801	2-octenoylglycine
HMDB0240222	Thonzylamine

## Sheet: children-2D
Compound ID	Description
HMDB0000030	Biotin
HMDB0000210	Pantothenic acid
HMDB0000235	Thiamine
HMDB0001932	Metoprolol
HMDB0002108	Methylcysteine
HMDB0003162	7-Methylhypoxanthine
HMDB0003254	Muramic acid
HMDB0004370	N-Methyltryptamine
HMDB0004999	Loperamide
HMDB0005015	Gabapentin
HMDB0005026	Rabeprazole
HMDB0014324	Ramipril
HMDB0014326	Flunisolide
HMDB0014334	Bortezomib
HMDB0014342	Fluconazole
HMDB0014447	Tranexamic Acid
HMDB0014450	Mitomycin
HMDB0014469	Fluorometholone
HMDB0014497	Methylergonovine
HMDB0014502	Mefloquine
HMDB0014572	Streptozocin
HMDB0014603	Verteporfin
HMDB0014615	Fluoxetine
HMDB0014695	Lamotrigine
HMDB0014698	Zanamivir
HMDB0014700	Tigecycline
HMDB0014742	Cisapride
HMDB0014780	Pemetrexed
HMDB0014798	Metaxalone
HMDB0014861	Methoxamine
HMDB0014876	Pentamidine
HMDB0014877	Hetacillin
HMDB0014897	Tetracycline
HMDB0014903	Metyrosine
HMDB0014913	Tirofiban
HMDB0014928	Perindopril
HMDB0014942	Dicyclomine
HMDB0014949	Ribavirin
HMDB0014961	Ethynodiol Diacetate
HMDB0014984	Flurandrenolide
HMDB0015005	Ritodrine
HMDB0015011	Loteprednol
HMDB0015052	Metronidazole
HMDB0015063	Azacitidine
HMDB0015078	Zalcitabine
HMDB0015092	Norgestimate
HMDB0015146	Metyrapone
HMDB0015168	Cerulenin
HMDB0015182	Abacavir
HMDB0015189	Tocainide
HMDB0015217	Pilocarpine
HMDB0015233	Capecitabine
HMDB0015235	Quinacrine
HMDB0015239	Methyprylon
HMDB0015244	Cefuroxime
HMDB0015296	Ofloxacin
HMDB0015315	Domperidone
HMDB0015339	Sparfloxacin
HMDB0015345	Metipranolol
HMDB0015369	Chlorprothixene
HMDB0015372	Clomipramine
HMDB0015405	Fenoterol
HMDB0015418	Josamycin
HMDB0015433	Cilazapril
HMDB0015480	Ciclesonide
HMDB0015510	Flunitrazepam
HMDB0015548	Valganciclovir
HMDB0015559	Thioproperazine
HMDB0015563	Pargyline
HMDB0015633	Amisulpride
HMDB0015634	Saxagliptin
HMDB0015688	Sulfamoxole
HMDB0015704	Tafluprost
HMDB0029819	2-Phenylethyl beta-D-glucopyranoside
HMDB0029909	Gein
HMDB0029968	Ethyl beta-D-glucopyranoside
HMDB0030143	Talaromycin A
HMDB0032600	Ptelatoside A
HMDB0032710	2-(1-Naphthyl)acetamide
HMDB0032766	N2-(2-Carboxymethyl-2-hydroxysuccinoyl)arginine
HMDB0032796	Methyl 3-(2,3-dihydroxy-3-methylbutyl)-4-hydroxybenzoate
HMDB0032852	2-(Ethylamino)-4,5-dihydroxybenzamide
HMDB0032862	2-Amino-4-ethoxy-3-hydroxybutanoic acid
HMDB0032880	trans-Zeatin-O-glucoside riboside
HMDB0032887	4-Amino-2-methyl-1-naphthol
HMDB0033063	2,3-Butanediol apiosylglucoside
HMDB0033068	(卤)-threo-1-(p-Hydroxyphenyl)propylene glycol 4'-glucoside
HMDB0033099	Kanzonol Z
HMDB0033107	Semilepidinoside A
HMDB0033122	Glycosminine
HMDB0033138	Methyl salicylate O-[rhamnosyl-(1->6)-glucoside]
HMDB0033282	8-Hydroxypinoresinol 4-glucoside
HMDB0033303	Anofinic acid
HMDB0033485	Gentiatibetine
HMDB0033515	Citreovirenone
HMDB0033553	3-[(3-Methylbutyl)nitrosoamino]-2-butanone
HMDB0033560	(E)-5-(3,4,5,6-Tetrahydro-3-pyridylidenemethyl)-2-furanmethanol
HMDB0033610	Pandamarilactam 3x
HMDB0033613	Glabrin D
HMDB0033615	(S)-[8]-Gingerol
HMDB0033629	xi-4-Hydroxy-4-methyl-2-cyclohexen-1-one
HMDB0033662	(S)-5'-Deoxy-5'-(methylsulfinyl)adenosine
HMDB0033694	trans-Caffeic acid [apiosyl-(1->6)-glucosyl] ester
HMDB0033699	Linamarin
HMDB0033701	Hydrocotarnine
HMDB0033716	3-Phenylpropanal
HMDB0033927	3-Hydroxymugineic acid
HMDB0033932	Cinnatriacetin A
HMDB0033939	Domoic acid
HMDB0034120	Lusitanicoside
HMDB0034207	6'-Apiosyllotaustralin
HMDB0034251	N-Benzoylaspartic acid
HMDB0034252	2-Aminoheptanedioic acid
HMDB0034367	gamma-Glutamylmethionine
HMDB0034441	Americine
HMDB0034447	Ptelatoside B
HMDB0034634	3'-Prenylapigenin 7-[rhamnosyl-(1->6)-glucoside]
HMDB0034674	(S)-2,3-Dihydro-3,5-dihydroxy-2-oxo-3-indoleacetic acid 5-glucoside
HMDB0034681	3-Hydroxy-4-butanolide
HMDB0034767	(1R*,3R*,3'S*)-1,2,3,4-Tetrahydro-1-(2-thio-3-pyrrolidinyl)-beta-carboline-3-carboxylic acid
HMDB0034879	1-[(5-Amino-5-carboxypentyl)amino]-1-deoxyfructose
HMDB0034934	Prunasin
HMDB0035177	2-Acetyl-1,5,6,7-tetrahydro-6-hydroxy-7-(hydroxymethyl)-4H-azepine-4-one
HMDB0035213	beta-Thujaplicin
HMDB0035225	(22S)-Acetoxy-3alpha,15alpha-dihydroxylanosta-7,9(11),24-trien-26-oic acid
HMDB0035368	Cytochalasin Ppho
HMDB0035445	2''-Methoxy-(S)-oleuropein
HMDB0035518	1-[1,4-Dihydro-4-nonyl-5-(1-oxodecyl)-3-pyridinyl]-1-dodecanone
HMDB0035590	15-Acetoxyscirpene-3,4-diol 4-O-a-D-glucopyranoside
HMDB0035721	(S)-Batatic acid
HMDB0035734	2'-Oxoaloesol 7-glucoside
HMDB0036047	3alpha-Hydroxyoreadone
HMDB0036383	Calystegine B5
HMDB0036456	10-Hydroxy-3-methoxy-1,3,5,7-cadinatetraen-9-one
HMDB0036592	Validamycin A
HMDB0036601	3'-Hydroxy-T2 Toxin
HMDB0037058	Thiazopyr
HMDB0037108	3-Hydroxychavicol 1-[rhamnosyl-(1->6)-glucoside]
HMDB0037155	4,4'-Thiobis-2-butanone
HMDB0037260	Todatriol glucoside
HMDB0037519	2-(5,8-Tetradecadienyl)cyclobutanone
HMDB0037543	(卤)-(Z)-2-(5-Tetradecenyl)cyclobutanone
HMDB0037553	S,S'-Ethylidene dithioacetate
HMDB0037560	3,7,8,15-Scirpenetetrol
HMDB0037688	5-Nitro-2-propoxyaniline
HMDB0037772	8-Acetylegelolide
HMDB0037840	N-(1-Deoxy-1-fructosyl)leucine
HMDB0037845	N-(1-Deoxy-1-fructosyl)tyrosine
HMDB0037846	N-(1-Deoxy-1-fructosyl)phenylalanine
HMDB0037942	(1xi,3xi)-1,2,3,4-Tetrahydro-1-methyl-beta-carboline-3-carboxylic acid
HMDB0038117	6-O-Oleuropeoylsucrose
HMDB0038181	Peperinic acid
HMDB0038230	Bn-NCC-2
HMDB0038339	alpha-Methoxy-1H-indole-3-propanoic acid
HMDB0038355	2-Ethyl-4-(2-furanyl)-2-propenal
HMDB0038493	N-(1-Deoxy-1-fructosyl)proline
HMDB0038515	L-gamma-Glutamyl-S-allylthio-L-cysteine
HMDB0038582	5-Amino-2,3-dihydro-6-(3-hydroxy-4-methoxy-1-oxobutyl)-2,2-dimethyl-4H-1-benzopyran-4-one
HMDB0038585	Somniferine
HMDB0038586	O-Methylsomniferine
HMDB0038592	Brassicanal B
HMDB0038663	D-1-[(3-Carboxypropyl)amino]-1-deoxyfructose
HMDB0038665	L-N-(1H-Indol-3-ylacetyl)glutamic acid
HMDB0038672	Lyciumin A
HMDB0038676	(2S,2'S)-Pyrosaccharopine
HMDB0038722	5,6-Dihydro-11-methoxyyangonin
HMDB0038804	3,4-Dihydro-6-hydroxy-2,5,7,8-tetramethyl-2H-1-benzopyran-2-carboxylic acid
HMDB0038890	Methyl 3-methyl-1-butenyl disulfide
HMDB0038934	Ssioriside
HMDB0038960	Zeanoside C
HMDB0038970	Formylfusarochromanone
HMDB0038990	Methyl 5-hydroxyoxindole-3-acetate
HMDB0039041	(R)-Rutaretin 1'-(6''-sinapoylglucoside)
HMDB0039110	(2S,3'S)-alpha-Amino-2-carboxy-5-oxo-1-pyrrolidinebutanoic acid
HMDB0039132	[4]-Gingerdiol 3,5-diacetate
HMDB0039161	Syndesine
HMDB0039233	Verbasoside
HMDB0039253	Crosatoside B
HMDB0039387	Methyl 2,6-dihydroxy-4-quinolinecarboxylate
HMDB0039423	N5-Acetyl-N2-gamma-L-glutamyl-L-ornithine
HMDB0039500	N-Malonyltryptophan
HMDB0039511	Benzoyl meso-tartaric acid
HMDB0039564	Marmesin rhamnoside
HMDB0039640	Ustiloxin A
HMDB0039662	2,3,6,7-Tetrahydrocyclopent[b]azepin-8(1H)-one
HMDB0039664	7-Ethyl-2,3,6,7-tetrahydrocyclopent[b]azepin-8(1H)-one
HMDB0039780	N-(1-Deoxy-1-fructosyl)isoleucine
HMDB0039910	(Z)-Resveratrol 3,4'-diglucoside
HMDB0039952	1-(3-Methyl-2-butenoyl)-6-apiosylglucose
HMDB0039962	N1,N5,N10-Tris-trans-p-coumaroylspermine
HMDB0040459	Ethylene brassylate
HMDB0040592	Allyl benzoate
HMDB0040600	(1x,2x)-Guaiacylglycerol 3-glucoside
HMDB0040637	4-Hydroxy-6-methyl-3-(1-oxobutyl)-2H-pyran-2-one
HMDB0040734	Haematopodin
HMDB0040756	3-Hydroxy-6,8-dimethoxy-7(11)-eremophilen-12,8-olide
HMDB0040778	Eremopetasidione
HMDB0040825	Tryptophol [xylosyl-(1->6)-glucoside]
HMDB0040833	3-[4-Hydroxy-3-(3-methyl-2-butenyl)phenyl]-2-propenal
HMDB0040978	14alpha-Hydroxypaxilline
HMDB0041028	Hovenidulcioside A1
HMDB0041044	5,7-Megastigmadien-9-ol glucoside
HMDB0041047	Physagulin A
HMDB0041101	Kanzonol M
HMDB0041176	(3S,5R,6S,7E,9x)-7-Megastigmene-3,6,9-triol 9-glucoside
HMDB0041190	Benzyl beta-primeveroside
HMDB0041221	b-D-Xylopyranosyl-(1->4)-a-L-rhamnopyranosyl-(1->2)-L-arabinose
HMDB0041224	beta-D-Galactopyranosyl-(1->4)-2-amino-2-deoxy-beta-D-glucopyranosyl-(1->6)-D-mannose
HMDB0041274	Phenylethyl primeveroside
HMDB0041328	3'-Deaminofusarochromanone
HMDB0041337	2-O-alpha-D-Galactopyranosyl-1-deoxynojirimycin
HMDB0041426	Erinapyrone A
HMDB0041448	Dicyclohexyl disulfide
HMDB0041508	Marmesin galactoside
HMDB0041513	Isopropyl apiosylglucoside
HMDB0041514	Benzyl O-[arabinofuranosyl-(1->6)-glucoside]
HMDB0041515	Benzyl gentiobioside
HMDB0041550	Oleoside 11-methyl ester
HMDB0041826	Amifloxacin
HMDB0041989	Pipemidic acid
HMDB0041990	Piritramide
HMDB0041991	Pitavastatin
HMDB0042006	Ricinine
HMDB0042040	Tipredane
HMDB0059617	2-(3-carboxy-3-(trimethylammonio)propyl)-L-histidine
HMDB0059729	3,4-Methylenesebacic acid
HMDB0059744	3,4-Methyleneazelaic acid
HMDB0059747	4-Hydroxy-3-methoxy-cinnamoylglycine
HMDB0059756	3,4-Methyleneadipic acid
HMDB0059772	N-Phenylacetylglutamic acid
HMDB0059808	Acetyl citrate
HMDB0059918	2-(1-Ethoxyethoxy)propanoic acid
HMDB0060144	Neocasomorphin (1-5)
HMDB0060385	4-Amino-1-piperidinecarboxylic acid
HMDB0060426	8-Methoxykynurenate
HMDB0060473	Diphthamide
HMDB0061112	3-Carboxy-4-methyl-5-propyl-2-furanpropionic acid
HMDB0061384	N-(3-acetamidopropyl)pyrrolidin-2-one
HMDB0061635	3-hydroxynonanoyl carnitine
HMDB0061643	3-carboxy-4-methyl-5-pentyl-2-furanpropanoic acid
HMDB0061679	3,4,5,6-Tetrahydrohippuric acid
HMDB0061681	6-(2-Hydroxyethoxy)-6-oxohexanoic acid
HMDB0061755	Indican
HMDB0062179	AICA-riboside
HMDB0062180	N-lactoyl-Isoeucine
HMDB0062320	1-(9Z,12Z,15Z-octadecatrienoyl)-glycero-3-phosphate
HMDB0062407	5-(3-Pyridyl)-2-hydroxytetrahydrofuran
HMDB0062444	alpha-[3-[(Hydroxymethyl)nitrosoamino]propyl]-3-pyridinemethanol
HMDB0062534	TetraHCA
HMDB0062656	Linoleamide
HMDB0062715	N-acetyl-L-2-aminoadipate(2-)
HMDB0062735	(R)-3-hydroxybutyrylcarnitine
HMDB0062762	L-argininium(1+)
HMDB0094680	Octaethylene glycol
HMDB0094711	9-Oxo-nonanoic acid
HMDB0094722	5-hydroxyhexanoylglycine
HMDB0094728	2-Hepteneoylglycine
HMDB0094730	4-Hepteneoylglycine
HMDB0094736	1-hydroxyoct-6-enoylglycine
HMDB0094755	4-hydroxyoct-4-enoylglycine
HMDB0094793	3,6-octadienoylglycine
HMDB0094796	4,6-octadienoylglycine
HMDB0094801	2-octenoylglycine
HMDB0094803	4-octenoylglycine
HMDB0094805	6-octenoylglycine
HMDB0094807	2-nonenoylglycine
HMDB0094812	7-nonenoylglycine
HMDB0112083	3,4-Dimethyl-5-pentyl-2-furanpropanoic acid
HMDB0112093	5-Heptyl-2-furanheptanoic acid
HMDB0112154	FAHFA(16:1(9Z)/5-O-16:0)
HMDB0116068	CDP-DG(a-13:0/i-12:0)
HMDB0240214	Ponatinib
HMDB0240217	3-(Cystein-S-yl)acetaminophen
HMDB0240229	Hydroxyethylpromethazine
