# Supplementary material for: A Comprehensive 2D-LC/MS/MS Profile of the Normal Human Urinary Metabolome
Source: Diagnostics (Basel). 2022 Sep 9;12(9):2184. doi: 10.3390/diagnostics12092184 (PMC9497905; doi:10.3390/diagnostics12092184)
Supplement: Supplementary file 1 [file diagnostics-12-02184-s001.zip › supplementary table 4.xlsx]

## Sheet: Sheet1
Class	Pathway Name	-log(p)
amino acid metabolism	Tyrosine metabolism	1.27229
	Phenylalanine metabolism	1.19157
	Arginine biosynthesis	1.04167
	Phenylalanine, tyrosine and tryptophan biosynthesis	0.616921
	Histidine metabolism	0.485798
	Arginine and proline metabolism	0.378377
	Lysine degradation	0.244979
biosynthesis of other secondery metabolites	Caffeine metabolism	0.35808
carbohydrate metabolism	Ascorbate and aldarate metabolism	0.219654
	Pentose and glucuronate interconversions	0.0756949
energy metabolism	Nitrogen metabolism	0.358843
lipid metabolism	Linoleic acid metabolism	0.128591
	Sphingolipid metabolism	0.0416607
	Arachidonic acid metabolism	0.0204562
metabolism of cofactors and vitamins	Ubiquinone and other terpenoid-quinone biosynthesis	0.436744
	Nicotinate and nicotinamide metabolism	0.304965
	One carbon pool by folate	0.173394
	Vitamin B6 metabolism	0.173394
	Biotin metabolism	0.137326
	Porphyrin and chlorophyll metabolism	0.021856
	Terpenoid backbone biosynthesis	0.0216825
metabolism of other amino acids	D-Glutamine and D-glutamate metabolism	0.358843
nucleotide metabolism	Purine metabolism	0.145093
	Pyrimidine metabolism	0.0671003
