# Supplementary material for: A Comprehensive 2D-LC/MS/MS Profile of the Normal Human Urinary Metabolome
Source: Diagnostics (Basel). 2022 Sep 9;12(9):2184. doi: 10.3390/diagnostics12092184 (PMC9497905; doi:10.3390/diagnostics12092184)
Supplement: Supplementary file 1 [file diagnostics-12-02184-s001.zip › supplementary table 5.xlsx]

## Sheet: 1D-endogenous metabolites
Categories	Diseases or Functions Annotation	p-value	Molecules	# Molecules
Developmental Disorder,Hereditary Disorder,Metabolic Disease,Organismal Injury and Abnormalities	Mucopolysaccharidosis type I	1.61e-10	13Z,16Z,19Z-docosatrienoic acid,glutamine,Gly-Pro,isoleucylproline,L-methionine,L-tyrosine,linoleic acid	7
Free Radical Scavenging	Synthesis of reactive oxygen species	6.34e-09	cyclic AMP,D-sphingosine,dinoprost,enalaprilat,glutamine,hydrocortisone,L-carnitine,L-methionine,linoleic acid,neopterin,norepinephrine,oxypurinol,quinolinic acid,resolvin D2,terbutaline,uric acid,uridine	17
Cell Signaling,Small Molecule Biochemistry	Synthesis of nitric oxide	1.75e-08	7,8-dihydrobiopterin,citrulline,cyclic AMP,glutamine,glycocholic acid,glycodeoxycholic acid,L-carnitine,linoleic acid,norepinephrine,quinolinic acid,resolvin D2,uric acid	12
Developmental Disorder,Hereditary Disorder,Metabolic Disease,Organismal Injury and Abnormalities	Lysosomal storage disease	6.64e-08	13Z,16Z,19Z-docosatrienoic acid,D-sphingosine,glutamine,Gly-Pro,isoleucylproline,L-methionine,L-tyrosine,linoleic acid	8
Free Radical Scavenging	Production of reactive oxygen species	7.74e-08	cyclic AMP,D-sphingosine,dinoprost,enalaprilat,glutamine,hydrocortisone,L-methionine,linoleic acid,norepinephrine,oxypurinol,quinolinic acid,resolvin D2,terbutaline,uric acid	14
Immunological Disease,Inflammatory Disease,Inflammatory Response,Neurological Disease,Organismal Injury and Abnormalities	Chronic phase experimental autoimmune encephalomyelitis	1.74e-07	citrulline,glutamine,hippuric acid,homocitrulline,kynurenic acid,sebacic acid	6
Cell-To-Cell Signaling and Interaction,Molecular Transport,Small Molecule Biochemistry	Release of neurotransmitter	4.58e-07	cyclic AMP,D-sphingosine,enalaprilat,flupirtine,hydrocortisone,kynurenic acid,linoleic acid,norepinephrine,uric acid	9
Amino Acid Metabolism,Cell-To-Cell Signaling and Interaction,Molecular Transport,Small Molecule Biochemistry	Release of L-glutamic acid	9.77e-07	2-aminoadipic acid,cyclic AMP,glutamine,kynurenic acid,N-acetyl-Asp-Glu,quinolinic acid	6
Lipid Metabolism,Small Molecule Biochemistry	Biosynthesis of polyunsaturated fatty acids	1.17e-06	18:3(n-3) fatty acid,2,7,8-trimethyl-2-(beta-carboxyethyl)-6-hydroxychroman,D-sphingosine,hydrocortisone,L-carnitine,leukotriene D4,leukotriene E4,linoleic acid,mesalamine,norepinephrine	10
Molecular Transport	Quantity of metal ion	1.64e-06	13Z,16Z,19Z-docosatrienoic acid,cyclic AMP,D-sphingosine,dinoprost,flupirtine,glutamine,hydrocortisone,lauric acid,leukotriene D4,linoleic acid,norepinephrine,quinolinic acid,uric acid	13
Skeletal and Muscular Disorders	Constriction of smooth muscle	1.87e-06	dinoprost,leukotriene D4,leukotriene E4	3
Free Radical Scavenging	Production of superoxide	2.45e-06	dinoprost,enalaprilat,glutamine,linoleic acid,norepinephrine,resolvin D2,terbutaline,uric acid	8
Lipid Metabolism,Small Molecule Biochemistry	Synthesis of fatty acid	3.87e-06	18:3(n-3) fatty acid,2,7,8-trimethyl-2-(beta-carboxyethyl)-6-hydroxychroman,D-sphingosine,hydrocortisone,L-carnitine,L-methionine,leukotriene D4,leukotriene E4,linoleic acid,mesalamine,norepinephrine	11
Cardiovascular System Development and Function,Tissue Morphology	Relaxation of artery	4.85e-06	dinoprost,L-methionine,norepinephrine,oxypurinol,uric acid	5
Free Radical Scavenging,Molecular Transport	Quantity of reactive oxygen species	5.64e-06	citrulline,dinoprost,glutamine,hydrocortisone,L-carnitine,L-methionine,lauric acid,uric acid	8
Free Radical Scavenging	Formation of reactive oxygen species	5.75e-06	L-carnitine,L-methionine,neopterin,quinolinic acid,uric acid,uridine	6
Amino Acid Metabolism	Quantity of L-amino acid	6.76e-06	citrulline,glutamine,kynurenic acid,N-acetyl-Asp-Glu,quinolinic acid	5
Lipid Metabolism,Small Molecule Biochemistry	Synthesis of eicosanoid	1.01e-05	2,7,8-trimethyl-2-(beta-carboxyethyl)-6-hydroxychroman,D-sphingosine,hydrocortisone,L-carnitine,leukotriene D4,leukotriene E4,linoleic acid,mesalamine,norepinephrine	9
Lipid Metabolism,Molecular Transport,Small Molecule Biochemistry	Secretion of steroid	1.01e-05	cyclic AMP,D-sphingosine,dinoprost,kynurenic acid,linoleic acid,norepinephrine	6
Free Radical Scavenging	Generation of reactive oxygen species	1.22e-05	cyclic AMP,D-sphingosine,L-carnitine,L-methionine,linoleic acid,norepinephrine,oxypurinol,uric acid	8
Lipid Metabolism,Small Molecule Biochemistry	Synthesis of prostaglandin	1.45e-05	2,7,8-trimethyl-2-(beta-carboxyethyl)-6-hydroxychroman,D-sphingosine,hydrocortisone,L-carnitine,leukotriene D4,leukotriene E4,mesalamine,norepinephrine	8
Amino Acid Metabolism	Quantity of amino acids	1.67e-05	citrulline,glutamine,hydrocortisone,kynurenic acid,L-methionine,N-acetyl-Asp-Glu,quinolinic acid	7
Lipid Metabolism,Molecular Transport,Small Molecule Biochemistry	Accumulation of lipid	1.79e-05	18:3(n-3) fatty acid,cyclic AMP,dinoprost,hydrocortisone,L-carnitine,lauric acid,leukotriene D4,linoleic acid,propylparaben,uridine	10
Lipid Metabolism,Molecular Transport,Small Molecule Biochemistry	Secretion of lipid	2.37e-05	cyclic AMP,D-sphingosine,dinoprost,kynurenic acid,L-methionine,linoleic acid,norepinephrine,terbutaline	8
Lipid Metabolism,Small Molecule Biochemistry	Fatty acid metabolism	2.56e-05	18:3(n-3) fatty acid,2,7,8-trimethyl-2-(beta-carboxyethyl)-6-hydroxychroman,cyclic AMP,D-sphingosine,hydrocortisone,L-carnitine,L-methionine,leukotriene D4,leukotriene E4,linoleic acid,mesalamine,neopterin,norepinephrine	13
Amino Acid Metabolism,Molecular Transport,Small Molecule Biochemistry	Uptake of L-alanine	2.89e-05	glutamine,L-methionine,L-tyrosine	3
Cell Morphology,Cellular Function and Maintenance	PH of intracellular space	2.89e-05	glycocholic acid,glycodeoxycholic acid,norepinephrine	3
Cell Signaling,Molecular Transport,Vitamin and Mineral Metabolism	Quantity of Ca2+	2.9e-05	13Z,16Z,19Z-docosatrienoic acid,cyclic AMP,D-sphingosine,dinoprost,flupirtine,glutamine,lauric acid,leukotriene D4,linoleic acid,norepinephrine,quinolinic acid	11
Lipid Metabolism,Small Molecule Biochemistry	Synthesis of lipid	3.48e-05	18:3(n-3) fatty acid,2,7,8-trimethyl-2-(beta-carboxyethyl)-6-hydroxychroman,cyclic AMP,D-sphingosine,dinoprost,glutamine,hydrocortisone,L-carnitine,L-methionine,leukotriene D4,leukotriene E4,linoleic acid,mesalamine,norepinephrine,uric acid	15
Cell Signaling,Molecular Transport,Vitamin and Mineral Metabolism	Concentration of Ca2+	3.74e-05	dinoprost,lauric acid,leukotriene D4,leukotriene E4,linoleic acid,norepinephrine	6
Inflammatory Response,Neurological Disease	Inflammation of central nervous system	3.82e-05	citrulline,glutamine,hippuric acid,homocitrulline,hydrocortisone,kynurenic acid,leukotriene D4,quinolinic acid,sebacic acid,uric acid	10
DNA Replication, Recombination, and Repair,Molecular Transport,Nucleic Acid Metabolism,Small Molecule Biochemistry	Quantity of adenosine	4.36e-05	cyclic AMP,norepinephrine,quinolinic acid	3
Amino Acid Metabolism,Molecular Transport,Small Molecule Biochemistry	Concentration of L-glutamic acid	4.64e-05	glutamine,kynurenic acid,N-acetyl-Asp-Glu,quinolinic acid	4
Molecular Transport	Excretion of nitrogen	4.84e-05	hydrocortisone,norepinephrine	2
Organ Morphology	Modification of lung	4.84e-05	glutamine,uric acid	2
Molecular Transport,Nucleic Acid Metabolism,Small Molecule Biochemistry	Quantity of cyclic nucleotides	5.17e-05	citrulline,cyclic AMP,glutamine,hydrocortisone,norepinephrine,octopamine,resolvin D2,terbutaline	8
Inflammatory Disease,Inflammatory Response,Neurological Disease,Organismal Injury and Abnormalities	Encephalomyelitis	5.37e-05	citrulline,glutamine,hippuric acid,homocitrulline,kynurenic acid,leukotriene D4,quinolinic acid,sebacic acid,uric acid	9
Post-Translational Modification	Nitration of protein	5.58e-05	L-carnitine,L-tyrosine,uric acid	3
Lipid Metabolism,Molecular Transport,Small Molecule Biochemistry	Secretion of steroid hormone	5.79e-05	cyclic AMP,D-sphingosine,kynurenic acid,norepinephrine	4
Respiratory Disease	Constriction of bronchus	6.27e-05	dinoprost,leukotriene D4,leukotriene E4	3
Lipid Metabolism,Molecular Transport,Small Molecule Biochemistry	Accumulation of triacylglycerol	6.71e-05	dinoprost,L-carnitine,lauric acid,leukotriene D4,linoleic acid	5
Cellular Compromise,Lipid Metabolism,Small Molecule Biochemistry	Peroxidation of lipid	7.62e-05	citrulline,L-carnitine,linoleic acid,monocrotophos,quinolinic acid,uric acid	6
Cell Death and Survival	Killing of Yersinia pestis	8.04e-05	lauric acid,linoleic acid	2
Lipid Metabolism,Small Molecule Biochemistry	Synthesis of arachidonic acid	9.55e-05	L-carnitine,leukotriene D4,linoleic acid	3
Carbohydrate Metabolism,Molecular Transport,Small Molecule Biochemistry	Quantity of inositol phosphate	0.000115	dinoprost,leukotriene D4,leukotriene E4	3
Free Radical Scavenging,Lipid Metabolism,Molecular Transport,Small Molecule Biochemistry	Quantity of lipid peroxide	0.000115	citrulline,L-carnitine,L-methionine	3
Cell Signaling,Molecular Transport,Vitamin and Mineral Metabolism	Mobilization of Ca2+	0.000121	D-sphingosine,dinoprost,GMP,kynurenic acid,leukotriene D4,leukotriene E4,linoleic acid,uric acid	8
Lipid Metabolism,Small Molecule Biochemistry	Conversion of lipid	0.000135	citrulline,L-carnitine,linoleic acid,monocrotophos,norepinephrine,quinolinic acid,uric acid	7
Drug Metabolism,Endocrine System Development and Function,Lipid Metabolism,Molecular Transport,Small Molecule Biochemistry	Secretion of progesterone	0.000138	cyclic AMP,dinoprost,linoleic acid	3
Nucleic Acid Metabolism,Small Molecule Biochemistry	Metabolism of nucleotide	0.00014	cyclic AMP,dinoprost,glutamine,glycocholic acid,glycodeoxycholic acid,kynurenic acid,L-carnitine,norepinephrine,octopamine,terbutaline	10
Neurological Disease,Organismal Injury and Abnormalities	Reye syndrome	0.00015	glutamine,norepinephrine,suberylglycine	3
Cell Signaling,Small Molecule Biochemistry	Quantity of nitric oxide	0.000155	citrulline,linoleic acid,norepinephrine,quinolinic acid	4
Drug Metabolism,Endocrine System Development and Function,Lipid Metabolism,Small Molecule Biochemistry	Binding of dexamethasone	0.000168	hydrocortisone,L-carnitine	2
Hereditary Disorder,Neurological Disease,Organismal Injury and Abnormalities,Psychological Disorders,Skeletal and Muscular Disorders	Early stage Huntington disease	0.000168	kynurenic acid,quinolinic acid	2
Endocrine System Development and Function,Molecular Transport,Small Molecule Biochemistry	Secretion of hormone	0.000169	cyclic AMP,dinoprost,hydrocortisone,linoleic acid,norepinephrine	5
Amino Acid Metabolism,Molecular Transport,Small Molecule Biochemistry	Uptake of L-amino acid	0.000175	glutamine,L-methionine,L-tyrosine,quinolinic acid	4
Hereditary Disorder,Neurological Disease,Organismal Injury and Abnormalities,Psychological Disorders,Skeletal and Muscular Disorders	Grade 1 Huntington disease	0.000224	kynurenic acid,quinolinic acid	2
Carbohydrate Metabolism,Energy Production,Small Molecule Biochemistry	Oxidation of glucose-6-phosphate	0.000224	lauric acid,linoleic acid	2
Cell Signaling,Molecular Transport,Nucleic Acid Metabolism,Small Molecule Biochemistry	Concentration of cyclic AMP	0.000241	cyclic AMP,glutamine,hydrocortisone,norepinephrine,octopamine,resolvin D2,terbutaline	7
Cell-To-Cell Signaling and Interaction,Cellular Function and Maintenance,Hematological System Development and Function,Inflammatory Response	Phagocytosis by macrophages	0.00025	cyclic AMP,D-sphingosine,norepinephrine,resolvin D2,uric acid	5
Nucleic Acid Metabolism,Small Molecule Biochemistry	Synthesis of nucleotide	0.000276	dinoprost,glutamine,glycocholic acid,glycodeoxycholic acid,kynurenic acid,L-carnitine,norepinephrine,octopamine,terbutaline	9
Cell Signaling,Nucleic Acid Metabolism,Small Molecule Biochemistry	Synthesis of cyclic AMP	0.000302	dinoprost,glycocholic acid,glycodeoxycholic acid,kynurenic acid,norepinephrine,octopamine,terbutaline	7
Immunological Disease,Inflammatory Disease,Inflammatory Response,Neurological Disease,Organismal Injury and Abnormalities	Experimental autoimmune encephalomyelitis	0.000316	citrulline,glutamine,hippuric acid,homocitrulline,kynurenic acid,leukotriene D4,quinolinic acid,sebacic acid	8
Cellular Function and Maintenance,Inflammatory Response	Efferocytosis	0.000333	D-sphingosine,resolvin D2,uric acid	3
Cell-To-Cell Signaling and Interaction,Molecular Transport,Small Molecule Biochemistry	Release of 5-hydroxytryptamine	0.000333	kynurenic acid,linoleic acid,uric acid	3
Cell-To-Cell Signaling and Interaction,Cellular Growth and Proliferation,Nervous System Development and Function	Excitation of neurons	0.000347	cyclic AMP,glutamine,norepinephrine,quinolinic acid	4
Nervous System Development and Function	Anesthesia	0.000359	norepinephrine,uridine	2
Cell Death and Survival	Cell death of cholinergic neurons	0.000359	norepinephrine,quinolinic acid	2
Energy Production,Molecular Transport,Nucleic Acid Metabolism,Small Molecule Biochemistry	Concentration of ATP	0.000391	cyclic AMP,glutamine,L-carnitine,linoleic acid,uric acid	5
DNA Replication, Recombination, and Repair,Nucleic Acid Metabolism,Small Molecule Biochemistry	Incorporation of thymidine	0.000395	hydrocortisone,L-methionine,lauric acid,linoleic acid	4
Lipid Metabolism,Molecular Transport,Small Molecule Biochemistry	Concentration of fatty acid	0.000429	citrulline,glutamine,L-carnitine,L-methionine,linoleic acid,mesalamine,norepinephrine,quinolinic acid	8
DNA Replication, Recombination, and Repair	Synthesis of DNA	0.000474	citrulline,cyclic AMP,D-sphingosine,dinoprost,glutamine,hydrocortisone,L-methionine,norepinephrine	8
Infectious Diseases,Inflammatory Disease,Neurological Disease	Postpoliomyelitis syndrome	0.000524	citrulline,L-carnitine	2
Cell-To-Cell Signaling and Interaction	Response of myeloid cells	0.000549	7-hydroxycoumarin,cyclic AMP,D-sphingosine,glutamine,norepinephrine,resolvin D2,uric acid	7
Inflammatory Response	Inflammation of absolute anatomical region	0.000565	5-hydroxy-L-tryptophan,citrulline,glutamine,hippuric acid,homocitrulline,hydrocortisone,kynurenic acid,L-carnitine,L-methionine,lauric acid,leukotriene D4,mesalamine,norepinephrine,quinolinic acid,sebacic acid,uric acid	16
Lipid Metabolism,Molecular Transport,Small Molecule Biochemistry	Concentration of lipid	0.000638	citrulline,cyclic AMP,D-sphingosine,dinoprost,glutamine,hydrocortisone,L-carnitine,L-methionine,linoleic acid,mesalamine,monocrotophos,norepinephrine,octopamine,quinolinic acid	14
Skeletal and Muscular System Development and Function	Muscle contraction	0.000662	cyclic AMP,dinoprost,GMP,leukotriene D4,leukotriene E4,norepinephrine	6
Carbohydrate Metabolism,Small Molecule Biochemistry	Synthesis of D-glucose	0.000706	hydrocortisone,kynurenic acid,L-methionine,norepinephrine,pterosin B	5
Cell-To-Cell Signaling and Interaction,Drug Metabolism,Molecular Transport,Small Molecule Biochemistry	Release of norepinephrine	0.000719	enalaprilat,flupirtine,hydrocortisone,norepinephrine	4
Cancer,Cell Death and Survival,Organismal Injury and Abnormalities,Tumor Morphology	Cell viability of lung cancer cells	0.00072	glutamine,uridine	2
Hematological Disease,Immunological Disease,Organismal Injury and Abnormalities,Respiratory Disease	Leukocytosis of airway	0.00072	glutamine,uric acid	2
Nervous System Development and Function	Response of glossopharyngeal nerve	0.00072	lauric acid,linoleic acid	2
Inflammatory Response,Organismal Injury and Abnormalities	Inflammation of organ	0.000797	5-hydroxy-L-tryptophan,citrulline,dinoprost,glutamine,hippuric acid,homocitrulline,hydrocortisone,kynurenic acid,L-carnitine,L-methionine,lauric acid,leukotriene D4,mesalamine,norepinephrine,quinolinic acid,sebacic acid,uric acid	17
Amino Acid Metabolism,Molecular Transport,Small Molecule Biochemistry	Transport of amino acids	0.0008	glutamine,hydrocortisone,L-methionine,L-tyrosine,quinolinic acid	5
Organismal Functions	Metabolism of mammalia	0.000828	cyclic AMP,hydrocortisone,norepinephrine	3
Cell Cycle,Endocrine System Development and Function	Cell cycle progression of endocrine cell lines	0.000829	cyclic AMP,hydrocortisone	2
Drug Metabolism,Molecular Transport,Small Molecule Biochemistry	Concentration of glutathione	0.000891	citrulline,L-carnitine,L-methionine,S-adenosylhomocysteine	4
Cell-To-Cell Signaling and Interaction,Nervous System Development and Function	Activation of nervous tissue cell lines	0.00107	dinoprost,L-methionine	2
Cardiovascular Disease,Organismal Injury and Abnormalities	Failure of heart	0.00107	enalaprilat,hydrocortisone,L-carnitine,norepinephrine,oxypurinol,terbutaline,uric acid	7
Energy Production,Molecular Transport,Nucleic Acid Metabolism,Small Molecule Biochemistry	Release of ATP	0.00112	cyclic AMP,norepinephrine,uric acid	3
Post-Translational Modification	Tyrosine nitration of protein	0.0012	L-carnitine,uric acid	2
DNA Replication, Recombination, and Repair	Modification of genomic DNA	0.0012	S-adenosylhomocysteine,uric acid	2
Nervous System Development and Function	Response of chorda tympani	0.0012	linoleic acid,maltose	2
Molecular Transport,Nucleic Acid Metabolism,Small Molecule Biochemistry	Concentration of cyclic GMP	0.00121	citrulline,cyclic AMP,norepinephrine	3
Cell-To-Cell Signaling and Interaction	Response of myeloid leukocytes	0.00133	7-hydroxycoumarin,cyclic AMP,glutamine,norepinephrine,resolvin D2	5
Behavior	Rotation behavior	0.00134	norepinephrine,quinolinic acid	2
Small Molecule Biochemistry	Accumulation of hormone	0.00134	cyclic AMP,dinoprost	2
Cancer,Organismal Injury and Abnormalities,Renal and Urological Disease	Renal oncocytoma	0.00149	gamma-glutamylphenylalanine,ophthalmic acid,pyrrolidonecarboxylic acid	3
Cellular Growth and Proliferation,Organismal Development	Growth of bacteria	0.00161	GMP,L-methionine,lauric acid,p-aminobenzoic acid	4
Reproductive System Development and Function	Maturation of reproductive tract	0.00164	cyclic AMP,hydrocortisone,linoleic acid	3
Hair and Skin Development and Function	Formation of melanin	0.00164	cyclic AMP,L-tyrosine	2
Cell Death and Survival,Cellular Compromise	Cytotoxicity of cells	0.00168	cyclic AMP,D-sphingosine,glutamine,norepinephrine,uric acid	5
Cell Morphology,Organ Morphology,Skeletal and Muscular System Development and Function,Tissue Morphology	Size of muscle cells	0.00175	dinoprost,glutamine,linoleic acid,norepinephrine	4
Nervous System Development and Function	Activation of brain	0.00176	L-methionine,L-tyrosine,norepinephrine	3
Cell-To-Cell Signaling and Interaction,Cellular Function and Maintenance,Hematological System Development and Function,Inflammatory Response	Phagocytosis by alveolar macrophages	0.0018	cyclic AMP,D-sphingosine	2
Cell Death and Survival	Cell death of thymoma cell lines	0.0018	glutamine,hydrocortisone	2
Cardiovascular System Development and Function,Tissue Morphology	Relaxation of aorta	0.0018	L-methionine,norepinephrine	2
Carbohydrate Metabolism	Uptake of monosaccharide	0.00183	cyclic AMP,enalaprilat,hydrocortisone,kynurenic acid,norepinephrine,SAICAR	6
Cardiovascular System Development and Function,Cell Morphology,Embryonic Development,Organ Development,Organ Morphology,Organismal Development,Skeletal and Muscular System Development and Function,Tissue Development,Tissue Morphology	Size of cardiomyocytes	0.00188	glutamine,linoleic acid,norepinephrine	3
Cell Morphology,Skeletal and Muscular System Development and Function	Contraction of muscle cells	0.00194	cyclic AMP,dinoprost,norepinephrine	3
Cell Morphology,Cellular Function and Maintenance	Depolarization of cells	0.00194	kynurenic acid,linoleic acid,norepinephrine	3
Cardiovascular System Development and Function,Tissue Morphology	Contraction of aortic ring tissue	0.00197	dinoprost,norepinephrine	2
Cellular Function and Maintenance,Molecular Transport	Efflux of monovalent inorganic anion	0.00197	cyclic AMP,norepinephrine	2
Cellular Function and Maintenance,Molecular Transport	Efflux of halide	0.00197	cyclic AMP,norepinephrine	2
Cell-To-Cell Signaling and Interaction,Nervous System Development and Function	Synaptic transmission of cells	0.00201	cyclic AMP,glutamine,kynurenic acid,norepinephrine	4
Infectious Diseases	Severe sepsis	0.00208	hydrocortisone,L-carnitine,norepinephrine	3
Gastrointestinal Disease,Inflammatory Disease,Inflammatory Response,Organismal Injury and Abnormalities	Gastrointestinal mucositis	0.00214	glutamine,hydrocortisone,mesalamine	3
Lipid Metabolism,Small Molecule Biochemistry	Storage of triacylglycerol	0.00214	L-methionine,linoleic acid	2
Cellular Development,Embryonic Development,Organ Development,Organismal Development,Reproductive System Development and Function	Maturation of germ cells	0.00221	cyclic AMP,hydrocortisone,linoleic acid	3
Carbohydrate Metabolism	Gluconeogenesis of hepatocytes	0.00233	citrulline,glutamine	2
Cell Cycle	Arrest in interphase of lymphocytes	0.00233	cyclic AMP,quinolinic acid	2
Cell-To-Cell Signaling and Interaction,Inflammatory Response	Immune response of phagocytes	0.00235	7-hydroxycoumarin,cyclic AMP,D-sphingosine,norepinephrine,resolvin D2,uric acid	6
Cell-To-Cell Signaling and Interaction,Cellular Function and Maintenance,Inflammatory Response	Phagocytosis of cells	0.0024	cyclic AMP,D-sphingosine,leukotriene D4,norepinephrine,resolvin D2,uric acid	6
Neurological Disease,Skeletal and Muscular Disorders	Neuromuscular disease	0.0025	4-hydroxy-3-methoxyphenylacetic acid,citrulline,cyclic AMP,D-sphingosine,hydrocortisone,kynurenic acid,L-carnitine,linoleic acid,neopterin,quinolinic acid,uric acid	11
Cell Morphology,Skeletal and Muscular System Development and Function	Contraction of smooth muscle cells	0.00251	dinoprost,norepinephrine	2
Carbohydrate Metabolism	Synthesis of carbohydrate	0.00277	cyclic AMP,dinoprost,hydrocortisone,kynurenic acid,L-methionine,linoleic acid,norepinephrine,pterosin B,uric acid	9
Cell-To-Cell Signaling and Interaction	Activation of cells	0.00284	cyclic AMP,delta-aminolevulinic acid,dinoprost,kynurenic acid,L-methionine,L-tyrosine,lauric acid,leukotriene D4,linoleic acid,norepinephrine,quinolinic acid,uric acid	12
Cell-To-Cell Signaling and Interaction,Inflammatory Response	Immune response of leukocytes	0.00285	7-hydroxycoumarin,cyclic AMP,D-sphingosine,glutamine,norepinephrine,resolvin D2,uric acid	7
Cell-To-Cell Signaling and Interaction,Molecular Transport,Small Molecule Biochemistry	Quantity of catecholamine	0.00286	4-hydroxy-3-methoxyphenylacetic acid,hydrocortisone,kynurenic acid,norepinephrine	4
Organismal Injury and Abnormalities,Renal and Urological Disease	Damage of kidney tissue	0.00286	uric acid	1
Cellular Function and Maintenance,Molecular Transport	Exocytosis by insulinoma cells	0.00286	cyclic AMP	1
Energy Production,Lipid Metabolism,Molecular Transport,Small Molecule Biochemistry	Depletion of malic acid	0.00286	glutamine	1
Cellular Compromise,Neurological Disease,Organ Morphology,Organismal Injury and Abnormalities	Atrophy of cortical neurons	0.00286	quinolinic acid	1
Lipid Metabolism,Small Molecule Biochemistry	Inhibition of lipid peroxide	0.00286	citrulline	1
Cellular Assembly and Organization	Development of dense core granules	0.00286	cyclic AMP	1
Connective Tissue Development and Function,Lipid Metabolism,Small Molecule Biochemistry,Tissue Morphology	Lipolysis of adipoblasts	0.00286	norepinephrine	1
Hereditary Disorder,Neurological Disease,Organismal Injury and Abnormalities,Psychological Disorders,Skeletal and Muscular Disorders	Stage III Huntington disease	0.00286	hydrocortisone	1
Cellular Compromise	Oxidative stress response of cervical cancer cell lines	0.00286	glutamine	1
Cardiovascular System Development and Function,Tissue Morphology	Contraction of uterine artery	0.00286	norepinephrine	1
Cancer,Organismal Injury and Abnormalities,Reproductive System Disease	Angiogenesis of endometrial adenocarcinoma	0.00286	dinoprost	1
Cellular Growth and Proliferation,Organismal Development	Growth of Staphylococcus epidermidis	0.00286	lauric acid	1
Connective Tissue Disorders,Inflammatory Disease,Inflammatory Response,Metabolic Disease,Organismal Injury and Abnormalities,Skeletal and Muscular Disorders	Refractory gout	0.00286	uric acid	1
Hereditary Disorder,Neurological Disease,Organismal Injury and Abnormalities,Psychological Disorders,Skeletal and Muscular Disorders	End-stage Huntington disease	0.00286	kynurenic acid	1
Cellular Assembly and Organization,Cellular Function and Maintenance	Redistribution of microtubules	0.00286	linoleic acid	1
Cancer,Cellular Movement,Organismal Injury and Abnormalities,Tumor Morphology	Invasion of chondrosarcoma cells	0.00286	cyclic AMP	1
Cell Death and Survival	Killing of Propionibacterium acnes ATCC 6919	0.00286	lauric acid	1
Cardiovascular System Development and Function,Organismal Development,Tissue Morphology	Vasodilation of radial artery	0.00286	oxypurinol	1
Inflammatory Response	Fungicidal activity of neutrophils	0.00286	norepinephrine	1
Cell-To-Cell Signaling and Interaction,Cellular Compromise,Cellular Function and Maintenance,Hematological System Development and Function,Inflammatory Response	Respiratory burst of lymphocytes	0.00286	cyclic AMP	1
Endocrine System Development and Function,Molecular Transport,Small Molecule Biochemistry	Secretion of androgen	0.00286	hydrocortisone	1
Cellular Compromise	Acidification of epithelial cell lines	0.00286	uridine	1
Cell Signaling,Lipid Metabolism,Small Molecule Biochemistry	Upregulation of 2-arachidonoylglycerol	0.00286	linoleic acid	1
Hereditary Disorder,Neurological Disease,Organismal Injury and Abnormalities,Psychological Disorders,Skeletal and Muscular Disorders	Stage IV Huntington disease	0.00286	hydrocortisone	1
Cardiovascular System Development and Function	Desensitization of mesenteric vein	0.00286	norepinephrine	1
Lipid Metabolism,Small Molecule Biochemistry	Synthesis of tetracosahexaenoic acid	0.00286	18:3(n-3) fatty acid	1
Neurological Disease	Interictal bursts of neurons	0.00286	cyclic AMP	1
Hematological Disease,Metabolic Disease,Nutritional Disease,Organismal Injury and Abnormalities,Renal and Urological Disease	Chemotherapy induced hyperuricemia	0.00286	uric acid	1
Cellular Compromise,Organ Morphology,Organismal Injury and Abnormalities,Tissue Morphology	Destruction of striatal neurons	0.00286	quinolinic acid	1
Nervous System Development and Function	Dozing	0.00286	L-carnitine	1
Cell Death and Survival,Cellular Function and Maintenance	Clearance of leukemia cell lines	0.00286	D-sphingosine	1
Tissue Development	Response of brown adipose tissue	0.00286	norepinephrine	1
Cell Cycle,Gene Expression	Binding of M box motif	0.00286	cyclic AMP	1
Connective Tissue Disorders,Organismal Injury and Abnormalities,Skeletal and Muscular Disorders	Arthrofibrosis	0.00286	hydrocortisone	1
Inflammatory Disease,Inflammatory Response,Neurological Disease,Organismal Injury and Abnormalities	Borna disease	0.00286	uric acid	1
Developmental Disorder,Organismal Injury and Abnormalities,Reproductive System Disease	Abortion of embryo	0.00286	hydrocortisone	1
Metabolic Disease,Organismal Injury and Abnormalities	Secondary carnitine deficiency	0.00286	L-carnitine	1
Cellular Growth and Proliferation,Organismal Development	Growth of Staphylococcus aureus 8325 ATCC 35556	0.00286	lauric acid	1
Amino Acid Metabolism,Small Molecule Biochemistry	Depletion of L-aspartic acid	0.00286	glutamine	1
Cellular Compromise	Acidification of embryonic cell lines	0.00286	uridine	1
Amino Acid Metabolism,Small Molecule Biochemistry	Depletion of L-glutamic acid	0.00286	glutamine	1
Cancer,Gastrointestinal Disease,Hepatic System Disease,Organismal Injury and Abnormalities	Hyperplasia of cholangiocytes	0.00286	cyclic AMP	1
Lipid Metabolism,Small Molecule Biochemistry	Incorporation of 20:4(n-6) fatty acids	0.00286	linoleic acid	1
Cell Death and Survival,Cell Morphology,Nervous System Development and Function,Neurological Disease,Tissue Morphology	Loss of striatal interneurons	0.00286	quinolinic acid	1
Cell Morphology,Nervous System Development and Function	Innervation of globus pallidus	0.00286	quinolinic acid	1
Amino Acid Metabolism	Quantity of levodopa	0.00286	hydrocortisone	1
Neurological Disease,Organismal Injury and Abnormalities	Astrocytosis of striatum	0.00286	quinolinic acid	1
Cancer,Endocrine System Disorders,Organismal Injury and Abnormalities	Bilateral adrenal hyperplasia	0.00286	hydrocortisone	1
Protein Synthesis	Synthesis of protein	0.0029	citrulline,dinoprost,glutamine,hydrocortisone,L-methionine,linoleic acid,norepinephrine,uric acid	8
Cell Cycle,Gene Expression	Binding of C/EBP binding site	0.00291	hydrocortisone,norepinephrine	2
Cell-To-Cell Signaling and Interaction,Cellular Function and Maintenance,Hematological System Development and Function,Inflammatory Response	Phagocytosis by monocyte-derived macrophages	0.00334	cyclic AMP,resolvin D2	2
Drug Metabolism,Lipid Metabolism,Small Molecule Biochemistry	Synthesis of prostaglandin E2	0.0034	2,7,8-trimethyl-2-(beta-carboxyethyl)-6-hydroxychroman,D-sphingosine,hydrocortisone,mesalamine,norepinephrine	5
Molecular Transport	Export of molecule	0.00361	cyclic AMP,L-methionine,linoleic acid,neopterin,norepinephrine,uric acid	6
Cancer,Cellular Development,Cellular Growth and Proliferation,Organismal Injury and Abnormalities,Tumor Morphology	Proliferation of tumor cells	0.00368	cyclic AMP,dinoprost,L-carnitine,L-methionine,leukotriene D4,linoleic acid,norepinephrine	7
Carbohydrate Metabolism,Cellular Function and Maintenance,Molecular Transport,Small Molecule Biochemistry	Transport of D-glucose	0.00369	cyclic AMP,glutamine,L-methionine,L-tyrosine	4
Cell Cycle,Gene Expression	Binding of cAMP response element	0.0038	cyclic AMP,dinoprost	2
Carbohydrate Metabolism	Quantity of carbohydrate	0.00383	citrulline,dinoprost,glutamine,hydrocortisone,leukotriene D4,leukotriene E4,norepinephrine,pterosin B,uridine	9
Energy Production,Lipid Metabolism,Small Molecule Biochemistry	Oxidation of lipid	0.00387	dinoprost,glutamine,L-carnitine,linoleic acid,norepinephrine	5
Cancer,Organismal Injury and Abnormalities,Renal and Urological Disease	Chromophobe renal cell carcinoma	0.0039	gamma-glutamylphenylalanine,glutamine,ophthalmic acid,pyrrolidonecarboxylic acid	4
Cell Signaling,Nucleic Acid Metabolism,Small Molecule Biochemistry	Binding of guanosine 5'-O-(3-thiotriphosphate)	0.0039	kynurenic acid,linoleic acid,norepinephrine	3
Energy Production,Lipid Metabolism,Small Molecule Biochemistry	Oxidation of long chain fatty acid	0.004	glutamine,L-carnitine,norepinephrine	3
Cardiovascular System Development and Function,Tissue Morphology	Relaxation of aortic ring tissue	0.00403	dinoprost,norepinephrine	2
Hematological Disease,Immunological Disease,Respiratory Disease	Eosinophilia of airway	0.00403	leukotriene E4,uric acid	2
Behavior,Nervous System Development and Function	Working memory	0.00403	hydrocortisone,quinolinic acid	2
Cell-To-Cell Signaling and Interaction,Cellular Function and Maintenance,Inflammatory Response	Phagocytosis of E. coli	0.00428	cyclic AMP,resolvin D2	2
Skeletal and Muscular System Development and Function	Contraction of smooth muscle	0.00442	dinoprost,leukotriene D4,leukotriene E4	3
Neurological Disease	Dyskinesia	0.00452	citrulline,cyclic AMP,hydrocortisone,kynurenic acid,L-methionine,linoleic acid,neopterin,quinolinic acid	8
DNA Replication, Recombination, and Repair	Synthesis of genomic DNA	0.00453	D-sphingosine,dinoprost	2
Cellular Growth and Proliferation,Organismal Development	Growth of Yersinia pestis	0.00453	GMP,L-methionine	2
Neurological Disease	Movement Disorders	0.00453	4-hydroxy-3-methoxyphenylacetic acid,citrulline,cyclic AMP,glutamine,hydrocortisone,kynurenic acid,L-methionine,linoleic acid,neopterin,norepinephrine,quinolinic acid,uric acid	12
Immunological Disease	Immunosuppression	0.00479	cyclic AMP,norepinephrine	2
Cellular Development,Cellular Growth and Proliferation,Hematological System Development and Function,Lymphoid Tissue Structure and Development	Proliferation of CD4+ T-lymphocytes	0.00486	cyclic AMP,glutamine,linoleic acid	3
Skeletal and Muscular System Development and Function	Function of smooth muscle	0.00498	cyclic AMP,dinoprost,norepinephrine	3
Organismal Development	Growth of vessel	0.00501	cyclic AMP,hydrocortisone,leukotriene D4,norepinephrine	4
Molecular Transport	Secretion of molecule	0.00511	cyclic AMP,D-sphingosine,dinoprost,hydrocortisone,kynurenic acid,L-methionine,linoleic acid,norepinephrine,terbutaline	9
Cardiovascular System Development and Function,Organismal Development	Growth of blood vessel	0.00521	cyclic AMP,leukotriene D4,norepinephrine	3
Cellular Development,Cellular Growth and Proliferation,Hair and Skin Development and Function	Proliferation of epithelial cell lines	0.00551	dinoprost,glutamine,linoleic acid,norepinephrine,pyridoxal	5
Cellular Development,Connective Tissue Development and Function	Adipogenesis of adipocytes	0.0056	hydrocortisone,norepinephrine	2
Connective Tissue Development and Function,Lipid Metabolism,Small Molecule Biochemistry	Lipolysis of fibroblast cell lines	0.0056	cyclic AMP,norepinephrine	2
Behavior	Stereotypy	0.0056	kynurenic acid,norepinephrine	2
Cell Death and Survival,DNA Replication, Recombination, and Repair	Fragmentation of DNA	0.00562	2-methoxyestrone,dinoprost,quinolinic acid,uric acid	4
Cancer,Gastrointestinal Disease,Hepatic System Disease,Organismal Injury and Abnormalities	Hepatocellular carcinoma	0.00567	3-methylglutarylcarnitine,decanoylcarnitine,glutamine,glycocholic acid,glycodeoxycholic acid,L-tyrosine,linoleic acid,pyrrolidonecarboxylic acid,tiglylcarnitine,uric acid	10
Lipid Metabolism,Molecular Transport,Small Molecule Biochemistry	Release of arachidonic acid	0.0057	D-sphingosine,enalaprilat,norepinephrine	3
Cell-To-Cell Signaling and Interaction,Hematological System Development and Function,Inflammatory Response	Anti-inflammatory response of T lymphocytes	0.00572	cyclic AMP	1
Cell-To-Cell Signaling and Interaction,Cellular Growth and Proliferation	Excitation of kidney cell lines	0.00572	norepinephrine	1
Cell Death and Survival,Cell Morphology,Nervous System Development and Function,Neurological Disease,Tissue Morphology	Loss of projection neurons	0.00572	quinolinic acid	1
Neurological Disease,Organismal Injury and Abnormalities	Neuropathy of striatum	0.00572	quinolinic acid	1
Cancer,Organismal Injury and Abnormalities	Field cancerization	0.00572	delta-aminolevulinic acid	1
Lipid Metabolism,Small Molecule Biochemistry	Lipolysis of non-esterified fatty acid	0.00572	norepinephrine	1
Cancer,Dermatological Diseases and Conditions,Organismal Injury and Abnormalities	Mild to moderate stage scalp actinic keratosis	0.00572	delta-aminolevulinic acid	1
Cell Death and Survival,Cell Morphology,Nervous System Development and Function,Neurological Disease,Tissue Morphology	Loss of striatopallidal neurons	0.00572	quinolinic acid	1
Amino Acid Metabolism,Endocrine System Development and Function,Post-Translational Modification,Small Molecule Biochemistry	Glucuronidation of L-triiodothyronine	0.00572	hydrocortisone	1
Cancer,Organismal Injury and Abnormalities,Reproductive System Disease,Tissue Morphology,Tumor Morphology	Area of mammary tumor	0.00572	linoleic acid	1
Neurological Disease,Organismal Injury and Abnormalities,Reproductive System Disease	Functional hypothalamic amenorrhea	0.00572	hydrocortisone	1
Cell-To-Cell Signaling and Interaction,Cellular Growth and Proliferation,Hair and Skin Development and Function	Excitation of epithelial cell lines	0.00572	norepinephrine	1
Neurological Disease,Organismal Injury and Abnormalities	Atrophy of anterior horn of the spinal cord	0.00572	uridine	1
Nucleic Acid Metabolism,Small Molecule Biochemistry	Conversion of GMP	0.00572	glutamine	1
Endocrine System Development and Function	Exocytotic capacity of beta islet cells	0.00572	cyclic AMP	1
Dermatological Diseases and Conditions,Gastrointestinal Disease,Inflammatory Disease,Organismal Injury and Abnormalities	Actinic cheilitis	0.00572	delta-aminolevulinic acid	1
Amino Acid Metabolism,Lipid Metabolism,Molecular Transport,Small Molecule Biochemistry	Depletion of GABA	0.00572	glutamine	1
Amino Acid Metabolism,Molecular Transport,Small Molecule Biochemistry	Export of homocysteine	0.00572	L-methionine	1
Post-Translational Modification	Nitration of protein fragment	0.00572	L-tyrosine	1
Cell Cycle	Mitosis of pancreatic cancer cell lines	0.00572	L-methionine	1
Hematological Disease,Immunological Disease	Tumor lysis syndrome	0.00572	uric acid	1
Lipid Metabolism,Small Molecule Biochemistry	Production of oleoylethanolamide	0.00572	norepinephrine	1
Lipid Metabolism,Molecular Transport,Small Molecule Biochemistry	Accumulation of 22:6(n-3) fatty acids	0.00572	18:3(n-3) fatty acid	1
Cellular Development,Embryonic Development,Organ Development,Organismal Development,Reproductive System Development and Function	Delay in maturation of sperm	0.00572	hydrocortisone	1
Cardiovascular System Development and Function,Tissue Morphology	Contraction of iliac artery	0.00572	norepinephrine	1
Lipid Metabolism,Small Molecule Biochemistry,Vitamin and Mineral Metabolism	Metabolism of 2-hydroxyestradiol	0.00572	norepinephrine	1
Cell Death and Survival,Cell Morphology,Nervous System Development and Function,Neurological Disease,Organ Morphology,Organismal Development,Tissue Morphology	Loss of striatonigral neurons	0.00572	quinolinic acid	1
Cellular Growth and Proliferation,Tissue Development	Proliferation of follicular cells	0.00572	cyclic AMP	1
Drug Metabolism,Molecular Transport,Small Molecule Biochemistry	Accumulation of flutamide	0.00572	leukotriene D4	1
Nervous System Development and Function,Organ Development	Function of striatum	0.00572	quinolinic acid	1
Cell Signaling,Molecular Transport,Small Molecule Biochemistry	Uptake of nitric oxide	0.00572	linoleic acid	1
Cellular Development,Cellular Growth and Proliferation,Endocrine System Development and Function,Nervous System Development and Function,Organ Development	Growth of somatotrophs	0.00572	cyclic AMP	1
Cellular Movement	Chemorepulsion of growth cone	0.00572	cyclic AMP	1
Cell-To-Cell Signaling and Interaction	Closure of gap junctions	0.00572	norepinephrine	1
Cellular Compromise,Neurological Disease	Injury of oligodendrocytes	0.00572	2-aminoadipic acid	1
Cellular Movement,Immune Cell Trafficking,Inflammatory Response	Invasion of neutrophils	0.00572	uric acid	1
Cell-To-Cell Signaling and Interaction,Cellular Growth and Proliferation,Embryonic Development	Excitation of embryonic cell lines	0.00572	norepinephrine	1
Lipid Metabolism,Small Molecule Biochemistry	Solubilization of cholesterol	0.00572	linoleic acid	1
Amino Acid Metabolism,Small Molecule Biochemistry	Release of glutamine	0.00572	glutamine	1
Carbohydrate Metabolism,Small Molecule Biochemistry	Phosphorylation of inositol	0.00572	norepinephrine	1
Cell Death and Survival	Cell viability of thymoma cell lines	0.00572	glutamine	1
Dermatological Diseases and Conditions,Organismal Injury and Abnormalities	Keloid	0.00572	hydrocortisone	1
Tissue Morphology	Contraction of mesentery	0.00572	norepinephrine	1
Connective Tissue Disorders,Inflammatory Disease,Inflammatory Response,Organismal Injury and Abnormalities,Tissue Morphology	Swelling of submucosa	0.00572	leukotriene E4	1
Behavior	Place learning	0.00572	quinolinic acid	1
Cellular Development,Cellular Growth and Proliferation,Embryonic Development,Organismal Development,Tissue Morphology	Quantity of embryoblast cells	0.00572	L-methionine	1
Cell Morphology,Connective Tissue Development and Function	Cell rounding of cardiac fibroblasts	0.00572	cyclic AMP	1
Cardiovascular Disease	Cardiovascular insufficiency	0.00572	hydrocortisone	1
Cellular Assembly and Organization	Generation of membrane ruffles	0.00572	leukotriene D4	1
Small Molecule Biochemistry	Phosphorylation of D-sphingosine	0.00572	D-sphingosine	1
Cellular Growth and Proliferation	Inhibition of kidney cancer cell lines	0.00572	kynurenic acid	1
Cell-To-Cell Signaling and Interaction,Embryonic Development	Syncytialization of cytotrophoblastic cells	0.00572	uric acid	1
Cell Cycle,Reproductive System Development and Function	Arrest in S phase of breast cell lines	0.00572	glutamine	1
Cell Cycle	Arrest in mid-G1 phase of peripheral blood lymphocytes	0.00572	quinolinic acid	1
Behavior,Nutritional Disease	Fasting	0.00572	hydrocortisone	1
Amino Acid Metabolism,Small Molecule Biochemistry	Synthesis of alanine	0.00572	glutamine	1
Skeletal and Muscular Disorders	Constriction of vascular smooth muscle	0.00572	dinoprost	1
Cancer,Dermatological Diseases and Conditions,Organismal Injury and Abnormalities	Mild to moderate stage facial actinic keratosis	0.00572	delta-aminolevulinic acid	1
Cellular Movement	Invasion of embryonic germ cell	0.00572	norepinephrine	1
Cellular Compromise	Acidification of kidney cell lines	0.00572	uridine	1
Cell Morphology,Cellular Function and Maintenance	Depolarization of taste receptor cells	0.00572	linoleic acid	1
Cellular Growth and Proliferation,Organismal Development	Growth of Propionibacterium acnes ATCC 6919	0.00572	lauric acid	1
Cancer,Cellular Development,Organismal Injury and Abnormalities,Tumor Morphology	Maturation of acute myeloid leukemia blast cells	0.00572	cyclic AMP	1
Hereditary Disorder,Neurological Disease,Organismal Injury and Abnormalities,Psychological Disorders,Skeletal and Muscular Disorders	Stage I Huntington disease	0.00572	kynurenic acid	1
Reproductive System Development and Function	Luteinization of stromal cells	0.00572	hydrocortisone	1
Gastrointestinal Disease,Organismal Injury and Abnormalities	Intestinal failure	0.00572	citrulline	1
Cell Morphology	Modulation of cancer cells	0.00572	linoleic acid	1
Carbohydrate Metabolism,Small Molecule Biochemistry	Synthesis of inositol phosphate	0.00582	dinoprost,kynurenic acid,norepinephrine	3
Cell-To-Cell Signaling and Interaction	Quantity of neurotransmitter	0.00586	4-hydroxy-3-methoxyphenylacetic acid,hydrocortisone,kynurenic acid,norepinephrine	4
Amino Acid Metabolism,Molecular Transport,Small Molecule Biochemistry	Transport of neutral amino acid	0.00588	glutamine,L-methionine	2
Lipid Metabolism,Molecular Transport,Small Molecule Biochemistry	Efflux of phospholipid	0.00588	cyclic AMP,linoleic acid	2
Cell-To-Cell Signaling and Interaction,Cellular Function and Maintenance,Inflammatory Response	Phagocytosis of leukemia cell lines	0.00588	cyclic AMP,D-sphingosine	2
Endocrine System Development and Function,Lipid Metabolism,Small Molecule Biochemistry,Vitamin and Mineral Metabolism	Synthesis of aldosterone	0.00588	cyclic AMP,hydrocortisone	2
Endocrine System Development and Function,Lipid Metabolism,Molecular Transport,Small Molecule Biochemistry	Secretion of aldosterone	0.00617	D-sphingosine,norepinephrine	2
Cell Cycle,Connective Tissue Development and Function	Mitogenesis of fibroblast cell lines	0.00617	cyclic AMP,dinoprost	2
Infectious Diseases	Sepsis	0.0062	glutamine,hydrocortisone,L-carnitine,norepinephrine	4
Gastrointestinal Disease,Organismal Injury and Abnormalities	Diarrhea	0.00634	cyclic AMP,glutamine,hydrocortisone,mesalamine	4
Cell Cycle,Gene Expression	Binding of protein binding site	0.00676	cyclic AMP,dinoprost,glutamine,hydrocortisone,norepinephrine	5
Connective Tissue Disorders,Inflammatory Disease,Inflammatory Response,Metabolic Disease,Organismal Injury and Abnormalities,Skeletal and Muscular Disorders	Gout	0.00677	hydrocortisone,uric acid	2
Cancer,Organismal Injury and Abnormalities	Hyperplasia of exocrine cells	0.00677	cyclic AMP,uric acid	2
Cell-To-Cell Signaling and Interaction	Response of granulocytes	0.00689	7-hydroxycoumarin,cyclic AMP,glutamine,resolvin D2	4
Cell Death and Survival,Organismal Injury and Abnormalities	Necrosis of epithelial tissue	0.0069	cyclic AMP,glutamine,homogentisic acid,hydrocortisone,linoleic acid,neopterin,norepinephrine,uric acid	8
Neurological Disease,Organismal Injury and Abnormalities,Psychological Disorders	Disorder of basal ganglia	0.0069	4-hydroxy-3-methoxyphenylacetic acid,citrulline,cyclic AMP,hydrocortisone,kynurenic acid,linoleic acid,neopterin,quinolinic acid,uric acid	9
Cell Death and Survival,Nervous System Development and Function	Survival of sensory neurons	0.00708	cyclic AMP,flupirtine,quinolinic acid	3
DNA Replication, Recombination, and Repair	Metabolism of DNA	0.00731	2-methoxyestrone,cyclic AMP,dinoprost,GMP,quinolinic acid,uric acid	6
Cardiovascular System Development and Function,Tissue Morphology	Contraction of artery	0.0074	dinoprost,norepinephrine	2
Cancer,Cellular Development,Cellular Growth and Proliferation,Organismal Injury and Abnormalities,Tumor Morphology	Proliferation of prostate cancer cells	0.0074	dinoprost,L-methionine	2
Cell-To-Cell Signaling and Interaction,Nervous System Development and Function	Activation of neurons	0.00777	kynurenic acid,linoleic acid,norepinephrine	3
Lipid Metabolism,Molecular Transport,Small Molecule Biochemistry	Release of fatty acid	0.00805	cyclic AMP,D-sphingosine,enalaprilat,norepinephrine	4
Energy Production,Lipid Metabolism,Small Molecule Biochemistry	Oxidation of fatty acid	0.00835	glutamine,L-carnitine,linoleic acid,norepinephrine	4
Cellular Development,Connective Tissue Development and Function,Tissue Development	Differentiation of stromal cells	0.00838	cyclic AMP,hydrocortisone	2
Inflammatory Disease,Ophthalmic Disease,Organismal Injury and Abnormalities	Allergic conjunctivitis	0.00838	hydrocortisone,N-acetyl-Asp-Glu	2
Cell-To-Cell Signaling and Interaction,Nervous System Development and Function	Synaptic transmission of hippocampal cells	0.00838	cyclic AMP,glutamine	2
Endocrine System Development and Function,Lipid Metabolism,Molecular Transport,Small Molecule Biochemistry	Concentration of corticosterone	0.00838	cyclic AMP,hydrocortisone,norepinephrine	3
Dermatological Diseases and Conditions,Immunological Disease,Inflammatory Disease,Inflammatory Response,Organismal Injury and Abnormalities	Bullous dermatitis herpetiformis	0.00857	hydrocortisone	1
Nervous System Development and Function	Neuroprotection of striatal interneurons	0.00857	quinolinic acid	1
Cellular Movement,Connective Tissue Development and Function	Migration of fibrocytes	0.00857	leukotriene D4	1
Connective Tissue Disorders,Inflammatory Disease,Inflammatory Response,Organismal Injury and Abnormalities,Skeletal and Muscular Disorders	Synovitis of osteoarthritis	0.00857	hydrocortisone	1
Cardiovascular System Development and Function,Organismal Development,Tissue Morphology	Vasodilation of hindlimb	0.00857	kynurenic acid	1
Cell Cycle,Nervous System Development and Function	Mitogenesis of Schwann cells	0.00857	cyclic AMP	1
Cell Signaling,Small Molecule Biochemistry	Consumption of nitric oxide	0.00857	uric acid	1
Carbohydrate Metabolism	Quantity of UDP-glucuronic acid	0.00857	uridine	1
Cell-To-Cell Signaling and Interaction,Cellular Growth and Proliferation,Hematological System Development and Function	Induction of peripheral blood lymphocytes	0.00857	uric acid	1
Molecular Transport,Small Molecule Biochemistry	Accumulation of porphyrin	0.00857	delta-aminolevulinic acid	1
Cell-To-Cell Signaling and Interaction,Hematological System Development and Function,Inflammatory Response	Anti-inflammatory response of neutrophils	0.00857	cyclic AMP	1
Endocrine System Disorders,Organismal Injury and Abnormalities	Secondary adrenal gland hypofunction	0.00857	hydrocortisone	1
Connective Tissue Disorders,Hematological Disease,Organismal Injury and Abnormalities	Secondary thrombocytopenia	0.00857	hydrocortisone	1
Connective Tissue Disorders,Inflammatory Disease,Organismal Injury and Abnormalities,Skeletal and Muscular Disorders	Acute bursitis	0.00857	hydrocortisone	1
Connective Tissue Disorders,Inflammatory Disease,Organismal Injury and Abnormalities	Acute nonspecific tenosynovitis	0.00857	hydrocortisone	1
Nervous System Development and Function	Spinal anesthesia	0.00857	norepinephrine	1
Endocrine System Disorders,Organismal Injury and Abnormalities	Primary adrenal gland hypofunction	0.00857	hydrocortisone	1
Cell-To-Cell Signaling and Interaction	Binding of alpha islet cells	0.00857	norepinephrine	1
Cell Death and Survival,Nervous System Development and Function	Survival of interneurons	0.00857	quinolinic acid	1
Cell-mediated Immune Response,Cellular Movement,Hematological System Development and Function,Immune Cell Trafficking,Inflammatory Response,Lymphoid Tissue Structure and Development	Chemotaxis of alpha-beta T lymphocytes	0.00857	leukotriene D4	1
Cell-To-Cell Signaling and Interaction	Activation of Yersinia pestis	0.00857	L-tyrosine	1
Cellular Development,Developmental Disorder	Dedifferentiation of Schwann cells	0.00857	cyclic AMP	1
Cellular Development,Connective Tissue Development and Function	Adipogenesis of brown adipocytes	0.00857	norepinephrine	1
Cardiovascular Disease,Inflammatory Disease,Organismal Injury and Abnormalities	Acute rheumatic carditis	0.00857	hydrocortisone	1
Cell-To-Cell Signaling and Interaction,Renal and Urological System Development and Function	Activation of tubular cells	0.00857	uric acid	1
Developmental Disorder,Hereditary Disorder,Metabolic Disease,Organismal Injury and Abnormalities	Tyrosinemia type II	0.00857	L-tyrosine	1
Carbohydrate Metabolism,Nucleic Acid Metabolism,Small Molecule Biochemistry	Accumulation of UDP-D-glucose	0.00857	uridine	1
Carbohydrate Metabolism	Carboxylation of isocitric acid	0.00857	isocitric acid	1
Lipid Metabolism,Small Molecule Biochemistry	Hydrolysis of inositol phospholipid	0.00857	norepinephrine	1
Cell-To-Cell Signaling and Interaction	Signaling of neutrophils	0.00857	cyclic AMP	1
Cell-To-Cell Signaling and Interaction,Cellular Assembly and Organization	Fusion of multinucleated cells	0.00857	dinoprost	1
Cell-To-Cell Signaling and Interaction,Cellular Growth and Proliferation,Hematological Disease,Hematological System Development and Function,Immunological Disease	Immunosuppression of T lymphocytes	0.00857	cyclic AMP	1
Cell-To-Cell Signaling and Interaction	Binding of Mycobacterium tuberculosis	0.00857	maltose	1
Cardiovascular Disease,Developmental Disorder,Organismal Injury and Abnormalities	Primum atrial septal defect	0.00857	citrulline	1
Cellular Movement,Hematological Disease,Immunological Disease,Inflammatory Disease,Inflammatory Response,Organismal Injury and Abnormalities,Respiratory Disease	Simple pulmonary eosinophilia	0.00857	hydrocortisone	1
Dermatological Diseases and Conditions,Organismal Injury and Abnormalities,Reproductive System Disease	Phimosis	0.00857	hydrocortisone	1
Reproductive System Development and Function	Decidualization of fibroblasts	0.00857	cyclic AMP	1
Cellular Growth and Proliferation	Inhibition of carcinoma cell lines	0.00857	kynurenic acid	1
Lipid Metabolism,Small Molecule Biochemistry	Methylation of 2-hydroxyestradiol	0.00857	S-adenosylhomocysteine	1
Dermatological Diseases and Conditions,Organismal Injury and Abnormalities	Corticosteroid-responsive dermatosis	0.00857	hydrocortisone	1
Cell Signaling,Vitamin and Mineral Metabolism	Metabolism of Ca2+	0.00857	cyclic AMP	1
Cell-To-Cell Signaling and Interaction,Nervous System Development and Function	Long term synaptic depression of corticostriatal neurons	0.00857	cyclic AMP	1
Endocrine System Disorders,Inflammatory Disease,Organismal Injury and Abnormalities	Nonsuppurative thyroiditis	0.00857	hydrocortisone	1
Cell Signaling,Nucleic Acid Metabolism,Small Molecule Biochemistry	Superactivation of cyclic AMP	0.00857	cyclic AMP	1
Cell-To-Cell Signaling and Interaction,Nervous System Development and Function	Activation of noradrenergic neurons	0.00857	norepinephrine	1
Inflammatory Disease,Ophthalmic Disease,Organismal Injury and Abnormalities	Sympathetic uveitis	0.00857	hydrocortisone	1
Small Molecule Biochemistry	Production of 2-oxoglutaric acid	0.00857	glutamine	1
Dermatological Diseases and Conditions,Infectious Diseases,Ophthalmic Disease,Organismal Injury and Abnormalities	Herpes zoster ophthalmicus	0.00857	hydrocortisone	1
Cell Death and Survival,Cellular Compromise	Cytotoxicity of peritoneal macrophages	0.00857	uric acid	1
Nervous System Development and Function	Modification of striatum	0.00857	quinolinic acid	1
Cellular Development,Cellular Growth and Proliferation,Nervous System Development and Function	Neurogenesis of nervous tissue cell lines	0.00857	hydrocortisone	1
Cell-To-Cell Signaling and Interaction,Nervous System Development and Function	Activation of CA3 neurons	0.00857	norepinephrine	1
Drug Metabolism	Consumption of glutathione	0.00857	uric acid	1
Developmental Disorder,Hereditary Disorder,Metabolic Disease,Organismal Injury and Abnormalities	Alkaptonuria	0.00857	homogentisic acid	1
Cardiovascular System Development and Function	Basal renal vascular resistance	0.00857	norepinephrine	1
Inflammatory Disease,Ophthalmic Disease,Organismal Injury and Abnormalities	Disseminated choroiditis	0.00857	hydrocortisone	1
Cellular Movement,Hematological System Development and Function	Transendothelial migration of hematopoietic progenitor cells	0.00857	leukotriene D4	1
Nucleic Acid Metabolism,Small Molecule Biochemistry	Conversion of GDP	0.00857	glutamine	1
Immunological Disease,Inflammatory Disease,Inflammatory Response,Ophthalmic Disease,Organismal Injury and Abnormalities	Allergic marginal corneal ulcer	0.00857	hydrocortisone	1
Cellular Movement,Hematological System Development and Function,Immune Cell Trafficking,Inflammatory Response	Chemotaxis of inflammatory leukocytes	0.00857	cyclic AMP	1
Cell-To-Cell Signaling and Interaction,Cellular Growth and Proliferation,Nervous System Development and Function	Excitation of noradrenergic neurons	0.00857	cyclic AMP	1
Dermatological Diseases and Conditions,Gastrointestinal Disease,Infectious Diseases,Organismal Injury and Abnormalities	Herpes labialis	0.00857	hydrocortisone	1
Developmental Disorder,Hereditary Disorder,Metabolic Disease,Organismal Injury and Abnormalities,Renal and Urological Disease	Primary systemic carnitine deficiency	0.00857	L-carnitine	1
Organ Morphology,Organismal Functions	Repair of lung	0.00857	uric acid	1
Cardiovascular Disease,Infectious Diseases,Organismal Injury and Abnormalities	Trichinosis with cardiac involvement	0.00857	hydrocortisone	1
Carbohydrate Metabolism,Nucleic Acid Metabolism,Small Molecule Biochemistry	Accumulation of UDP-N-acetylglucosamine	0.00857	uridine	1
Infectious Diseases,Organismal Injury and Abnormalities,Respiratory Disease	Fulminating pulmonary tuberculosis	0.00857	hydrocortisone	1
Endocrine System Development and Function,Molecular Transport,Small Molecule Biochemistry	Secretion of melatonin	0.00857	norepinephrine	1
Cellular Movement,Hematological System Development and Function,Immune Cell Trafficking,Inflammatory Response	Migration of dendritic cells	0.00886	cyclic AMP,leukotriene D4,norepinephrine	3
Behavior	Aversive behavior	0.00907	linoleic acid,norepinephrine	2
Cell Morphology,Cellular Function and Maintenance	Transmembrane potential	0.00916	cyclic AMP,glutamine,hydrocortisone,L-carnitine,oxypurinol	5
Developmental Disorder,Hereditary Disorder,Metabolic Disease,Organismal Injury and Abnormalities	Inborn error of amino acid metabolism	0.00919	homogentisic acid,L-carnitine,L-tyrosine	3
Cell Morphology,Cell-To-Cell Signaling and Interaction,Cellular Function and Maintenance,Nervous System Development and Function	Depolarization of neurons	0.00942	kynurenic acid,norepinephrine	2
Hereditary Disorder,Neurological Disease,Organismal Injury and Abnormalities,Psychological Disorders,Skeletal and Muscular Disorders	Huntington Disease	0.0096	citrulline,cyclic AMP,hydrocortisone,kynurenic acid,linoleic acid,neopterin,quinolinic acid	7
Lipid Metabolism,Small Molecule Biochemistry	Binding of lipid	0.0097	hydrocortisone,L-carnitine,norepinephrine	3
Cell Death and Survival	Apoptosis of granulosa cells	0.0101	cyclic AMP,dinoprost	2
Cardiovascular Disease,Organismal Injury and Abnormalities	Vascular leak syndrome	0.0105	leukotriene D4,leukotriene E4	2
Cardiovascular System Development and Function,Cell Morphology,Organ Development,Organ Morphology,Skeletal and Muscular System Development and Function	Contraction of cardiomyocytes	0.0105	cyclic AMP,norepinephrine	2
Cell Morphology,Cellular Assembly and Organization,Cellular Function and Maintenance	Reorganization of filaments	0.0105	hydrocortisone,linoleic acid	2
Neurological Disease,Skeletal and Muscular Disorders	Progressive neuromuscular disease	0.0108	4-hydroxy-3-methoxyphenylacetic acid,D-sphingosine,hydrocortisone,kynurenic acid,L-carnitine,uric acid	6
Organismal Development	Secretion of mucus	0.0109	leukotriene D4,leukotriene E4	2
Cardiovascular System Development and Function,Cell Morphology,Organ Morphology,Organismal Development,Skeletal and Muscular System Development and Function,Tissue Morphology	Morphology of ventricular myocytes	0.0109	cyclic AMP,linoleic acid	2
Carbohydrate Metabolism,Lipid Metabolism,Small Molecule Biochemistry	Exposure of phosphatidylserine	0.0113	D-sphingosine,S-adenosylhomocysteine	2
Dermatological Diseases and Conditions,Organismal Injury and Abnormalities	Hypertrophic scarring	0.0114	hydrocortisone	1
Neurological Disease	Fragmentation of neurites	0.0114	D-erythro-dihydrosphingosine	1
Molecular Transport,Nucleic Acid Metabolism,Small Molecule Biochemistry	Uptake of uracil	0.0114	oxypurinol	1
Cardiovascular System Development and Function,Tissue Morphology	Contraction of vena cava	0.0114	norepinephrine	1
Cellular Compromise,Neurological Disease,Organismal Injury and Abnormalities	Atrophy of projection neurons	0.0114	quinolinic acid	1
Cell-To-Cell Signaling and Interaction	Activation of skin cell lines	0.0114	lauric acid	1
Inflammatory Disease,Organismal Injury and Abnormalities	Symptomatic stage sarcoidosis	0.0114	hydrocortisone	1
Cellular Assembly and Organization	Binding of nucleus	0.0114	norepinephrine	1
Cardiovascular Disease	Intradialytic hypotension	0.0114	L-carnitine	1
Small Molecule Biochemistry	Reduction of molybdate	0.0114	maltose	1
Cellular Function and Maintenance,Connective Tissue Development and Function	Respiration of brown adipocytes	0.0114	norepinephrine	1
Cardiovascular System Development and Function,Tissue Morphology	Contraction of radial artery	0.0114	norepinephrine	1
Cellular Movement	Invasion by trophoblast cell lines	0.0114	cyclic AMP	1
Developmental Disorder,Hematological Disease,Hereditary Disorder,Metabolic Disease,Organismal Injury and Abnormalities,Renal and Urological Disease	Propionic acidemia	0.0114	L-carnitine	1
Cardiovascular System Development and Function	Nitroglycerin tolerance of aorta	0.0114	uric acid	1
Inflammatory Disease,Inflammatory Response,Organismal Injury and Abnormalities,Respiratory Disease	Inflammation of peribronchial tissue	0.0114	uric acid	1
Cardiovascular System Development and Function,Organismal Development,Tissue Morphology	Vasodilation of uterine artery	0.0114	GMP	1
Cell-To-Cell Signaling and Interaction,Inflammatory Response	Anti-inflammatory response of antigen presenting cells	0.0114	cyclic AMP	1
Connective Tissue Disorders,Organismal Injury and Abnormalities,Respiratory Disease	Berylliosis	0.0114	hydrocortisone	1
Amino Acid Metabolism,Endocrine System Development and Function,Small Molecule Biochemistry	Metabolism of L-triiodothyronine	0.0114	hydrocortisone	1
Cell Death and Survival,Nervous System Development and Function	Survival of medium spiny neurons	0.0114	quinolinic acid	1
Nervous System Development and Function	Protection of cholinergic neurons	0.0114	quinolinic acid	1
Cardiovascular Disease,Cellular Compromise,Organ Morphology,Organismal Injury and Abnormalities,Skeletal and Muscular Disorders,Tissue Morphology	Oxidative stress response of myocardium	0.0114	norepinephrine	1
Cancer,Dermatological Diseases and Conditions,Organismal Injury and Abnormalities	Superficial basal cell carcinoma	0.0114	delta-aminolevulinic acid	1
Neurological Disease	Excitotoxic lesion	0.0114	quinolinic acid	1
Organismal Functions	Rotation by rodents	0.0114	quinolinic acid	1
Cancer,Dermatological Diseases and Conditions,Organismal Injury and Abnormalities	Low risk basal cell skin cancer	0.0114	delta-aminolevulinic acid	1
Cellular Assembly and Organization,Cellular Function and Maintenance	Localization of microtubules	0.0114	linoleic acid	1
Nervous System Development and Function,Tissue Morphology	Quantity of projection neurons	0.0114	quinolinic acid	1
Drug Metabolism,Endocrine System Development and Function,Energy Production,Lipid Metabolism,Small Molecule Biochemistry	Oxidation of hydrocortisone	0.0114	dinoprost	1
Cell-mediated Immune Response,Cellular Movement,Hematological System Development and Function,Immune Cell Trafficking,Inflammatory Response,Lymphoid Tissue Structure and Development	Chemotaxis of gamma-delta T lymphocytes	0.0114	leukotriene D4	1
Cellular Development,Cellular Growth and Proliferation,Embryonic Development,Hematological System Development and Function,Hematopoiesis,Humoral Immune Response,Lymphoid Tissue Structure and Development,Organ Development,Organismal Development,Tissue Development	Colony formation of pre-B lymphocytes	0.0114	neopterin	1
Carbohydrate Metabolism,Drug Metabolism,Molecular Transport,Small Molecule Biochemistry	Quantity of doxorubicin	0.0114	citrulline	1
Cell Morphology,Embryonic Development,Organ Development,Organ Morphology,Organismal Development,Reproductive System Development and Function,Tissue Development,Tissue Morphology	Morphology of mammary epithelial cells	0.0114	hydrocortisone	1
Lipid Metabolism,Small Molecule Biochemistry	Incorporation of docosahexaenoic acid	0.0114	linoleic acid	1
Gene Expression	Activation of mRNA	0.0114	hydrocortisone	1
Cardiovascular System Development and Function,Organismal Development	Proliferation of neointima	0.0114	hydrocortisone	1
Reproductive System Development and Function	Erectile function	0.0114	hydrocortisone	1
Cellular Development,Embryonic Development,Organismal Development,Tissue Development	Differentiation of parietal endoderm	0.0114	cyclic AMP	1
Auditory Disease,Inflammatory Disease,Organismal Injury and Abnormalities	External otitis	0.0114	hydrocortisone	1
Cell-To-Cell Signaling and Interaction,Nervous System Development and Function	Desensitization of hippocampal neurons	0.0114	cyclic AMP	1
Drug Metabolism,Endocrine System Development and Function,Lipid Metabolism,Molecular Transport,Small Molecule Biochemistry	Accumulation of beta-estradiol	0.0114	cyclic AMP	1
Cardiovascular Disease,Organismal Injury and Abnormalities,Respiratory Disease	Reperfusion injury of lung	0.0114	resolvin D2	1
Immunological Disease	Serum sickness	0.0114	hydrocortisone	1
Connective Tissue Disorders,Inflammatory Disease,Inflammatory Response,Organismal Injury and Abnormalities,Skeletal and Muscular Disorders	Post-traumatic arthritis	0.0114	hydrocortisone	1
Cellular Growth and Proliferation,Organismal Development	Growth of Burkholderia pseudomallei	0.0114	p-aminobenzoic acid	1
Post-Translational Modification	Carbonyl modification of protein	0.0114	L-carnitine	1
Cardiovascular Disease,Hematological Disease,Organismal Injury and Abnormalities	Erythroblastopenia anemia	0.0114	hydrocortisone	1
Cell-To-Cell Signaling and Interaction,Nervous System Development and Function	Response of interneurons	0.0114	quinolinic acid	1
Behavior	Executive functioning	0.0114	quinolinic acid	1
Inflammatory Disease,Inflammatory Response,Organismal Injury and Abnormalities,Renal and Urological Disease	Acute pyelonephritis	0.0114	L-carnitine	1
Energy Production,Molecular Transport,Nucleic Acid Metabolism,Small Molecule Biochemistry	Efflux of ATP	0.0114	norepinephrine	1
Carbohydrate Metabolism	Synthesis of polysaccharide	0.0114	cyclic AMP,hydrocortisone,linoleic acid,uric acid	4
Cardiovascular Disease,Organismal Injury and Abnormalities	Congestive heart failure	0.0123	enalaprilat,hydrocortisone,oxypurinol	3
Endocrine System Development and Function,Small Molecule Biochemistry	Metabolism of hormone	0.0125	cyclic AMP,dinoprost,hydrocortisone,norepinephrine	4
Cardiovascular System Development and Function,Cell Morphology,Organ Morphology,Organismal Development,Skeletal and Muscular System Development and Function,Tissue Morphology	Morphology of cardiomyocytes	0.0129	cyclic AMP,glutamine,linoleic acid,norepinephrine	4
Cell-To-Cell Signaling and Interaction,Cellular Growth and Proliferation	Stimulation of cells	0.013	cyclic AMP,glutamine,norepinephrine,quinolinic acid,uric acid	5
Nervous System Development and Function	Sleep	0.0133	kynurenic acid,L-carnitine	2
Lipid Metabolism,Molecular Transport,Small Molecule Biochemistry	Accumulation of fatty acid	0.0133	18:3(n-3) fatty acid,uridine	2
Lipid Metabolism,Molecular Transport,Small Molecule Biochemistry	Efflux of cholesterol	0.0133	cyclic AMP,linoleic acid,neopterin	3
Carbohydrate Metabolism,Molecular Transport,Small Molecule Biochemistry	Uptake of 2-deoxyglucose	0.0133	cyclic AMP,hydrocortisone,norepinephrine	3
Cell-To-Cell Signaling and Interaction,Cellular Compromise,Cellular Function and Maintenance,Inflammatory Response	Respiratory burst of leukocytes	0.0137	cyclic AMP,glutamine	2
Molecular Transport	Quantity of K+	0.0137	hydrocortisone,uric acid	2
Cellular Movement,Immune Cell Trafficking,Lymphoid Tissue Structure and Development	Chemotaxis of lymphatic system cells	0.0141	cyclic AMP,D-sphingosine,leukotriene D4	3
Cardiovascular System Development and Function	Contractility of mesenteric artery	0.0142	norepinephrine	1
Protein Degradation,Protein Synthesis	Breakdown of protein	0.0142	hydrocortisone	1
Cancer,Cell-To-Cell Signaling and Interaction,Cellular Function and Maintenance,Inflammatory Response,Organismal Injury and Abnormalities	Phagocytosis of tumor cells	0.0142	resolvin D2	1
Cell Death and Survival	Cell death of projection neurons	0.0142	quinolinic acid	1
Lipid Metabolism,Molecular Transport,Small Molecule Biochemistry	Release of thromboxane B2	0.0142	norepinephrine	1
Cell Cycle	Arrest in Gap 0-Gap 1 phase of vascular endothelial cells	0.0142	linoleic acid	1
Inflammatory Disease,Inflammatory Response,Ophthalmic Disease,Organismal Injury and Abnormalities	Chorioretinitis	0.0142	hydrocortisone	1
Small Molecule Biochemistry	Production of acetate	0.0142	kynurenic acid	1
Cell Death and Survival,Cellular Compromise,Neurological Disease,Tissue Morphology	Neurodegeneration of interneurons	0.0142	quinolinic acid	1
Small Molecule Biochemistry	Production of ammonia	0.0142	glutamine	1
Small Molecule Biochemistry	Biosynthesis of putrescine	0.0142	cyclic AMP	1
Lipid Metabolism,Small Molecule Biochemistry	Lipogenesis by brown adipocytes	0.0142	norepinephrine	1
Cell Death and Survival,Embryonic Development	Apoptosis of cytotrophoblastic cells	0.0142	uric acid	1
Organ Development,Tissue Development	Growth of intestinal mucosa	0.0142	glutamine	1
Cardiovascular System Development and Function,Tissue Morphology	Contraction of central tail artery	0.0142	norepinephrine	1
Embryonic Development,Organ Development,Organismal Development,Reproductive System Development and Function	Maturation of ovarian follicle	0.0142	hydrocortisone	1
Cell Death and Survival,Cell Morphology,Nervous System Development and Function,Neurological Disease,Organ Morphology,Organismal Development,Organismal Injury and Abnormalities,Psychological Disorders,Tissue Morphology	Loss of medium spiny neurons	0.0142	quinolinic acid	1
Hereditary Disorder,Neurological Disease,Organismal Injury and Abnormalities,Psychological Disorders,Skeletal and Muscular Disorders	Huntington disease grade 0 Huntington disease	0.0142	quinolinic acid	1
Skeletal and Muscular System Development and Function	Relaxation of airway smooth muscle	0.0142	cyclic AMP	1
Cardiovascular System Development and Function,Cellular Movement,Skeletal and Muscular System Development and Function	Twitch of cardiomyocytes	0.0142	norepinephrine	1
Nucleic Acid Metabolism,Small Molecule Biochemistry	Metabolism of ADP	0.0142	cyclic AMP	1
Cellular Assembly and Organization,Cellular Compromise,Cellular Function and Maintenance	Retraction of filopodia	0.0142	dinoprost	1
Cardiovascular System Development and Function,Organ Morphology,Renal and Urological System Development and Function,Tissue Morphology	Relaxation of renal artery	0.0142	oxypurinol	1
Lipid Metabolism,Small Molecule Biochemistry	Conversion of 2-hydroxyestradiol	0.0142	norepinephrine	1
Cell Death and Survival,Cellular Compromise,Neurological Disease,Tissue Morphology	Degeneration of GABAergic neurons	0.0142	quinolinic acid	1
Cell Death and Survival,Cellular Compromise,Neurological Disease,Tissue Morphology	Neurodegeneration of projection neurons	0.0142	quinolinic acid	1
Cell-To-Cell Signaling and Interaction,Cellular Function and Maintenance,Inflammatory Response	Efferocytosis of leukemia cell lines	0.0142	D-sphingosine	1
Infectious Diseases,Inflammatory Disease,Inflammatory Response,Organismal Injury and Abnormalities,Respiratory Disease	Viral pneumonia	0.0142	hydrocortisone	1
Cell-To-Cell Signaling and Interaction	Activation of cervical cancer cell lines	0.0142	uric acid	1
Cardiovascular System Development and Function,Tissue Morphology	Contraction of pulmonary artery	0.0142	norepinephrine	1
Inflammatory Disease,Inflammatory Response,Organismal Injury and Abnormalities,Respiratory Disease	Aspiration pneumonitis	0.0142	hydrocortisone	1
Cell Death and Survival,Cellular Compromise,Neurological Disease,Organismal Injury and Abnormalities,Psychological Disorders,Tissue Morphology	Damage of medium spiny neurons	0.0142	quinolinic acid	1
Cellular Movement,Embryonic Development	Chemotaxis of mesenchymal stem cells	0.0142	uric acid	1
Cancer,Cell Death and Survival,Organismal Injury and Abnormalities,Tumor Morphology	Apoptosis of acute myeloid leukemia blast cells	0.0142	cyclic AMP	1
Cell-To-Cell Signaling and Interaction	Permeability of gap junctions	0.0142	norepinephrine	1
Cellular Function and Maintenance,Molecular Transport	Increased efflux of K+	0.0142	uric acid	1
Cell Death and Survival	Neuronal cell death	0.0148	2-aminoadipic acid,cyclic AMP,flupirtine,kynurenic acid,L-carnitine,L-methionine,norepinephrine,quinolinic acid,uric acid	9
Cardiovascular Disease,Organismal Injury and Abnormalities	Reperfusion injury of organ	0.015	D-sphingosine,resolvin D2	2
Cell Death and Survival	Cell viability of hepatoma cell lines	0.0154	glutamine,L-methionine	2
Cardiovascular System Development and Function,Cellular Development,Cellular Growth and Proliferation,Connective Tissue Development and Function,Digestive System Development and Function,Hepatic System Development and Function,Organ Development,Organismal Development,Tissue Development	Proliferation of hepatic stellate cells	0.0168	cyclic AMP,norepinephrine	2
Cell Death and Survival	Apoptosis of granulosa lutein cells	0.0171	dinoprost	1
Hereditary Disorder,Neurological Disease,Organismal Injury and Abnormalities	Asymptomatic stage spinocerebellar ataxia type 1	0.0171	glutamine	1
Cell Death and Survival	Cell death of interneurons	0.0171	quinolinic acid	1
Cell-To-Cell Signaling and Interaction,Nervous System Development and Function	Activation of interneurons	0.0171	norepinephrine	1
Cancer,Cell Death and Survival,Organismal Injury and Abnormalities,Tumor Morphology	Apoptosis of squamous carcinoma cells	0.0171	delta-aminolevulinic acid	1
Endocrine System Disorders,Metabolic Disease,Organismal Injury and Abnormalities,Reproductive System Disease	Adrenocorticotropic hormone (ACTH) deficiency	0.0171	hydrocortisone	1
Cellular Assembly and Organization,Lipid Metabolism,Small Molecule Biochemistry	Aggregation of liposome	0.0171	uric acid	1

## Sheet: 2D-endogenous metabolites
Categories	Diseases or Functions Annotation	p-value	Molecules	# Molecules
Immunological Disease,Inflammatory Disease,Inflammatory Response,Neurological Disease,Organismal Injury and Abnormalities	Chronic phase experimental autoimmune encephalomyelitis	3.82e-26	carnosine,citric acid,citrulline,cytidine,ethyl glucuronide,gamma-butyrobetaine,gamma-glutamyl-leucine,gamma-glutamyl-valine,gamma-glutamylisoleucine,glutamine,hippuric acid,homocitrulline,kynurenic acid,myrmicacin,N-acetyl-L-phenylalanine,N-caproylglycine,palmitic acid,phenylacetylglycine,phenylpropanoic acid,phloretic acid,prolylhydroxyproline,sebacic acid	22
Cellular Compromise,Lipid Metabolism,Small Molecule Biochemistry	Peroxidation of lipid	1.35e-16	4-hydroxynonenal,acetaminophen,acetyl-L-carnitine,carnosine,citrulline,creatine,dopamine,eriodictyol,glycocyamine,homocarnosine,hyaluronic acid,L-carnitine,L-glutamic acid,L-glutamine,L-proline,linoleic acid,N-acetylserotonin,oxytetracycline,palmitic acid,sinapinic acid,testosterone,uric acid	22
Free Radical Scavenging	Synthesis of reactive oxygen species	6.75e-16	17-alpha-ethinylestradiol,4-hydroxynonenal,4-phenylbutyric acid,5-hydroxytryptamine,5-methyltetrahydrofolic acid,abscisic acid,acetaminophen,acetyl-L-carnitine,carnosine,creatine,cyclic AMP,D-sphingosine,dehydroisoandrosterone,dinoprost,dopamine,enalaprilat,genipin,glutamine,guanosine,hyaluronic acid,hydrocortisone,L-carnitine,L-glutamic acid,L-methionine,L-proline,levodopa,linoleic acid,mevaloni…	43
Lipid Metabolism,Small Molecule Biochemistry	Conversion of lipid	3.27e-14	4-hydroxynonenal,acetaminophen,acetyl-L-carnitine,carnosine,citrulline,creatine,dopamine,eriodictyol,glycocyamine,homocarnosine,hyaluronic acid,L-carnitine,L-glutamic acid,L-glutamine,L-proline,linoleic acid,N-acetylserotonin,NAD+,norepinephrine,oxytetracycline,palmitic acid,sinapinic acid,testosterone,uric acid	24
Cancer,Organismal Injury and Abnormalities,Renal and Urological Disease	Renal oncocytoma	1.13e-12	cysteinylglycine,gamma-glutamyl-leucine,gamma-glutamyl-valine,gamma-glutamylglutamate,gamma-glutamylisoleucine,gamma-glutamylphenylalanine,gamma-glutamyltyrosine,ophthalmic acid,pyrrolidonecarboxylic acid	9
Inflammatory Disease,Inflammatory Response,Neurological Disease,Organismal Injury and Abnormalities	Encephalomyelitis	6.04e-12	17-alpha-ethinylestradiol,carnosine,citric acid,citrulline,cytidine,dehydroisoandrosterone,estriol,ethyl glucuronide,gamma-butyrobetaine,gamma-glutamyl-leucine,gamma-glutamyl-valine,gamma-glutamylisoleucine,glucosamine,glutamine,hippuric acid,homocitrulline,kynurenic acid,myrmicacin,N-acetyl-L-phenylalanine,N-caproylglycine,palmitic acid,phenylacetylglycine,phenylpropanoic acid,phloretic acid,pro…	27
Developmental Disorder,Hereditary Disorder,Metabolic Disease,Organismal Injury and Abnormalities	Mucopolysaccharidosis type I	7.52e-12	13Z,16Z,19Z-docosatrienoic acid,glutamine,Gly-Pro,isoleucylproline,L-glutamic acid,L-methionine,L-proline,L-tyrosine,linoleic acid,palmitic acid	10
Free Radical Scavenging	Production of reactive oxygen species	2.31e-11	17-alpha-ethinylestradiol,4-hydroxynonenal,5-hydroxytryptamine,5-methyltetrahydrofolic acid,abscisic acid,acetaminophen,acetyl-L-carnitine,cyclic AMP,D-sphingosine,dinoprost,dopamine,enalaprilat,glutamine,guanosine,hyaluronic acid,hydrocortisone,L-glutamic acid,L-methionine,levodopa,linoleic acid,mevalonic acid,N-acetylglucosamine,NAD+,norepinephrine,oxypurinol,palmitic acid,propionyl-L-carnitine…	31
Immunological Disease,Inflammatory Disease,Inflammatory Response,Neurological Disease,Organismal Injury and Abnormalities	Experimental autoimmune encephalomyelitis	3.72e-11	17-alpha-ethinylestradiol,carnosine,citric acid,citrulline,cytidine,dehydroisoandrosterone,estriol,ethyl glucuronide,gamma-butyrobetaine,gamma-glutamyl-leucine,gamma-glutamyl-valine,gamma-glutamylisoleucine,glucosamine,glutamine,hippuric acid,homocitrulline,kynurenic acid,myrmicacin,N-acetyl-L-phenylalanine,N-caproylglycine,palmitic acid,phenylacetylglycine,phenylpropanoic acid,phloretic acid,pro…	26
Cell Signaling,Small Molecule Biochemistry	Synthesis of nitric oxide	4.25e-11	5-hydroxytryptamine,7,8-dihydrobiopterin,abscisic acid,acetaminophen,caffeic acid,carnosine,citrulline,cyclic AMP,dehydroisoandrosterone,glucosamine,glutamine,glycocholic acid,glycodeoxycholic acid,hyaluronic acid,L-carnitine,L-glutamic acid,linoleic acid,mevalonic acid,N-acetylglucosamine,N-palmitoylglycine,NAD+,norepinephrine,palmitic acid,resolvin D2,testosterone,uric acid	26
Inflammatory Response,Neurological Disease	Inflammation of central nervous system	5.16e-11	17-alpha-ethinylestradiol,acetaminophen,carnosine,citric acid,citrulline,cytidine,dehydroisoandrosterone,estriol,ethyl glucuronide,gamma-butyrobetaine,gamma-glutamyl-leucine,gamma-glutamyl-valine,gamma-glutamylisoleucine,glucosamine,glutamine,hippuric acid,homocitrulline,hydrocortisone,kynurenic acid,myrmicacin,N-acetyl-L-phenylalanine,N-caproylglycine,palmitic acid,phenylacetylglycine,phenylprop…	29
Cell-To-Cell Signaling and Interaction,Molecular Transport,Small Molecule Biochemistry	Release of neurotransmitter	5.9e-10	5-hydroxytryptamine,cyclic AMP,D-sphingosine,dihydrotetrabenazine,dopamine,enalaprilat,flupirtine,hydrocortisone,kynurenic acid,L-glutamic acid,levodopa,linoleic acid,norclozapine,norepinephrine,testosterone,tetrahydropapaveroline,tyramine,uric acid	18
Free Radical Scavenging	Generation of reactive oxygen species	7.35e-10	4-hydroxynonenal,4-phenylbutyric acid,5-hydroxytryptamine,abscisic acid,acetaminophen,carnosine,cyclic AMP,D-sphingosine,dehydroisoandrosterone,dopamine,genipin,hyaluronic acid,L-carnitine,L-glutamic acid,L-methionine,L-proline,linoleic acid,mycophenolic acid,norepinephrine,oxypurinol,palmitic acid,testosterone,uric acid	23
Neurological Disease,Organismal Injury and Abnormalities	Reye syndrome	9.16e-09	dopamine,glutamine,L-proline,norepinephrine,phenylpropionylglycine,phloretic acid,suberylglycine	7
Energy Production,Molecular Transport,Nucleic Acid Metabolism,Small Molecule Biochemistry	Concentration of ATP	1.22e-08	acetaminophen,creatine,cyclic AMP,glucosamine,glutamine,hyaluronic acid,L-carnitine,L-glutamic acid,linoleic acid,NAD+,palmitic acid,testosterone,uric acid,vitamin A	14
Nervous System Development and Function	Activation of brain	1.43e-08	5-hydroxytryptamine,dopamine,glucosamine,L-glutamic acid,L-methionine,L-tyrosine,levodopa,norepinephrine,testosterone	9
Nervous System Development and Function	Activation of cerebral cortex	1.99e-08	5-hydroxytryptamine,dopamine,glucosamine,L-glutamic acid,levodopa,norepinephrine,testosterone	7
Inflammatory Response	Inflammation of absolute anatomical region	2.24e-08	17-alpha-ethinylestradiol,5-hydroxy-L-tryptophan,acetaminophen,carnosine,citric acid,citrulline,creatine,cytidine,dehydroisoandrosterone,desloratadine,enrofloxacin,estriol,ethyl glucuronide,fluticasone propionate,gamma-butyrobetaine,gamma-glutamyl-leucine,gamma-glutamyl-valine,gamma-glutamylisoleucine,glucosamine,glutamine,hippuric acid,homocitrulline,hyaluronic acid,hydrocortisone,inosine,kynure…	49
Developmental Disorder,Hereditary Disorder,Metabolic Disease,Organismal Injury and Abnormalities	Lysosomal storage disease	2.35e-08	13Z,16Z,19Z-docosatrienoic acid,acetaminophen,D-sphingosine,glutamine,Gly-Pro,isoleucylproline,L-glutamic acid,L-methionine,L-proline,L-tyrosine,levodopa,linoleic acid,palmitic acid	13
Cell Signaling,Nucleic Acid Metabolism,Small Molecule Biochemistry	Synthesis of cyclic AMP	2.39e-08	5-hydroxytryptamine,5-methoxytryptamine,caffeic acid,dinoprost,dopamine,glycocholic acid,glycodeoxycholic acid,hydroxyamphetamine,kynurenic acid,L-glutamic acid,L-normetanephrine,levodopa,metanephrine,norepinephrine,octopamine,palmitic acid,terbutaline,tyramine	18
Free Radical Scavenging	Formation of reactive oxygen species	3.3e-08	acetaminophen,creatine,dopamine,guanosine,L-carnitine,L-glutamic acid,L-methionine,neopterin,palmitic acid,uric acid,uridine,vitamin A	12
Amino Acid Metabolism,Molecular Transport,Small Molecule Biochemistry	Uptake of amino acids	3.52e-08	17beta-estradiol-17-beta-D-glucuronide,estrone sulfate,glutamine,glycocyamine,guanosine,L-glutamic acid,L-methionine,L-tyrosine,leucovorin,N-acetylglucosamine,trans-4-hydroxy-L-proline,xanthurenic acid	12
Cancer,Cell Death and Survival,Organismal Injury and Abnormalities,Tumor Morphology	Cell viability of lung cancer cells	4.58e-08	glutamine,guanosine,inosine,L-glutamic acid,uridine	5
Molecular Transport,Small Molecule Biochemistry	Release of catecholamine	5.52e-08	5-hydroxytryptamine,dehydroisoandrosterone,dihydrotetrabenazine,dopamine,enalaprilat,flupirtine,hydrocortisone,L-glutamic acid,levodopa,muscarine,norclozapine,norepinephrine,testosterone,tetrahydropapaveroline,tyramine	15
Endocrine System Development and Function,Small Molecule Biochemistry	Binding of hormone	6.43e-08	5-hydroxytryptamine,5-methoxytryptamine,dopamine,estriol,hyaluronic acid,N-acetylserotonin,norepinephrine	7
Lipid Metabolism,Molecular Transport,Small Molecule Biochemistry	Secretion of steroid	8.99e-08	17-alpha-ethinylestradiol,5-hydroxytryptamine,cyclic AMP,D-sphingosine,dehydroisoandrosterone,dinoprost,dopamine,kynurenic acid,levodopa,linoleic acid,norepinephrine,testosterone	12
Inflammatory Response,Organismal Injury and Abnormalities	Inflammation of organ	1.12e-07	17-alpha-ethinylestradiol,5-hydroxy-L-tryptophan,acetaminophen,carnosine,citric acid,citrulline,creatine,cytidine,dehydroisoandrosterone,desloratadine,dexpanthenol,dinoprost,enrofloxacin,estriol,ethyl glucuronide,fluticasone propionate,gamma-butyrobetaine,gamma-glutamyl-leucine,gamma-glutamyl-valine,gamma-glutamylisoleucine,glucosamine,glutamine,hippuric acid,homocitrulline,hyaluronic acid,hydroc…	52
Cell Signaling,Nucleic Acid Metabolism,Small Molecule Biochemistry	Binding of guanosine 5'-O-(3-thiotriphosphate)	1.69e-07	5-hydroxytryptamine,dehydroisoandrosterone,dopamine,kynurenic acid,L-glutamic acid,linoleic acid,norepinephrine,palmitic acid,tyramine	9
Amino Acid Metabolism	Quantity of amino acids	2.87e-07	4-phenylbutyric acid,carnosine,citrulline,creatine,glutamine,glycocyamine,hydrocortisone,kynurenic acid,L-glutamic acid,L-methionine,levodopa,N-acetyl-Asp-Glu,testosterone	13
Cardiovascular System Development and Function,Tissue Morphology	Relaxation of artery	3.1e-07	5-hydroxytryptamine,dehydroisoandrosterone,dinoprost,L-methionine,norepinephrine,oxypurinol,testosterone,uric acid	8
Free Radical Scavenging,Molecular Transport	Quantity of reactive oxygen species	3.61e-07	17-alpha-ethinylestradiol,4-hydroxynonenal,abscisic acid,acetaminophen,caffeic acid,citrulline,dehydroisoandrosterone,dinoprost,glutamine,hyaluronic acid,hydrocortisone,L-carnitine,L-glutamic acid,L-methionine,lauric acid,levodopa,N-acetylserotonin,palmitic acid,uric acid	19
Carbohydrate Metabolism	Uptake of monosaccharide	3.88e-07	4-phenylbutyric acid,5-hydroxytryptamine,cyclic AMP,dehydroisoandrosterone,enalaprilat,eriodictyol,glucosamine,hydrocortisone,kynurenic acid,L-glutamic acid,norepinephrine,palmitic acid,phenylpyruvic acid,SAICAR,sinapinic acid,testosterone,tyramine	17
Molecular Transport	Quantity of metal ion	4.21e-07	13Z,16Z,19Z-docosatrienoic acid,5-hydroxytryptamine,abscisic acid,acetaminophen,citric acid,creatine,cyclic AMP,D-sphingosine,dehydroisoandrosterone,dinoprost,dopamine,flupirtine,glutamine,hydrocortisone,icosapent,L-glutamic acid,lauric acid,leukotriene A4,linoleic acid,muscarine,NAD+,norepinephrine,palmitic acid,testosterone,uric acid	25
Amino Acid Metabolism,Molecular Transport,Small Molecule Biochemistry	Transport of amino acids	5.94e-07	17beta-estradiol-17-beta-D-glucuronide,estrone sulfate,glutamine,glycocyamine,guanosine,hydrocortisone,L-glutamic acid,L-methionine,L-tyrosine,leucovorin,N-acetylglucosamine,trans-4-hydroxy-L-proline,xanthurenic acid	13
Infectious Diseases	Replication of Tacaribe virus strain TRVL11573	6.59e-07	2'-deoxyadenosine,dehydroisoandrosterone,guanosine,inosine	4
Developmental Disorder,Hereditary Disorder,Metabolic Disease,Organismal Injury and Abnormalities	Inborn error of carbohydrate metabolism	7.01e-07	13Z,16Z,19Z-docosatrienoic acid,glutamine,Gly-Pro,inosine,isoleucylproline,L-glutamic acid,L-methionine,L-proline,L-tyrosine,linoleic acid,palmitic acid	11
Cellular Assembly and Organization,Cellular Function and Maintenance	Depolarization of cellular membrane	7.05e-07	D-sphingosine,dopamine,guanosine,jasmonic acid,L-glutamic acid,NAD+,norepinephrine,palmitic acid,vanilmandelic acid,vitamin A	10
Molecular Transport	Quantity of metal	7.59e-07	13Z,16Z,19Z-docosatrienoic acid,5-hydroxytryptamine,abscisic acid,acetaminophen,citric acid,creatine,cyclic AMP,D-sphingosine,dehydroisoandrosterone,dinoprost,dopamine,flupirtine,glutamine,hydrocortisone,icosapent,L-glutamic acid,lauric acid,leukotriene A4,levodopa,linoleic acid,muscarine,NAD+,norepinephrine,palmitic acid,testosterone,uric acid	26
Energy Production,Lipid Metabolism,Small Molecule Biochemistry	Oxidation of lipid	8.17e-07	17-alpha-ethinylestradiol,4-phenylbutyric acid,acetaminophen,acetyl-L-carnitine,dinoprost,estriol,glucosamine,glutamine,L-carnitine,linoleic acid,NAD+,norepinephrine,palmitic acid,phenylacetic acid,testosterone,xanthurenic acid	16
Infectious Diseases	Replication of junin virus	1.03e-06	2'-deoxyadenosine,dehydroisoandrosterone,guanosine,inosine	4
Lipid Metabolism,Molecular Transport,Small Molecule Biochemistry	Secretion of steroid hormone	1.41e-06	5-hydroxytryptamine,cyclic AMP,D-sphingosine,dopamine,kynurenic acid,levodopa,norepinephrine	7
Cell Signaling,Molecular Transport,Vitamin and Mineral Metabolism	Quantity of Ca2+	1.79e-06	13Z,16Z,19Z-docosatrienoic acid,5-hydroxytryptamine,abscisic acid,acetaminophen,citric acid,creatine,cyclic AMP,D-sphingosine,dehydroisoandrosterone,dinoprost,dopamine,flupirtine,glutamine,icosapent,L-glutamic acid,lauric acid,leukotriene A4,linoleic acid,muscarine,NAD+,norepinephrine,palmitic acid,testosterone	23
Cell-To-Cell Signaling and Interaction,Drug Metabolism,Molecular Transport,Small Molecule Biochemistry	Release of dopamine	1.91e-06	5-hydroxytryptamine,dihydrotetrabenazine,dopamine,L-glutamic acid,levodopa,norclozapine,norepinephrine,testosterone,tetrahydropapaveroline,tyramine	10
Amino Acid Metabolism,Small Molecule Biochemistry	Release of amino acids	2.09e-06	2-aminoadipic acid,5-hydroxytryptamine,cyclic AMP,dopamine,glutamine,kynurenic acid,L-glutamic acid,levodopa,muscarine,N-acetyl-Asp-Glu	10
Cellular Function and Maintenance	Hyperpolarization of neurons	2.48e-06	5-hydroxytryptamine,dopamine,L-glutamic acid,norepinephrine,tyramine	5
Amino Acid Metabolism,Cell-To-Cell Signaling and Interaction,Molecular Transport,Small Molecule Biochemistry	Release of L-glutamic acid	2.86e-06	2-aminoadipic acid,5-hydroxytryptamine,cyclic AMP,dopamine,glutamine,kynurenic acid,L-glutamic acid,muscarine,N-acetyl-Asp-Glu	9
Nucleic Acid Metabolism,Small Molecule Biochemistry	Synthesis of nucleotide	2.91e-06	5-hydroxytryptamine,5-methoxytryptamine,acetaminophen,caffeic acid,dinoprost,dopamine,glutamine,glycocholic acid,glycodeoxycholic acid,hydroxyamphetamine,kynurenic acid,L-carnitine,L-glutamic acid,L-normetanephrine,levodopa,metanephrine,mycophenolic acid,norepinephrine,octopamine,palmitic acid,terbutaline,tyramine	22
Nervous System Development and Function	Response of glossopharyngeal nerve	3.07e-06	citric acid,L-glutamic acid,lauric acid,linoleic acid	4
Lipid Metabolism,Molecular Transport,Small Molecule Biochemistry	Secretion of lipid	3.39e-06	17-alpha-ethinylestradiol,5-hydroxytryptamine,cyclic AMP,D-sphingosine,dehydroisoandrosterone,dinoprost,dopamine,kynurenic acid,L-methionine,levodopa,linoleic acid,norepinephrine,terbutaline,testosterone	14
Amino Acid Metabolism,Molecular Transport,Small Molecule Biochemistry	Concentration of phosphocreatine	4.15e-06	creatine,glycocyamine,L-glutamic acid,L-methionine	4
Cellular Assembly and Organization,Cellular Function and Maintenance	Depolarization of mitochondrial membrane	4.25e-06	D-sphingosine,guanosine,jasmonic acid,L-glutamic acid,NAD+,palmitic acid,vitamin A	7
Cell Death and Survival	Killing of Yersinia pestis	4.29e-06	lauric acid,linoleic acid,palmitic acid	3
Cell-To-Cell Signaling and Interaction	Activation of central nervous system cells	4.73e-06	5-hydroxytryptamine,carnosine,dopamine,glucosamine,hyaluronic acid,L-glutamic acid,norepinephrine,palmitic acid,saxitoxin	9
Nucleic Acid Metabolism,Small Molecule Biochemistry	Metabolism of nucleotide	5.2e-06	5-hydroxytryptamine,5-methoxytryptamine,acetaminophen,caffeic acid,cyclic AMP,dinoprost,dopamine,glutamine,glycocholic acid,glycodeoxycholic acid,hydroxyamphetamine,kynurenic acid,L-carnitine,L-glutamic acid,L-normetanephrine,levodopa,metanephrine,mycophenolic acid,norepinephrine,octopamine,palmitic acid,terbutaline,tyramine	23
Free Radical Scavenging	Production of superoxide	5.31e-06	17-alpha-ethinylestradiol,5-methyltetrahydrofolic acid,dinoprost,enalaprilat,glutamine,L-glutamic acid,linoleic acid,norepinephrine,palmitic acid,resolvin D2,terbutaline,uric acid	12
Cellular Compromise	Dysfunction of mitochondria	6.71e-06	3,4-dihydroxymandelaldehyde,4-hydroxynonenal,4-pentenoic acid,acetaminophen,creatine,L-glutamic acid,NAD+,palmitic acid,testosterone,uric acid	10
Cell Signaling,Molecular Transport,Vitamin and Mineral Metabolism	Concentration of Ca2+	6.8e-06	5-hydroxytryptamine,dinoprost,dopamine,hyaluronic acid,L-glutamic acid,lauric acid,leukotriene E4,linoleic acid,norepinephrine,testosterone	10
Endocrine System Development and Function,Small Molecule Biochemistry	Binding of melatonin	8.53e-06	5-hydroxytryptamine,5-methoxytryptamine,N-acetylserotonin	3
Cardiovascular System Development and Function,Organ Morphology,Renal and Urological System Development and Function,Tissue Morphology	Contraction of renal artery	8.53e-06	5-hydroxytryptamine,5-methoxytryptamine,norepinephrine	3
Lipid Metabolism,Small Molecule Biochemistry	Fatty acid metabolism	8.71e-06	17-alpha-ethinylestradiol,17beta-estradiol-17-beta-D-glucuronide,18:3(n-3) fatty acid,2,7,8-trimethyl-2-(beta-carboxyethyl)-6-hydroxychroman,4-hydroxynonenal,4-methylnitrosoamino-1-(3-pyridinyl)-1-butanone,4-phenylbutyric acid,abscisic acid,acetaminophen,caffeic acid,citric acid,cyclic AMP,D-sphingosine,dopamine,estrone sulfate,glucosamine,hydrocortisone,icosapent,L-carnitine,L-glutamic acid,L-me…	30
Endocrine System Development and Function,Molecular Transport,Small Molecule Biochemistry	Secretion of hormone	1.03e-05	5-hydroxytryptamine,cyclic AMP,dehydroisoandrosterone,dinoprost,hydrocortisone,linoleic acid,norepinephrine,palmitic acid,testosterone	9
Cell-To-Cell Signaling and Interaction,Nervous System Development and Function	Activation of pyramidal neurons	1.15e-05	5-hydroxytryptamine,dopamine,glucosamine,norepinephrine	4
Cell-To-Cell Signaling and Interaction,Nervous System Development and Function	Activation of neurons	1.3e-05	5-hydroxytryptamine,citric acid,dopamine,glucosamine,kynurenic acid,L-glutamic acid,linoleic acid,norepinephrine	8
Carbohydrate Metabolism,Molecular Transport,Small Molecule Biochemistry	Uptake of hexose	1.66e-05	5-hydroxytryptamine,cyclic AMP,dehydroisoandrosterone,enalaprilat,eriodictyol,kynurenic acid,L-glutamic acid,palmitic acid,phenylpyruvic acid,SAICAR,sinapinic acid,testosterone,tyramine	13
Amino Acid Metabolism,Lipid Metabolism,Molecular Transport,Small Molecule Biochemistry	Release of GABA	1.84e-05	5-hydroxytryptamine,cyclic AMP,dopamine,L-glutamic acid,levodopa,muscarine	6
Lipid Metabolism,Molecular Transport,Small Molecule Biochemistry	Concentration of fatty acid	1.87e-05	4-phenylbutyric acid,5-hydroxytryptamine,acetaminophen,citric acid,citrulline,dehydroisoandrosterone,glutamine,L-carnitine,L-glutamic acid,L-methionine,levodopa,linoleic acid,mesalamine,norepinephrine,palmitic acid,testosterone	16
Drug Metabolism,Molecular Transport,Small Molecule Biochemistry	Concentration of glutathione	1.93e-05	17beta-estradiol-17-beta-D-glucuronide,4-hydroxynonenal,acetaminophen,acetyl-L-carnitine,citrulline,dehydroisoandrosterone,L-carnitine,L-glutamic acid,L-glutamine,L-methionine,S-adenosylhomocysteine	11
Neurological Disease	Injury of nervous system	2.13e-05	2-aminoadipic acid,4-hydroxynonenal,acetaminophen,alanylglutamine,carnosine,creatine,dehydroisoandrosterone,dopamine,homoarginine,L-glutamic acid,levodopa,N-acetylserotonin,NAD+,testosterone,uridine	15
Cancer,Organismal Injury and Abnormalities,Renal and Urological Disease	Chromophobe renal cell carcinoma	2.17e-05	gamma-glutamyl-leucine,gamma-glutamylglutamate,gamma-glutamylisoleucine,gamma-glutamylphenylalanine,glutamine,L-glutamic acid,ophthalmic acid,pyrrolidonecarboxylic acid	8
Energy Production,Lipid Metabolism,Small Molecule Biochemistry	Oxidation of long chain fatty acid	2.31e-05	acetyl-L-carnitine,glucosamine,glutamine,L-carnitine,norepinephrine,palmitic acid,testosterone	7
Cell-To-Cell Signaling and Interaction,Nervous System Development and Function	Activation of brain cells	2.31e-05	5-hydroxytryptamine,dopamine,glucosamine,L-glutamic acid,norepinephrine	5
Infectious Diseases	Replication of Junin virus strain Candid 1	2.36e-05	2'-deoxyadenosine,guanosine,inosine	3
Hereditary Disorder,Ophthalmic Disease,Organismal Injury and Abnormalities	Atrophia bulborum hereditaria	2.36e-05	5-hydroxytryptamine,dopamine,norepinephrine	3
Carbohydrate Metabolism,Energy Production,Small Molecule Biochemistry	Oxidation of glucose-6-phosphate	2.36e-05	lauric acid,linoleic acid,palmitic acid	3
Lipid Metabolism,Small Molecule Biochemistry	Synthesis of fatty acid	2.4e-05	18:3(n-3) fatty acid,2,7,8-trimethyl-2-(beta-carboxyethyl)-6-hydroxychroman,4-hydroxynonenal,4-methylnitrosoamino-1-(3-pyridinyl)-1-butanone,abscisic acid,acetaminophen,caffeic acid,D-sphingosine,dopamine,glucosamine,hydrocortisone,icosapent,L-carnitine,L-glutamic acid,L-methionine,leukotriene E4,linoleic acid,mesalamine,mevalonic acid,norepinephrine,palmitic acid	21
Small Molecule Biochemistry	Synthesis of amine	2.45e-05	1,3,7-trimethyluric acid,4-methylnitrosoamino-1-(3-pyridinyl)-1-butanone,5-methoxytryptamine,abscisic acid,cyclic AMP,dopamine,indoleacetic acid,levodopa,norepinephrine,tetrahydropapaveroline	10
Cell-To-Cell Signaling and Interaction,Cellular Growth and Proliferation,Nervous System Development and Function	Excitation of neurons	3.07e-05	5-hydroxytryptamine,cyclic AMP,dopamine,glutamine,L-glutamic acid,L-proline,norepinephrine	7
Carbohydrate Metabolism,Energy Production	Oxidation of monosaccharide	3.38e-05	4-hydroxynonenal,creatine,dehydroisoandrosterone,estriol,lauric acid,linoleic acid,palmitic acid	7
Skeletal and Muscular Disorders	Constriction of smooth muscle	3.52e-05	5-hydroxytryptamine,dinoprost,leukotriene E4	3
Hereditary Disorder,Neurological Disease,Organismal Injury and Abnormalities	Spinocerebellar ataxia type 1	3.52e-05	creatine,glutamine,L-glutamic acid	3
Cell Death and Survival	Cell death of endocrine cells	3.85e-05	5-hydroxytryptamine,dehydroisoandrosterone,dopamine,glucosamine,glutamine,L-glutamic acid,mycophenolic acid,palmitic acid,vitamin A	9
Energy Production,Lipid Metabolism,Small Molecule Biochemistry	Oxidation of palmitic acid	3.89e-05	acetyl-L-carnitine,glucosamine,glutamine,norepinephrine,palmitic acid,testosterone	6
Cell Morphology,Cell-To-Cell Signaling and Interaction,Cellular Function and Maintenance,Nervous System Development and Function	Depolarization of neurons	4.28e-05	5-hydroxytryptamine,dopamine,kynurenic acid,L-glutamic acid,norepinephrine	5
Cell Death and Survival	Neuronal cell death	4.85e-05	2-aminoadipic acid,4-hydroxynonenal,4-phenylbutyric acid,5-aminovaleric acid,5-hydroxytryptamine,acetaminophen,acetyl-L-carnitine,creatine,cyclic AMP,dehydroisoandrosterone,dityrosine,dopamine,flupirtine,glucosamine,indolepropionic acid,kynurenic acid,L-carnitine,L-glutamic acid,L-methionine,levodopa,mevalonic acid,N-acetylserotonin,NAD+,norepinephrine,uric acid	25
Cellular Assembly and Organization,Cellular Function and Maintenance	Hyperpolarization of plasma membrane	5.01e-05	dopamine,norepinephrine,vanilmandelic acid	3
Endocrine System Development and Function,Small Molecule Biochemistry	Synthesis of melatonin	5.01e-05	5-methoxytryptamine,dopamine,norepinephrine	3
Developmental Disorder,Organismal Injury and Abnormalities,Respiratory Disease	Bronchopulmonary dysplasia	5.01e-05	hyaluronic acid,hydrocortisone,vitamin A	3
Cell Morphology,Cellular Function and Maintenance	Depolarization of cells	5.09e-05	5-hydroxytryptamine,dopamine,kynurenic acid,L-glutamic acid,linoleic acid,norepinephrine	6
Carbohydrate Metabolism	Quantity of carbohydrate	5.18e-05	4-hydroxynonenal,4-phenylbutyric acid,5-hydroxytryptamine,acetaminophen,carnosine,citrulline,creatine,dehydroisoandrosterone,dinoprost,glucosamine,glutamine,hyaluronic acid,hydrocortisone,L-glutamine,leukotriene E4,N-acetylglucosamine,norepinephrine,palmitic acid,pterosin B,testosterone,tyramine,uridine	22
Lipid Metabolism,Molecular Transport,Small Molecule Biochemistry	Release of fatty acid	5.2e-05	4-methylnitrosoamino-1-(3-pyridinyl)-1-butanone,4-phenylbutyric acid,5-hydroxytryptamine,acetaminophen,cyclic AMP,D-sphingosine,dopamine,enalaprilat,L-glutamic acid,levodopa,muscarine,norepinephrine,palmitic acid	13
Energy Production,Lipid Metabolism,Small Molecule Biochemistry	Oxidation of fatty acid	5.7e-05	4-phenylbutyric acid,acetyl-L-carnitine,glucosamine,glutamine,L-carnitine,linoleic acid,norepinephrine,palmitic acid,phenylacetic acid,testosterone	10
Cellular Growth and Proliferation,Nervous System Development and Function	Inhibition of striatonigral neurons	5.76e-05	dopamine,levodopa	2
Cellular Growth and Proliferation,Nervous System Development and Function	Inhibition of striatopallidal neurons	5.76e-05	dopamine,levodopa	2
Skeletal and Muscular Disorders	Constriction of vascular smooth muscle	5.76e-05	5-hydroxytryptamine,dinoprost	2
Molecular Transport,Nucleic Acid Metabolism,Small Molecule Biochemistry	Quantity of cyclic nucleotides	6e-05	2-hydroxyestrone,4-methylnitrosoamino-1-(3-pyridinyl)-1-butanone,5-hydroxytryptamine,citrulline,cyclic AMP,dopamine,glutamine,hydrocortisone,levodopa,norepinephrine,octopamine,resolvin D2,terbutaline,theobromine	14
Lipid Metabolism,Small Molecule Biochemistry	Synthesis of lipid	6.05e-05	18:3(n-3) fatty acid,2,7,8-trimethyl-2-(beta-carboxyethyl)-6-hydroxychroman,4-hydroxynonenal,4-methylnitrosoamino-1-(3-pyridinyl)-1-butanone,5-hydroxytryptamine,abscisic acid,acetaminophen,caffeic acid,cyclic AMP,D-sphingosine,dehydroisoandrosterone,dinoprost,dopamine,glucosamine,glutamine,hydrocortisone,icosapent,L-carnitine,L-glutamic acid,L-methionine,leukotriene E4,linoleic acid,mesalamine,me…	31
Cellular Growth and Proliferation,Organismal Development	Growth of bacteria	6.1e-05	caffeic acid,hyaluronic acid,inosine,L-glutamic acid,L-methionine,L-proline,lauric acid,oxytetracycline,p-aminobenzoic acid,thymidine	10
Lipid Metabolism,Molecular Transport,Small Molecule Biochemistry	Release of lipid	6.16e-05	4-methylnitrosoamino-1-(3-pyridinyl)-1-butanone,4-phenylbutyric acid,5-hydroxytryptamine,acetaminophen,cyclic AMP,D-sphingosine,dopamine,enalaprilat,L-glutamic acid,L-proline,levodopa,muscarine,norepinephrine,palmitic acid	14
Cellular Function and Maintenance	Hyperpolarization	6.17e-05	5-hydroxytryptamine,dopamine,L-glutamic acid,norepinephrine,tyramine,vanilmandelic acid	6
Gastrointestinal Disease,Organismal Injury and Abnormalities	Diarrhea	6.67e-05	5-hydroxytryptamine,creatine,cyclic AMP,glutamine,hydrocortisone,leucovorin,mesalamine,vitamin A	8
Free Radical Scavenging,Small Molecule Biochemistry	Generation of hydrogen peroxide	6.75e-05	5-hydroxytryptamine,abscisic acid,dopamine,L-glutamic acid,norepinephrine,testosterone	6
Cellular Growth and Proliferation,Nervous System Development and Function	Inhibition of pyramidal neurons	6.85e-05	5-hydroxytryptamine,dopamine,norepinephrine	3
Cell Signaling,Molecular Transport,Nucleic Acid Metabolism,Small Molecule Biochemistry	Accumulation of cyclic AMP	6.85e-05	4-methylnitrosoamino-1-(3-pyridinyl)-1-butanone,5-hydroxytryptamine,5-methoxytryptamine,abscisic acid,cyclic AMP,dinoprost,dopamine,L-homocysteic acid,norepinephrine,oleylamide,palmitic acid	11
Neurological Disease	Injury of central nervous system	7.02e-05	2-aminoadipic acid,4-hydroxynonenal,acetaminophen,alanylglutamine,carnosine,creatine,dopamine,homoarginine,L-glutamic acid,levodopa,N-acetylserotonin,NAD+,testosterone,uridine	14
Carbohydrate Metabolism,Molecular Transport,Small Molecule Biochemistry	Uptake of D-glucose	7.39e-05	5-hydroxytryptamine,cyclic AMP,dehydroisoandrosterone,enalaprilat,eriodictyol,kynurenic acid,L-glutamic acid,palmitic acid,phenylpyruvic acid,SAICAR,sinapinic acid,testosterone	12
Amino Acid Metabolism	Quantity of L-amino acid	7.44e-05	carnosine,citrulline,glutamine,kynurenic acid,levodopa,N-acetyl-Asp-Glu	6
Lipid Metabolism,Molecular Transport,Small Molecule Biochemistry	Concentration of lipid	7.68e-05	17-alpha-ethinylestradiol,17beta-estradiol-17-beta-D-glucuronide,4-phenylbutyric acid,5-hydroxytryptamine,acetaminophen,acetyl-L-carnitine,carnosine,citric acid,citrulline,creatine,cyclic AMP,D-sphingosine,dehydroisoandrosterone,dinoprost,glucosamine,glutamine,hydrocortisone,L-carnitine,L-glutamic acid,L-glutamine,L-methionine,levodopa,linoleic acid,mesalamine,norepinephrine,octopamine,palmitic a…	29
Free Radical Scavenging,Small Molecule Biochemistry	Biosynthesis of hydrogen peroxide	8.03e-05	5-hydroxytryptamine,abscisic acid,dopamine,L-glutamic acid,levodopa,NAD+,norepinephrine,palmitic acid,testosterone	9
Cell Signaling,Small Molecule Biochemistry	Quantity of nitric oxide	8.38e-05	abscisic acid,carnosine,citrulline,L-glutamic acid,linoleic acid,mevalonic acid,norepinephrine	7
Lipid Metabolism,Molecular Transport,Small Molecule Biochemistry	Quantity of steroid	8.98e-05	17-alpha-ethinylestradiol,17beta-estradiol-17-beta-D-glucuronide,5-hydroxytryptamine,acetyl-L-carnitine,carnosine,creatine,cyclic AMP,dehydroisoandrosterone,dinoprost,hydrocortisone,L-carnitine,L-glutamic acid,L-glutamine,levodopa,linoleic acid,norepinephrine,palmitic acid,testosterone,vitamin A	19
Amino Acid Metabolism,Molecular Transport,Small Molecule Biochemistry	Uptake of L-amino acid	9.99e-05	glutamine,guanosine,L-methionine,L-tyrosine,trans-4-hydroxy-L-proline,xanthurenic acid	6
Nervous System Development and Function	Sleep	0.000102	5-hydroxytryptamine,acetaminophen,kynurenic acid,L-carnitine,levodopa,testosterone	6
Cell-To-Cell Signaling and Interaction,Drug Metabolism,Molecular Transport,Small Molecule Biochemistry	Release of norepinephrine	0.000102	enalaprilat,flupirtine,hydrocortisone,norepinephrine,testosterone,tyramine	6
Cell Death and Survival,Cellular Compromise	Cytotoxicity of cells	0.000104	cyclic AMP,D-sphingosine,dopamine,glutamine,hyaluronic acid,L-glutamic acid,N-acetyl-4-benzoquinoneimine,NAD+,norepinephrine,testosterone,uric acid	11
Cardiovascular System Development and Function,Tissue Morphology	Relaxation of aortic ring tissue	0.000112	5-hydroxytryptamine,dehydroisoandrosterone,dinoprost,norepinephrine	4
Nucleic Acid Metabolism	Quantity of NAD+	0.000112	creatine,NAD+,thymidine,vitamin A	4
Cell-To-Cell Signaling and Interaction,Nervous System Development and Function	Activation of dopaminergic neurons	0.000117	dopamine,L-glutamic acid,norepinephrine	3
Cell-To-Cell Signaling and Interaction,Nervous System Development and Function	Firing of dopaminergic neurons	0.000117	dopamine,levodopa,norepinephrine	3
Endocrine System Development and Function,Lipid Metabolism,Molecular Transport,Small Molecule Biochemistry	Concentration of corticosterone	0.000126	carnosine,cyclic AMP,dehydroisoandrosterone,hydrocortisone,levodopa,norepinephrine,testosterone	7
Cell-To-Cell Signaling and Interaction	Quantity of neurotransmitter	0.000137	4-hydroxy-3-methoxyphenylacetic acid,creatine,dopamine,hydrocortisone,kynurenic acid,L-glutamic acid,levodopa,norepinephrine,testosterone	9
Developmental Disorder,Hereditary Disorder,Metabolic Disease,Organismal Injury and Abnormalities	Inborn error of amino acid metabolism	0.000156	4-phenylbutyric acid,homogentisic acid,L-carnitine,L-glutamic acid,L-tyrosine,levodopa,N-(L-arginino)succinic acid	7
Cell Death and Survival	Apoptosis of nervous tissue cell lines	0.000171	dopamine,glucosamine,L-glutamic acid,levodopa,testosterone	5
Cell Morphology,Cell-To-Cell Signaling and Interaction,Cellular Function and Maintenance,Nervous System Development and Function	Depolarization of dopaminergic neurons	0.000172	dopamine,L-glutamic acid	2
Cellular Compromise,Neurological Disease	Injury of neuroglia	0.000172	2-aminoadipic acid,dehydroisoandrosterone	2
Cell-To-Cell Signaling and Interaction	Binding of alpha islet cells	0.000172	dopamine,norepinephrine	2
Behavior,Organismal Functions	Left-right limb alternation of mice	0.000172	5-hydroxytryptamine,dopamine	2
Nervous System Development and Function	Coordination of extensor muscle	0.000172	5-hydroxytryptamine,dopamine	2
Lipid Metabolism,Small Molecule Biochemistry	Hydrolysis of inositol phospholipid	0.000172	L-glutamic acid,norepinephrine	2
Cellular Function and Maintenance	Hyperpolarization of dopaminergic neurons	0.000172	dopamine,tyramine	2
Nervous System Development and Function	Coordination of flexor muscle	0.000172	5-hydroxytryptamine,dopamine	2
Cancer,Developmental Disorder,Endocrine System Disorders,Hereditary Disorder,Metabolic Disease,Organismal Injury and Abnormalities	Congenital adrenal hyperplasia due to 21-hydroxylase deficiency	0.000172	dehydroisoandrosterone,testosterone	2
Cell-To-Cell Signaling and Interaction,Nervous System Development and Function	Activation of noradrenergic neurons	0.000172	dopamine,norepinephrine	2
Cell-To-Cell Signaling and Interaction,Molecular Transport,Small Molecule Biochemistry	Quantity of catecholamine	0.000183	4-hydroxy-3-methoxyphenylacetic acid,creatine,dopamine,hydrocortisone,kynurenic acid,L-glutamic acid,levodopa,norepinephrine	8
Amino Acid Metabolism,Molecular Transport,Small Molecule Biochemistry	Concentration of L-glutamic acid	0.000183	carnosine,glutamine,kynurenic acid,levodopa,N-acetyl-Asp-Glu	5
Cell-To-Cell Signaling and Interaction,Nervous System Development and Function	Long term synaptic depression of striatum	0.000185	5-hydroxytryptamine,cyclic AMP,levodopa	3
Energy Production,Molecular Transport	Electron transport	0.000185	dopamine,L-glutamic acid,tyramine	3
Cell Death and Survival,Organismal Injury and Abnormalities	Necrosis of epithelial tissue	0.000189	4-hydroxynonenal,4-ipomeanol,4-methylnitrosoamino-1-(3-pyridinyl)-1-butanone,4-phenylbutyric acid,5-hydroxytryptamine,acetaminophen,calcifediol,cyclic AMP,dehydroisoandrosterone,dopamine,eriodictyol,glutamine,homogentisic acid,hydrocortisone,L-glutamic acid,linoleic acid,mevalonolactone,N-acetyl-4-benzoquinoneimine,neopterin,norepinephrine,palmitic acid,taurolithocholate-3-sulfate,testosterone,ur…	25
Cell Signaling,Molecular Transport,Vitamin and Mineral Metabolism	Mobilization of Ca2+	0.000193	5-hydroxytryptamine,D-sphingosine,dinoprost,dopamine,hyaluronic acid,kynurenic acid,L-glutamic acid,leukotriene E4,linoleic acid,mevalonic acid,muscarine,palmitic acid,testosterone,uric acid	14
Cell Morphology,Connective Tissue Development and Function,Skeletal and Muscular System Development and Function	Mineralization of osteoblasts	0.000196	glucosamine,L-glutamic acid,N-acetylglucosamine,testosterone	4
Cell-To-Cell Signaling and Interaction,Small Molecule Biochemistry	Synthesis of neurotransmitter	0.000224	1,3,7-trimethyluric acid,4-methylnitrosoamino-1-(3-pyridinyl)-1-butanone,abscisic acid,dopamine,indoleacetic acid,levodopa,tetrahydropapaveroline	7
Cell-To-Cell Signaling and Interaction,Molecular Transport,Small Molecule Biochemistry	Quantity of monoamines	0.000257	4-hydroxy-3-methoxyphenylacetic acid,creatine,dopamine,hydrocortisone,kynurenic acid,L-glutamic acid,levodopa,norepinephrine,testosterone	9
Cell Death and Survival	Necrosis	0.00026	2'-deoxyadenosine,2-aminoadipic acid,4-hydroxynonenal,4-ipomeanol,4-methylnitrosoamino-1-(3-pyridinyl)-1-butanone,4-phenylbutyric acid,5-aminovaleric acid,5-hydroxytryptamine,acetaminophen,acetyl-L-carnitine,caffeic acid,calcifediol,carnosine,citric acid,creatine,cyclic AMP,cysteinylglycine,D-sphingosine,dehydroisoandrosterone,delta-aminolevulinic acid,deoxycytidine,dityrosine,dopamine,doxiflurid…	71
Cellular Growth and Proliferation,Nervous System Development and Function	Inhibition of neurons	0.000264	5-hydroxytryptamine,dopamine,levodopa,norepinephrine	4
Endocrine System Development and Function,Lipid Metabolism,Molecular Transport,Small Molecule Biochemistry	Secretion of aldosterone	0.000264	5-hydroxytryptamine,D-sphingosine,dopamine,norepinephrine	4
Cell Death and Survival	Cell death of nervous tissue cell lines	0.000266	dopamine,glucosamine,L-glutamic acid,levodopa,norepinephrine,testosterone	6
Cell-To-Cell Signaling and Interaction,Nervous System Development and Function	Activation of sympathetic nerve	0.000273	carnosine,kynurenic acid,L-glutamic acid	3
Cell-To-Cell Signaling and Interaction,Nervous System Development and Function	Activation of nervous tissue cell lines	0.000273	dinoprost,L-methionine,palmitic acid	3
Cardiovascular System Development and Function,Organ Development,Organ Morphology,Tissue Morphology	Relaxation of coronary artery	0.000273	5-hydroxytryptamine,dinoprost,testosterone	3
Carbohydrate Metabolism,Lipid Metabolism,Small Molecule Biochemistry	Hydrolysis of phosphatidylinositol	0.000292	5-hydroxytryptamine,glucosamine,L-glutamic acid,L-homocysteic acid,norepinephrine,oleylamide	6
Lipid Metabolism,Molecular Transport,Small Molecule Biochemistry	Concentration of cholesterol	0.000317	17-alpha-ethinylestradiol,5-hydroxytryptamine,acetyl-L-carnitine,creatine,dehydroisoandrosterone,L-carnitine,L-glutamic acid,L-glutamine,linoleic acid,norepinephrine,palmitic acid,testosterone,vitamin A	13
Cell Death and Survival,Nervous System Development and Function	Cell viability of nervous tissue cell lines	0.000318	4-phenylbutyric acid,glucosamine,L-glutamic acid,levodopa	4
DNA Replication, Recombination, and Repair,Nucleic Acid Metabolism,Small Molecule Biochemistry	Incorporation of thymidine	0.00032	hydrocortisone,L-methionine,lauric acid,linoleic acid,palmitic acid,testosterone	6
Drug Metabolism,Endocrine System Development and Function,Lipid Metabolism,Small Molecule Biochemistry	Binding of beta-estradiol	0.000325	dopamine,estriol,norepinephrine	3
Cellular Development,Cellular Growth and Proliferation	Cell proliferation of pituitary cancer cell lines	0.000325	5-hydroxytryptamine,dopamine,estriol	3
Nervous System Development and Function	Response of chorda tympani	0.000325	citric acid,L-glutamic acid,linoleic acid	3
Neurological Disease	Fragmentation of neurites	0.000342	D-erythro-dihydrosphingosine,L-glutamic acid	2
Molecular Transport,Nucleic Acid Metabolism,Small Molecule Biochemistry	Uptake of uracil	0.000342	guanosine,oxypurinol	2
Cell-To-Cell Signaling and Interaction	Activation of skin cell lines	0.000342	lauric acid,palmitic acid	2
Cardiovascular System Development and Function,Tissue Morphology	Contraction of radial artery	0.000342	5-hydroxytryptamine,norepinephrine	2
Cell-To-Cell Signaling and Interaction,Nervous System Development and Function	Neurotransmission by neurons	0.000342	dopamine,L-glutamic acid	2
Molecular Transport	Excretion of nitrogen	0.000342	hydrocortisone,norepinephrine	2
Small Molecule Biochemistry	Reduction of arsenite	0.000342	guanosine,inosine	2
Organ Morphology	Modification of lung	0.000342	glutamine,uric acid	2
Cancer,Cellular Development,Cellular Growth and Proliferation,Neurological Disease,Organismal Injury and Abnormalities,Tumor Morphology	Proliferation of glioma cells	0.000348	5'-methylthioadenosine,hyaluronic acid,L-carnitine,palmitic acid	4
Cardiovascular System Development and Function,Tissue Morphology	Contraction of artery	0.000379	5-hydroxytryptamine,5-methoxytryptamine,dinoprost,norepinephrine	4
Cancer,Cellular Development,Cellular Growth and Proliferation,Organismal Injury and Abnormalities,Tumor Morphology	Proliferation of prostate cancer cells	0.000379	dehydroisoandrosterone,dinoprost,L-methionine,testosterone	4
Behavior	Rotation behavior	0.000384	dopamine,levodopa,norepinephrine	3
Small Molecule Biochemistry	Accumulation of hormone	0.000384	cyclic AMP,dinoprost,testosterone	3
Cellular Compromise	Injury of cells	0.000398	2-aminoadipic acid,4-hydroxynonenal,acetaminophen,acetyl-L-carnitine,dehydroisoandrosterone,L-carnitine,L-glutamic acid,N-acetyl-4-benzoquinoneimine,taurolithocholate-3-sulfate	9
Lipid Metabolism,Small Molecule Biochemistry	Hydrolysis of phospholipid	0.000399	5-hydroxytryptamine,glucosamine,L-glutamic acid,L-homocysteic acid,norepinephrine,oleylamide,palmitic acid	7
Cell-To-Cell Signaling and Interaction,Cellular Assembly and Organization	Binding of plasma membrane	0.000449	dopamine,L-glutamic acid,NAD+,norepinephrine	4
Cellular Function and Maintenance,Inflammatory Response	Efferocytosis	0.000449	5-hydroxytryptamine,D-sphingosine,resolvin D2,uric acid	4
Cell-To-Cell Signaling and Interaction,Molecular Transport,Small Molecule Biochemistry	Release of 5-hydroxytryptamine	0.000449	kynurenic acid,levodopa,linoleic acid,uric acid	4
Cancer,Developmental Disorder,Endocrine System Disorders,Hereditary Disorder,Organismal Injury and Abnormalities	Congenital adrenal hyperplasia	0.00045	dehydroisoandrosterone,hydrocortisone,testosterone	3
Cardiovascular System Development and Function,Tissue Morphology	Contraction of aorta	0.00045	5-hydroxytryptamine,5-methoxytryptamine,norepinephrine	3
Neurological Disease,Skeletal and Muscular Disorders	Progressive neuromuscular disease	0.000479	4-hydroxy-3-methoxyphenylacetic acid,5-hydroxyindol-3-acetic acid,5-hydroxytryptamine,acetaminophen,creatine,D-sphingosine,dopamine,estriol,hydrocortisone,inosine,kynurenic acid,L-carnitine,L-glutamic acid,levodopa,uric acid	15
Cell-To-Cell Signaling and Interaction,Molecular Transport,Small Molecule Biochemistry	Release of acetylcholine	0.000487	5-hydroxytryptamine,hyaluronic acid,levodopa,norclozapine,testosterone	5
Cell Death and Survival	Cell death of neuroendocrine cells	0.00049	dehydroisoandrosterone,dopamine,glucosamine,L-glutamic acid,mycophenolic acid,palmitic acid,vitamin A	7
Cellular Function and Maintenance	Engulfment of antigen presenting cells	0.000497	5-hydroxytryptamine,cyclic AMP,D-sphingosine,N-acetylglucosamine,norepinephrine,resolvin D2,resolvin D5,uric acid	8
Cell Signaling,Molecular Transport,Small Molecule Biochemistry	Release of nitric oxide	0.00051	5-hydroxytryptamine,L-glutamic acid,levodopa,octopamine,palmitic acid,uric acid	6
Hair and Skin Development and Function	Formation of melanin	0.000522	cyclic AMP,L-tyrosine,levodopa	3
Amino Acid Metabolism,Molecular Transport,Small Molecule Biochemistry	Uptake of L-alanine	0.000522	glutamine,L-methionine,L-tyrosine	3
Cell Morphology,Cellular Function and Maintenance	PH of intracellular space	0.000522	glycocholic acid,glycodeoxycholic acid,norepinephrine	3
Cell Death and Survival	Apoptosis of endocrine cells	0.000531	dehydroisoandrosterone,dopamine,glucosamine,glutamine,L-glutamic acid,mycophenolic acid,palmitic acid	7
Cell-To-Cell Signaling and Interaction,Inflammatory Response	Immune response of macrophages	0.000555	5-hydroxytryptamine,cyclic AMP,D-sphingosine,hyaluronic acid,norepinephrine,resolvin D2,resolvin D5,uric acid	8
Behavior	Courtship behavior	0.000568	5-hydroxytryptamine,testosterone	2
Cellular Function and Maintenance,Hematological System Development and Function,Hypersensitivity Response	Uptake of eosinophils	0.000568	glucosamine,N-acetylglucosamine	2
Cell-To-Cell Signaling and Interaction,Cellular Growth and Proliferation,Nervous System Development and Function	Excitation of interneurons	0.000568	5-hydroxytryptamine,dopamine	2
Cardiovascular System Development and Function,Tissue Morphology	Contraction of central tail artery	0.000568	5-hydroxytryptamine,norepinephrine	2
Cardiovascular System Development and Function,Tissue Morphology	Contraction of pulmonary artery	0.000568	5-hydroxytryptamine,norepinephrine	2
Cell Death and Survival,Neurological Disease,Organismal Injury and Abnormalities	Apoptosis of lactotropes	0.000568	dopamine,L-glutamic acid	2
Nervous System Development and Function	Activation of amygdala	0.000568	L-glutamic acid,testosterone	2
Cell-To-Cell Signaling and Interaction,Nervous System Development and Function	Firing of neurons	0.000569	5-hydroxytryptamine,dopamine,L-glutamic acid,levodopa,N-palmitoylglycine,norepinephrine	6
Cell-To-Cell Signaling and Interaction,Nervous System Development and Function	Synaptic transmission of cells	0.000574	5-hydroxytryptamine,cyclic AMP,dopamine,glutamine,kynurenic acid,L-glutamic acid,norepinephrine	7
Lipid Metabolism,Molecular Transport,Small Molecule Biochemistry	Concentration of triacylglycerol	0.000574	4-phenylbutyric acid,5-hydroxytryptamine,acetyl-L-carnitine,creatine,dehydroisoandrosterone,L-carnitine,L-glutamic acid,L-glutamine,L-methionine,linoleic acid,palmitic acid,testosterone	12
Cell Signaling,Molecular Transport,Nucleic Acid Metabolism,Small Molecule Biochemistry	Concentration of cyclic AMP	0.000575	2-hydroxyestrone,4-methylnitrosoamino-1-(3-pyridinyl)-1-butanone,5-hydroxytryptamine,cyclic AMP,dopamine,glutamine,hydrocortisone,norepinephrine,octopamine,resolvin D2,terbutaline,theobromine	12
Cell-To-Cell Signaling and Interaction,Cellular Function and Maintenance,Hematological System Development and Function,Inflammatory Response	Phagocytosis by alveolar macrophages	0.000601	5-hydroxytryptamine,cyclic AMP,D-sphingosine	3
Cell-To-Cell Signaling and Interaction,Hematological System Development and Function	Aggregation of blood cells	0.000605	5-hydroxytryptamine,caffeic acid,chitobiose,citric acid,cyclic AMP,cysteinylglycine,dehydroisoandrosterone,delta-aminolevulinic acid,guanosine,N-acetylglucosamine,testosterone	11
Lipid Metabolism,Small Molecule Biochemistry	Biosynthesis of polyunsaturated fatty acids	0.000605	18:3(n-3) fatty acid,2,7,8-trimethyl-2-(beta-carboxyethyl)-6-hydroxychroman,4-hydroxynonenal,4-methylnitrosoamino-1-(3-pyridinyl)-1-butanone,abscisic acid,acetaminophen,caffeic acid,D-sphingosine,glucosamine,hydrocortisone,L-carnitine,leukotriene E4,linoleic acid,mesalamine,norepinephrine,palmitic acid	16
Carbohydrate Metabolism,Molecular Transport	Transport of monosaccharide	0.000618	cyclic AMP,estriol,glutamine,L-methionine,L-tyrosine,N-acetylputrescine,palmitic acid,tyramine	8
Lipid Metabolism,Small Molecule Biochemistry	Lipolysis	0.000644	4-hydroxybenzoic acid,5-hydroxytryptamine,caffeic acid,cyclic AMP,D-sphingosine,glucosamine,L-glutamic acid,L-homocysteic acid,norepinephrine,oleylamide,palmitic acid,terbutaline	12
Endocrine System Development and Function,Small Molecule Biochemistry	Synthesis of hormone	0.000651	5-hydroxytryptamine,5-methoxytryptamine,cyclic AMP,dehydroisoandrosterone,dinoprost,dopamine,norepinephrine,testosterone	8
Cell Death and Survival,DNA Replication, Recombination, and Repair	Fragmentation of DNA	0.000651	2-methoxyestrone,4-phenylbutyric acid,acetaminophen,dinoprost,L-glutamic acid,mycophenolic acid,NAD+,palmitic acid,testosterone,uric acid	10
Neurological Disease,Organismal Injury and Abnormalities	Syndromic encephalopathy	0.000663	4-hydroxy-3-methoxyphenylacetic acid,5-hydroxyindol-3-acetic acid,creatine,dopamine,glutamine,L-proline,norepinephrine,phenylpropionylglycine,phloretic acid,suberylglycine,testosterone	11
Nervous System Development and Function	Activation of hippocampus	0.000687	glucosamine,levodopa,norepinephrine	3
Endocrine System Development and Function,Small Molecule Biochemistry	Metabolism of hormone	0.000691	5-hydroxytryptamine,5-methoxytryptamine,cyclic AMP,dehydroisoandrosterone,dinoprost,dopamine,hydrocortisone,norepinephrine,testosterone	9
Lipid Metabolism,Molecular Transport,Small Molecule Biochemistry	Accumulation of lipid	0.000703	17-alpha-ethinylestradiol,18:3(n-3) fatty acid,4-phenylbutyric acid,5-hydroxytryptamine,cyclic AMP,dinoprost,hydrocortisone,L-carnitine,lauric acid,linoleic acid,palmitic acid,propylparaben,testosterone,uridine	14
Cell Death and Survival	Apoptosis of granulosa cells	0.000711	cyclic AMP,dinoprost,hyaluronic acid,palmitic acid	4
Hematological System Development and Function,Organismal Functions	Flow of blood	0.000732	5-hydroxytryptamine,creatine,enalaprilat,levodopa,norepinephrine	5
Cancer,Cell Death and Survival,Organismal Injury and Abnormalities,Tumor Morphology	Cell viability of cancer cells	0.000769	acetaminophen,glutamine,guanosine,inosine,L-glutamic acid,uridine	6
Lipid Metabolism,Small Molecule Biochemistry	Storage of triacylglycerol	0.000781	L-methionine,linoleic acid,palmitic acid	3
DNA Replication, Recombination, and Repair,Molecular Transport,Nucleic Acid Metabolism,Small Molecule Biochemistry	Quantity of adenosine	0.000781	cyclic AMP,guanosine,norepinephrine	3
Endocrine System Development and Function,Lipid Metabolism,Molecular Transport,Small Molecule Biochemistry	Concentration of anandamide	0.000781	5-hydroxytryptamine,levodopa,linoleic acid	3
Cell-To-Cell Signaling and Interaction,Cellular Function and Maintenance,Hematological System Development and Function,Inflammatory Response	Phagocytosis by macrophages	0.000782	5-hydroxytryptamine,cyclic AMP,D-sphingosine,norepinephrine,resolvin D2,resolvin D5,uric acid	7
Cell Death and Survival,Skeletal and Muscular Disorders	Apoptosis of smooth muscle cells	0.000809	4-phenylbutyric acid,5-hydroxytryptamine,dehydroisoandrosterone,hyaluronic acid,palmitic acid,testosterone	6
Cellular Function and Maintenance,Hematological System Development and Function	Engulfment of myeloid cells	0.000821	5-hydroxytryptamine,cyclic AMP,D-sphingosine,N-acetylglucosamine,norepinephrine,resolvin D2,resolvin D5,uric acid	8
Lipid Metabolism,Small Molecule Biochemistry	Hydrolysis of lipid	0.000821	5-hydroxytryptamine,D-sphingosine,glucosamine,L-glutamic acid,L-homocysteic acid,norepinephrine,oleylamide,palmitic acid	8
Hereditary Disorder,Neurological Disease,Organismal Injury and Abnormalities	Asymptomatic stage spinocerebellar ataxia type 1	0.000847	creatine,glutamine	2
Cell-To-Cell Signaling and Interaction,Nervous System Development and Function	Firing of interneurons	0.000847	5-hydroxytryptamine,norepinephrine	2
Nervous System Development and Function	Taste response of glossopharyngeal nerve	0.000847	citric acid,L-glutamic acid	2
Visual System Development and Function	Contraction of iris	0.000847	dinoprost,prostamide E2	2
Carbohydrate Metabolism	Gluconeogenesis of hepatocytes	0.000882	citrulline,glutamine,L-glutamine	3
Cell Morphology	Mineralization of cells	0.000928	glucosamine,L-glutamic acid,mevalonic acid,N-acetylglucosamine,testosterone	5
Cell Death and Survival	Cell death of central nervous system cells	0.000947	4-hydroxynonenal,5-aminovaleric acid,acetyl-L-carnitine,cyclic AMP,dityrosine,dopamine,kynurenic acid,L-glutamic acid,L-methionine,mevalonic acid,NAD+,uric acid	12
Cell Death and Survival,Skeletal and Muscular Disorders	Apoptosis of vascular smooth muscle cells	0.000972	4-phenylbutyric acid,5-hydroxytryptamine,dehydroisoandrosterone,palmitic acid,testosterone	5
Cell Morphology,Skeletal and Muscular System Development and Function	Contraction of smooth muscle cells	0.000992	5-hydroxytryptamine,dinoprost,norepinephrine	3
Cellular Assembly and Organization,Cellular Function and Maintenance	Depolarization of plasma membrane	0.000992	dopamine,norepinephrine,vanilmandelic acid	3
Cellular Development,Endocrine System Development and Function	Differentiation of islet cells	0.000992	glucosamine,N-acetylglucosamine,vitamin A	3
Post-Translational Modification	Nitration of protein	0.000992	acetaminophen,L-carnitine,L-tyrosine,uric acid	4
Cell-To-Cell Signaling and Interaction,Drug Metabolism,Molecular Transport,Small Molecule Biochemistry	Concentration of dopamine	0.001	4-hydroxy-3-methoxyphenylacetic acid,creatine,dopamine,kynurenic acid,L-glutamic acid,levodopa	6
Neurological Disease,Organismal Injury and Abnormalities,Psychological Disorders	Brain damage	0.00107	4-hydroxynonenal,acetaminophen,alanylglutamine,carnosine,creatine,dopamine,homoarginine,L-glutamic acid,N-acetylserotonin,NAD+,testosterone,uridine	12
Cellular Compromise	Stress response of cells	0.00111	4-hydroxynonenal,4-phenylbutyric acid,acetaminophen,acetyl-L-carnitine,D-sphingosine,dopamine,glutamine,L-glutamic acid,N-acetyl-4-benzoquinoneimine,palmitic acid	10
Respiratory Disease	Constriction of bronchus	0.00111	5-hydroxytryptamine,dinoprost,leukotriene E4	3
Inflammatory Disease,Respiratory Disease	Airway hyperresponsiveness	0.00111	5-hydroxytryptamine,citric acid,hyaluronic acid,lauric acid,uric acid,vitamin A	6
Lipid Metabolism,Small Molecule Biochemistry	Binding of lipid	0.00115	4-hydroxynonenal,dopamine,estriol,hyaluronic acid,hydrocortisone,L-carnitine,norepinephrine	7
Amino Acid Metabolism,Small Molecule Biochemistry	Depletion of amino acids	0.00118	creatine,glutamine	2
Cardiovascular System Development and Function	Vasoconstriction of mesenteric artery	0.00118	5-hydroxytryptamine,norepinephrine	2
Cardiovascular System Development and Function,Tissue Morphology	Contraction of arteriole	0.00118	5-hydroxytryptamine,norepinephrine	2
Cancer	Exchange of tumor cell lines	0.00118	5-hydroxytryptamine,cyclic AMP	2
Cell-To-Cell Signaling and Interaction,Nervous System Development and Function	Afterhyperpolarization of pyramidal neurons	0.00118	5-hydroxytryptamine,5-methoxytryptamine	2
Drug Metabolism,Endocrine System Development and Function,Lipid Metabolism,Small Molecule Biochemistry	Binding of dexamethasone	0.00118	hydrocortisone,L-carnitine	2
Nervous System Development and Function	Taste response of chorda tympani	0.00118	citric acid,L-glutamic acid	2
Cellular Function and Maintenance	Engulfment of phagocytes	0.00121	5-hydroxytryptamine,cyclic AMP,D-sphingosine,N-acetylglucosamine,norepinephrine,resolvin D2,resolvin D5,uric acid	8
Free Radical Scavenging	Generation of superoxide	0.00126	acetaminophen,dopamine,linoleic acid,palmitic acid,testosterone,uric acid	6
DNA Replication, Recombination, and Repair	Synthesis of DNA	0.00128	4-methylnitrosoamino-1-(3-pyridinyl)-1-butanone,5-hydroxytryptamine,citrulline,cyclic AMP,D-sphingosine,dehydroisoandrosterone,dinoprost,dopamine,glutamine,guanosine,hydrocortisone,L-methionine,norepinephrine,testosterone	14
Psychological Disorders	Depressive disorder	0.00136	5-hydroxytryptamine,acetaminophen,creatine,dehydroisoandrosterone,dopamine,hydrocortisone,L-glutamic acid,leucovorin,levodopa,norepinephrine,paliperidone,testosterone	12
Cellular Compromise,Organismal Injury and Abnormalities,Skeletal and Muscular Disorders,Tissue Morphology	Degeneration of muscle cells	0.00136	glutamine,L-glutamine,NAD+,testosterone	4
Cell-To-Cell Signaling and Interaction,Drug Metabolism,Small Molecule Biochemistry	Synthesis of dopamine	0.00137	1,3,7-trimethyluric acid,levodopa,tetrahydropapaveroline	3
DNA Replication, Recombination, and Repair	DNA damage	0.00142	4-hydroxynonenal,5-methyltetrahydrofolic acid,acetaminophen,glycocholic acid,glycodeoxycholic acid,hyaluronic acid,L-glutamic acid,L-methionine,palmitic acid,uric acid,vitamin A	11
Cell Death and Survival	Apoptosis of neuroendocrine cells	0.00143	dehydroisoandrosterone,dopamine,glucosamine,L-glutamic acid,mycophenolic acid,palmitic acid	6
Carbohydrate Metabolism,Cellular Function and Maintenance,Molecular Transport,Small Molecule Biochemistry	Transport of D-glucose	0.00153	cyclic AMP,glutamine,L-methionine,L-tyrosine,N-acetylputrescine,palmitic acid,tyramine	7
Cell Cycle,Hepatic System Development and Function	Entry into S phase of hepatocytes	0.00157	L-glutamic acid,L-proline	2
Organ Morphology,Organismal Development,Reproductive System Development and Function	Diameter of preantral follicle	0.00157	dehydroisoandrosterone,testosterone	2
Cell Cycle	Interphase of bladder cancer cell lines	0.00157	mevalonic acid,thymidine	2
Cardiovascular System Development and Function,Tissue Morphology	Contraction of thoracic aorta	0.00157	5-hydroxytryptamine,norepinephrine	2
Organ Morphology,Renal and Urological System Development and Function	Contraction of urinary bladder	0.00157	5-hydroxytryptamine,dinoprost	2
Endocrine System Development and Function,Lipid Metabolism,Molecular Transport,Small Molecule Biochemistry	Concentration of dihydrotestosterone	0.00157	17-alpha-ethinylestradiol,hydrocortisone,testosterone	3
Cell-To-Cell Signaling and Interaction,Endocrine System Development and Function	Binding of beta islet cells	0.00157	dopamine,norepinephrine	2
Cell-To-Cell Signaling and Interaction,Cellular Function and Maintenance,Hematological System Development and Function,Inflammatory Response	Efferocytosis by alveolar macrophages	0.00157	5-hydroxytryptamine,D-sphingosine	2
Neurological Disease	Resting tremor	0.00157	dopamine,levodopa	2
Carbohydrate Metabolism,Molecular Transport,Nucleic Acid Metabolism,Small Molecule Biochemistry	Quantity of UDP-N-acetylglucosamine	0.00157	glucosamine,N-acetylglucosamine	2
Cellular Compromise,Neurological Disease,Organismal Injury and Abnormalities	Atrophy of striatal neurons	0.00157	4-phenylbutyric acid,creatine	2
Cell-To-Cell Signaling and Interaction,Nervous System Development and Function	Long-term potentiation of dentate gyrus	0.00157	dehydroisoandrosterone,dopamine	2
Carbohydrate Metabolism,Small Molecule Biochemistry	Turnover of inositol phosphate	0.00157	5-hydroxytryptamine,dinoprost	2
Cell Death and Survival	Cell viability of hepatoma cell lines	0.00162	glutamine,L-methionine,L-proline,palmitic acid	4
Cardiovascular System Development and Function,Cellular Development,Cellular Growth and Proliferation,Organ Development,Skeletal and Muscular System Development and Function,Tissue Development	Proliferation of vascular smooth muscle cells	0.00165	4-hydroxynonenal,4-phenylbutyric acid,5-hydroxytryptamine,abscisic acid,dehydroisoandrosterone,genipin,hyaluronic acid,linoleic acid,norepinephrine,uric acid	10
Cellular Assembly and Organization	Binding of cellular membrane	0.00168	dopamine,kynurenic acid,L-glutamic acid,NAD+,norepinephrine	5
Cell-To-Cell Signaling and Interaction	Response of myeloid cells	0.00169	5-hydroxytryptamine,7-hydroxycoumarin,cyclic AMP,D-sphingosine,glutamine,hyaluronic acid,norepinephrine,resolvin D2,resolvin D5,uric acid	10
Cell Death and Survival,Nervous System Development and Function	Cell viability of neurons	0.00176	4-phenylbutyric acid,5-hydroxytryptamine,acetaminophen,creatine,cyclic AMP,dehydroisoandrosterone,dopamine,flupirtine,L-glutamic acid,levodopa,uric acid	11
Cell Cycle,Gene Expression	Binding of cAMP response element	0.00183	cyclic AMP,dinoprost,levodopa	3
Cellular Growth and Proliferation	Inhibition of cells	0.00187	5-hydroxytryptamine,cyclic AMP,dopamine,kynurenic acid,levodopa,N-acetylglucosamine,norepinephrine	7
Cellular Compromise	Stress response of tumor cell lines	0.00191	4-phenylbutyric acid,dopamine,glutamine,palmitic acid	4
Cell Morphology	Modulation of cells	0.002	5-hydroxytryptamine,L-glutamic acid,linoleic acid	3
Free Radical Scavenging,Lipid Metabolism,Molecular Transport,Small Molecule Biochemistry	Quantity of lipid peroxide	0.002	citrulline,L-carnitine,L-methionine	3
Cell Death and Survival	Apoptosis of osteoclasts	0.002	lauric acid,mevalonic acid,palmitic acid	3
Endocrine System Disorders,Inflammatory Disease,Inflammatory Response,Organismal Injury and Abnormalities,Reproductive System Disease	Hypophysitis	0.002	hydrocortisone,testosterone	2
Cell Signaling,Molecular Transport,Vitamin and Mineral Metabolism	Localization of Ca2+	0.002	dopamine,L-glutamic acid	2
Energy Production,Lipid Metabolism,Small Molecule Biochemistry	Beta-oxidation of lignoceric acid	0.002	4-phenylbutyric acid,phenylacetic acid	2
Tissue Morphology	Quantity of E. coli	0.002	citric acid,resolvin D5	2
Cell Death and Survival,Cellular Compromise	Cytotoxicity of CD8+ T lymphocyte	0.002	NAD+,norepinephrine	2
Organismal Injury and Abnormalities,Reproductive System Disease	Vaginal dryness	0.002	dehydroisoandrosterone,hyaluronic acid	2
Drug Metabolism	Binding of dextromethorphan	0.002	dehydroisoandrosterone,testosterone	2
Lipid Metabolism,Small Molecule Biochemistry	Synthesis of eicosanoid	0.00208	2,7,8-trimethyl-2-(beta-carboxyethyl)-6-hydroxychroman,4-hydroxynonenal,4-methylnitrosoamino-1-(3-pyridinyl)-1-butanone,abscisic acid,acetaminophen,caffeic acid,D-sphingosine,glucosamine,hydrocortisone,L-carnitine,leukotriene E4,linoleic acid,mesalamine,norepinephrine,palmitic acid	15
Lipid Metabolism,Molecular Transport,Small Molecule Biochemistry	Efflux of cholesterol	0.00208	4-phenylbutyric acid,cyclic AMP,linoleic acid,mevalonic acid,neopterin,testosterone	6
Carbohydrate Metabolism,Molecular Transport,Small Molecule Biochemistry	Uptake of 2-deoxyglucose	0.00208	4-phenylbutyric acid,cyclic AMP,glucosamine,hydrocortisone,norepinephrine,palmitic acid	6
Molecular Transport	Export of molecule	0.00208	17-alpha-ethinylestradiol,4-phenylbutyric acid,cyclic AMP,dihydrotetrabenazine,dopamine,L-glutamic acid,L-methionine,linoleic acid,mevalonic acid,neopterin,norepinephrine,testosterone,uric acid	13
Energy Production,Molecular Transport,Nucleic Acid Metabolism,Small Molecule Biochemistry	Release of ATP	0.00212	cyclic AMP,norepinephrine,oleylamide,uric acid	4
Cardiovascular System Development and Function,Hematological System Development and Function	Pressure of blood vessel	0.00218	5-hydroxytryptamine,L-glutamic acid,norepinephrine	3
Cell-To-Cell Signaling and Interaction,Cellular Function and Maintenance,Inflammatory Response	Phagocytosis of E. coli	0.00218	cyclic AMP,resolvin D2,resolvin D5	3
Cellular Development,Cellular Growth and Proliferation,Hematological System Development and Function,Lymphoid Tissue Structure and Development	Proliferation of CD4+ T-lymphocytes	0.0022	cyclic AMP,glutamine,linoleic acid,palmitic acid,thymidine	5
Cancer,Cell Death and Survival,Organismal Injury and Abnormalities,Tumor Morphology	Necrosis of malignant tumor	0.00221	acetaminophen,cyclic AMP,delta-aminolevulinic acid,galangin,glutamine,guanosine,indolepropionic acid,inosine,L-glutamic acid,mevalonic acid,palmitic acid,uridine,vitamin A	13
Cell-To-Cell Signaling and Interaction,Nervous System Development and Function	Synaptic transmission of cerebral cortex cells	0.00223	cyclic AMP,dopamine,glutamine,L-glutamic acid	4
Cell Morphology,Cellular Assembly and Organization,Cellular Function and Maintenance	Depolarization of mitochondria	0.00223	acetaminophen,dehydroisoandrosterone,L-glutamic acid,NAD+,palmitic acid	5
Drug Metabolism,Endocrine System Development and Function,Lipid Metabolism,Small Molecule Biochemistry,Vitamin and Mineral Metabolism	Synthesis of testosterone	0.00223	5-hydroxytryptamine,cyclic AMP,dehydroisoandrosterone,testosterone	4
Cell-To-Cell Signaling and Interaction,Hematological System Development and Function,Inflammatory Response	Aggregation of blood platelets	0.00228	5-hydroxytryptamine,caffeic acid,citric acid,cyclic AMP,cysteinylglycine,dehydroisoandrosterone,delta-aminolevulinic acid,guanosine,testosterone	9
Cell Cycle,Gene Expression	Binding of DNA	0.00229	4-methylnitrosoamino-1-(3-pyridinyl)-1-butanone,5'-methylthioadenosine,acetaminophen,cyclic AMP,dinoprost,dopamine,galangin,glucosamine,glutamine,hydrocortisone,indoleacetic acid,L-glutamic acid,levodopa,mycophenolic acid,NAD+,norepinephrine,palmitic acid,testosterone,thymidine	19
Cell Death and Survival	Apoptosis of gonadal cells	0.00232	17-alpha-ethinylestradiol,4-hydroxynonenal,cyclic AMP,dinoprost,hyaluronic acid,hydrocortisone,palmitic acid,testosterone,vitamin A	9
Cell Morphology,Cellular Function and Maintenance	Transmembrane potential	0.00233	17-alpha-ethinylestradiol,5-hydroxytryptamine,acetaminophen,cyclic AMP,glutamine,hydrocortisone,L-carnitine,L-glutamic acid,levodopa,oxypurinol,palmitic acid,vitamin A	12
Molecular Transport,Nucleic Acid Metabolism,Small Molecule Biochemistry	Concentration of cyclic GMP	0.00235	citrulline,cyclic AMP,levodopa,norepinephrine	4
Carbohydrate Metabolism,Energy Production,Small Molecule Biochemistry	Oxidation of D-glucose	0.00235	4-hydroxynonenal,creatine,dehydroisoandrosterone,estriol,palmitic acid	5
Drug Metabolism,Endocrine System Development and Function,Lipid Metabolism,Molecular Transport,Small Molecule Biochemistry	Secretion of progesterone	0.00237	cyclic AMP,dinoprost,linoleic acid	3
Cell Death and Survival	Apoptosis of pericytes	0.00237	4-phenylbutyric acid,norepinephrine,palmitic acid	3
Endocrine System Development and Function,Energy Production,Small Molecule Biochemistry	Oxidation of hormone	0.00237	17-alpha-ethinylestradiol,estriol,NAD+,testosterone	4
Lipid Metabolism,Molecular Transport,Small Molecule Biochemistry	Transport of lipid	0.00245	17-alpha-ethinylestradiol,17beta-estradiol-17-beta-D-glucuronide,4-phenylbutyric acid,citric acid,cyclic AMP,estrone sulfate,levodopa,linoleic acid,mevalonic acid,neopterin,testosterone	11
Digestive System Development and Function,Organ Morphology	Contraction of ileum	0.00249	5-hydroxytryptamine,testosterone	2
Reproductive System Development and Function	Menopause	0.00249	17-alpha-ethinylestradiol,dehydroisoandrosterone,hyaluronic acid	3
Endocrine System Disorders,Organismal Injury and Abnormalities	Addison disease	0.00249	dehydroisoandrosterone,hydrocortisone	2
Cardiovascular System Development and Function	Response of aorta	0.00249	5-hydroxytryptamine,norepinephrine	2
Endocrine System Development and Function,Lipid Metabolism,Molecular Transport,Small Molecule Biochemistry	Concentration of androstenedione	0.00249	17-alpha-ethinylestradiol,dehydroisoandrosterone,hydrocortisone	3
Nervous System Development and Function	Anesthesia	0.00249	acetaminophen,norepinephrine,uridine	3
Cell Cycle,Hepatic System Development and Function	Arrest in cell cycle progression of hepatocytes	0.00249	L-glutamic acid,L-proline	2
Cell Morphology,Nervous System Development and Function	Modulation of neurons	0.00249	5-hydroxytryptamine,L-glutamic acid	2
Molecular Transport	Quantity of heavy metal	0.00254	hydrocortisone,L-glutamic acid,levodopa,norepinephrine,testosterone	5
Cell-To-Cell Signaling and Interaction,Nervous System Development and Function	Activation of astrocytes	0.00259	carnosine,hyaluronic acid,L-glutamic acid,palmitic acid,saxitoxin	5
Cell Cycle	Entry into S phase	0.00276	cyclic AMP,dinoprost,L-glutamic acid,L-proline,mevalonic acid,mycophenolic acid,thymidine	7
Carbohydrate Metabolism,Small Molecule Biochemistry	Synthesis of inositol phosphate	0.00291	5-hydroxytryptamine,dinoprost,kynurenic acid,L-glutamic acid,norepinephrine	5
Neurological Disease,Organismal Injury and Abnormalities	Abnormality of striatum	0.00299	4-phenylbutyric acid,creatine,dopamine,L-glutamic acid	4
Cellular Development,Cellular Growth and Proliferation,Reproductive System Development and Function	Proliferation of prostate cell lines	0.00301	pyridinoline,pyridoxal,testosterone	3
Behavior	Hypolocomotion	0.00303	dopamine,levodopa	2
Cell Death and Survival	Apoptosis of medium spiny neurons	0.00303	dopamine,L-glutamic acid	2
Cell-To-Cell Signaling and Interaction,Nervous System Development and Function	Firing of pyramidal neurons	0.00303	5-hydroxytryptamine,norepinephrine	2
Drug Metabolism,Small Molecule Biochemistry	Binding of haloperidol	0.00303	dehydroisoandrosterone,testosterone	2
Molecular Transport	Release of mitochondrial DNA	0.00303	palmitic acid,uric acid	2
Cell Morphology,Cellular Function and Maintenance	Autophagy of pancreatic cancer cell lines	0.00303	4-phenylbutyric acid,palmitic acid	2
Neurological Disease,Organismal Injury and Abnormalities,Psychological Disorders	Abnormal involuntary movement	0.00303	dopamine,levodopa	2
Cell Cycle,Gene Expression	Binding of heat shock element	0.00303	glutamine,testosterone	2
Carbohydrate Metabolism	Quantity of monosaccharide	0.00312	4-hydroxynonenal,4-phenylbutyric acid,5-hydroxytryptamine,creatine,dehydroisoandrosterone,glutamine,hydrocortisone,L-glutamine,N-acetylglucosamine,norepinephrine,testosterone,tyramine	12
Gastrointestinal Disease,Organismal Injury and Abnormalities	Periodontal disease	0.00313	acetaminophen,citric acid,hyaluronic acid,inosine,oxytetracycline,testosterone	6
Behavior	Stereotypy	0.00324	kynurenic acid,levodopa,norepinephrine	3
Neurological Disease,Skeletal and Muscular Disorders	Neuromuscular disease	0.00325	4-hydroxy-3-methoxyphenylacetic acid,4-hydroxynonenal,4-phenylbutyric acid,5-hydroxyindol-3-acetic acid,5-hydroxytryptamine,acetaminophen,citric acid,citrulline,creatine,cyclic AMP,D-sphingosine,dopamine,estriol,hydrocortisone,inosine,kynurenic acid,L-carnitine,L-glutamic acid,levodopa,linoleic acid,neopterin,testosterone,uric acid	23
Cellular Development,Cellular Growth and Proliferation,Hair and Skin Development and Function	Proliferation of epithelial cell lines	0.00339	4-methylnitrosoamino-1-(3-pyridinyl)-1-butanone,4-phenylbutyric acid,5-methyltetrahydrofolic acid,dinoprost,glutamine,hyaluronic acid,linoleic acid,norepinephrine,pyridinoline,pyridoxal	10
Reproductive System Development and Function	Maturation of reproductive tract	0.00343	cyclic AMP,hyaluronic acid,hydrocortisone,linoleic acid	4
Cell-To-Cell Signaling and Interaction,Inflammatory Response	Immune response of phagocytes	0.00343	5-hydroxytryptamine,7-hydroxycoumarin,cyclic AMP,D-sphingosine,hyaluronic acid,norepinephrine,resolvin D2,resolvin D5,uric acid	9
Cellular Compromise	Permeability transition of mitochondria	0.00349	3,4-dihydroxymandelaldehyde,4-hydroxynonenal,4-pentenoic acid,acetaminophen,creatine,NAD+	6
Lipid Metabolism,Molecular Transport,Small Molecule Biochemistry	Efflux of lipid	0.0035	17-alpha-ethinylestradiol,4-phenylbutyric acid,cyclic AMP,linoleic acid,mevalonic acid,neopterin,testosterone	7
Cell Death and Survival,Organismal Injury and Abnormalities	Cell death of epithelial cells	0.00355	4-hydroxynonenal,4-ipomeanol,4-methylnitrosoamino-1-(3-pyridinyl)-1-butanone,4-phenylbutyric acid,acetaminophen,calcifediol,cyclic AMP,dopamine,eriodictyol,glutamine,homogentisic acid,hydrocortisone,L-glutamic acid,mevalonolactone,N-acetyl-4-benzoquinoneimine,neopterin,norepinephrine,palmitic acid,taurolithocholate-3-sulfate,testosterone	20
Energy Production,Molecular Transport,Nucleic Acid Metabolism,Small Molecule Biochemistry	Transport of ATP	0.00362	creatine,norepinephrine	2
Nervous System Development and Function,Organ Morphology,Tissue Morphology	Quantity of striatal neurons	0.00362	creatine,levodopa	2
Drug Metabolism,Endocrine System Development and Function,Lipid Metabolism,Molecular Transport,Small Molecule Biochemistry	Accumulation of progesterone	0.00362	dinoprost,testosterone	2
Cardiovascular System Development and Function,Tissue Morphology	Contraction of mesenteric artery	0.00362	5-hydroxytryptamine,norepinephrine	2
Behavior	Rotarod-walking behavior	0.00362	creatine,levodopa	2
Cell-To-Cell Signaling and Interaction,Cellular Growth and Proliferation,Nervous System Development and Function	Excitation of orexin neurons	0.00362	glutamine,L-proline	2
Infectious Diseases,Inflammatory Disease,Neurological Disease	Postpoliomyelitis syndrome	0.00362	citrulline,L-carnitine	2
Cellular Growth and Proliferation	Cytostasis of melanoma cell lines	0.00362	4-phenylbutyric acid,phenylacetic acid	2
Organismal Injury and Abnormalities,Reproductive System Disease	Subfertility	0.00362	dehydroisoandrosterone,testosterone	2
Cell-To-Cell Signaling and Interaction	Sensitization of neurons	0.00362	5-hydroxytryptamine,glutamine	2
Cardiovascular System Development and Function,Tissue Morphology	Contraction of portal vein	0.00362	5-hydroxytryptamine,norepinephrine	2
Amino Acid Metabolism,Molecular Transport,Small Molecule Biochemistry	Uptake of glutamine family amino acid	0.00374	guanosine,N-acetylglucosamine,trans-4-hydroxy-L-proline,xanthurenic acid	4
Free Radical Scavenging,Small Molecule Biochemistry	Production of hydrogen peroxide	0.0039	abscisic acid,dopamine,L-glutamic acid,levodopa,NAD+,palmitic acid	6
Carbohydrate Metabolism	Release of carbohydrate	0.0039	dehydroisoandrosterone,homogentisic acid,norepinephrine,palmitic acid	4
Cardiovascular Disease,Organismal Injury and Abnormalities	Failure of heart	0.00399	dopamine,enalaprilat,hydrocortisone,L-carnitine,L-glutamic acid,norepinephrine,oxypurinol,terbutaline,testosterone,uric acid	10
Lipid Metabolism,Small Molecule Biochemistry	Turnover of phospholipid	0.00401	dinoprost,dopamine,palmitic acid	3
Cellular Compromise	Oxidative stress response of cells	0.00407	4-hydroxynonenal,acetaminophen,dopamine,glutamine,L-glutamic acid,N-acetyl-4-benzoquinoneimine,palmitic acid	7
Organismal Injury and Abnormalities	Discomfort	0.00416	acetaminophen,acetyl-L-carnitine,anthrax vaccine adsorbed,caffeic acid,creatine,flupirtine,hyaluronic acid,hydrocortisone,L-carnitine,L-glutamic acid,leukotriene E4,mesalamine,oxymorphone,propionyl-L-carnitine,resolvin D2,testosterone	16
Cell Morphology,Skeletal and Muscular System Development and Function	Contraction of muscle cells	0.00425	5-hydroxytryptamine,cyclic AMP,dinoprost,norepinephrine	4
Cell-To-Cell Signaling and Interaction,Nervous System Development and Function	Activation of synapse	0.00425	5-hydroxytryptamine,glutamine	2
Developmental Disorder,Hereditary Disorder,Metabolic Disease,Organismal Injury and Abnormalities	Niemann-Pick disease type C1	0.00425	D-sphingosine,levodopa	2
Neurological Disease,Organismal Injury and Abnormalities	Injury of spinal cord	0.00425	levodopa,testosterone	2
Cellular Assembly and Organization	Expansion of endoplasmic reticulum	0.00425	4-phenylbutyric acid,palmitic acid	2
Molecular Transport,Nucleic Acid Metabolism,Small Molecule Biochemistry	Quantity of AMP	0.00425	creatine,cyclic AMP	2
Skeletal and Muscular System Development and Function	Size of muscle	0.00428	creatine,dinoprost,glutamine,linoleic acid,norepinephrine,testosterone	6
Small Molecule Biochemistry	Production of catecholamine	0.00428	1,3,7-trimethyluric acid,4-methylnitrosoamino-1-(3-pyridinyl)-1-butanone,levodopa,tetrahydropapaveroline	4
Carbohydrate Metabolism,Molecular Transport,Small Molecule Biochemistry	Release of glycerol	0.00428	dehydroisoandrosterone,norepinephrine,palmitic acid	3
Cancer,Organismal Injury and Abnormalities	Hyperplasia of exocrine cells	0.00428	cyclic AMP,testosterone,uric acid	3
Cell-To-Cell Signaling and Interaction,Cellular Growth and Proliferation	Stimulation of cells	0.00434	4-hydroxynonenal,4-methylnitrosoamino-1-(3-pyridinyl)-1-butanone,5-hydroxytryptamine,cyclic AMP,dopamine,glutamine,hyaluronic acid,L-glutamic acid,L-proline,norepinephrine,palmitic acid,uric acid	12
Cell Death and Survival	Apoptosis of neutrophils	0.00443	acetaminophen,carnosine,hyaluronic acid,NAD+,uric acid	5
Neurological Disease,Organismal Injury and Abnormalities,Psychological Disorders	Striatal degeneration	0.00457	creatine,dopamine,L-glutamic acid	3
Gastrointestinal Disease,Inflammatory Disease,Organismal Injury and Abnormalities	Periodontitis	0.00457	hyaluronic acid,inosine,testosterone	3
Neurological Disease,Organismal Injury and Abnormalities,Psychological Disorders	Disorder of basal ganglia	0.00458	4-hydroxy-3-methoxyphenylacetic acid,4-hydroxynonenal,4-phenylbutyric acid,5-hydroxyindol-3-acetic acid,5-hydroxytryptamine,citric acid,citrulline,creatine,cyclic AMP,dopamine,hydrocortisone,inosine,kynurenic acid,L-glutamic acid,levodopa,linoleic acid,neopterin,testosterone,uric acid	19
Infectious Diseases	Severe sepsis	0.00461	dopamine,hydrocortisone,L-carnitine,norepinephrine	4
Cell Cycle,Gene Expression	Binding of protein binding site	0.00467	4-methylnitrosoamino-1-(3-pyridinyl)-1-butanone,acetaminophen,cyclic AMP,dinoprost,dopamine,glucosamine,glutamine,hydrocortisone,L-glutamic acid,norepinephrine,palmitic acid	11
Cell-To-Cell Signaling and Interaction	Activation of cells	0.00477	4-methylnitrosoamino-1-(3-pyridinyl)-1-butanone,5'-methylthioadenosine,5-hydroxytryptamine,acetaminophen,caffeic acid,carnosine,citric acid,creatine,cyclic AMP,dehydroisoandrosterone,delta-aminolevulinic acid,dinoprost,dopamine,fluticasone propionate,glucosamine,hyaluronic acid,kynurenic acid,L-glutamic acid,L-methionine,L-tyrosine,lauric acid,linoleic acid,mycophenolic acid,N-acetylglucosamine,n…	30
Hematological Disease,Immunological Disease,Organismal Injury and Abnormalities,Respiratory Disease	Leukocytosis of airway	0.00494	glutamine,uric acid	2
Cellular Development,Cellular Growth and Proliferation,Endocrine System Development and Function,Nervous System Development and Function,Organ Development	Proliferation of anterior pituitary cells	0.00494	cyclic AMP,dopamine	2
Nervous System Development and Function	Protection of hippocampal neurons	0.00494	creatine,L-glutamic acid	2
Nutritional Disease	Fat-soluble vitamin deficiency	0.00494	calcifediol,vitamin A	2
Amino Acid Metabolism,Protein Synthesis,Small Molecule Biochemistry	Incorporation of L-amino acid	0.00494	creatine,hydrocortisone	2
Cell-To-Cell Signaling and Interaction,Hematological System Development and Function,Hematopoiesis	Hemagglutination of red blood cells	0.00494	chitobiose,N-acetylglucosamine	2
Cell Signaling,Nucleic Acid Metabolism,Small Molecule Biochemistry	Activation of cyclic AMP	0.00494	cyclic AMP,dopamine	2
Free Radical Scavenging,Lipid Metabolism,Small Molecule Biochemistry	Production of lipid peroxide	0.00494	dopamine,L-methionine	2
Nervous System Development and Function	Synaptic potentiation of mossy fibers	0.00494	5-hydroxytryptamine,L-glutamic acid	2
Cellular Function and Maintenance	Movement of mitochondria	0.00494	5-hydroxytryptamine,dopamine	2
Cell Death and Survival	Cell viability of brain cells	0.00497	cyclic AMP,dehydroisoandrosterone,dopamine,L-glutamic acid,levodopa	5
Cellular Development,Embryonic Development,Organ Development,Organismal Development,Reproductive System Development and Function	Maturation of germ cells	0.00499	cyclic AMP,hyaluronic acid,hydrocortisone,linoleic acid	4
Cellular Development,Cellular Growth and Proliferation,Organ Development,Skeletal and Muscular System Development and Function,Tissue Development	Proliferation of muscle cells	0.00516	4-hydroxynonenal,4-phenylbutyric acid,5-hydroxytryptamine,abscisic acid,dehydroisoandrosterone,dinoprost,genipin,hyaluronic acid,linoleic acid,mevalonic acid,norepinephrine,palmitic acid,testosterone,uric acid	14
Lipid Metabolism,Small Molecule Biochemistry	Hydrolysis of glycosphingolipid	0.00518	D-sphingosine,L-glutamic acid,palmitic acid	3
Molecular Transport	Secretion of molecule	0.0053	17-alpha-ethinylestradiol,5-hydroxytryptamine,cyclic AMP,D-sphingosine,dehydroisoandrosterone,dinoprost,dopamine,hydrocortisone,kynurenic acid,L-glutamic acid,L-methionine,levodopa,linoleic acid,norepinephrine,palmitic acid,terbutaline,testosterone	17
Cell Morphology,Cellular Function and Maintenance	Transmembrane potential of mitochondria	0.00543	17-alpha-ethinylestradiol,acetaminophen,cyclic AMP,glutamine,L-carnitine,L-glutamic acid,levodopa,oxypurinol,palmitic acid,vitamin A	10
Lipid Metabolism,Small Molecule Biochemistry	Synthesis of prostaglandin	0.00545	2,7,8-trimethyl-2-(beta-carboxyethyl)-6-hydroxychroman,4-hydroxynonenal,4-methylnitrosoamino-1-(3-pyridinyl)-1-butanone,abscisic acid,acetaminophen,caffeic acid,D-sphingosine,glucosamine,hydrocortisone,L-carnitine,leukotriene E4,mesalamine,norepinephrine	13
Lipid Metabolism,Molecular Transport,Nucleic Acid Metabolism,Small Molecule Biochemistry	Concentration of acyl-coenzyme A	0.0055	citric acid,glutamine,palmitic acid	3
Small Molecule Biochemistry	Synthesis of catecholamine	0.0055	1,3,7-trimethyluric acid,4-methylnitrosoamino-1-(3-pyridinyl)-1-butanone,levodopa,tetrahydropapaveroline	4
Lipid Metabolism,Molecular Transport,Small Molecule Biochemistry	Accumulation of triacylglycerol	0.00557	dinoprost,L-carnitine,lauric acid,linoleic acid,palmitic acid	5
Cell Death and Survival,Neurological Disease,Organismal Injury and Abnormalities	Cell death of brain cells	0.0056	4-hydroxynonenal,5-aminovaleric acid,acetyl-L-carnitine,cyclic AMP,dityrosine,dopamine,kynurenic acid,L-glutamic acid,L-methionine,mevalonic acid	10
Protein Synthesis	Synthesis of protein	0.00563	5-hydroxytryptamine,citrulline,creatine,dinoprost,glutamine,hydrocortisone,L-glutamic acid,L-methionine,L-proline,linoleic acid,mycophenolic acid,NAD+,norepinephrine,testosterone,uric acid	15
Organismal Injury and Abnormalities	Acute hemorrhage	0.00567	methoxyhydroxyphenylglycol,norepinephrine	2
Cell-To-Cell Signaling and Interaction,Nervous System Development and Function	Activation of hippocampal cells	0.00567	glucosamine,norepinephrine	2
Embryonic Development,Organ Development,Organismal Development,Reproductive System Development and Function,Tissue Development	Growth of preantral follicle	0.00567	dehydroisoandrosterone,testosterone	2
Cell-To-Cell Signaling and Interaction,Small Molecule Biochemistry	Synthesis of 5-hydroxytryptamine	0.00567	abscisic acid,dopamine,indoleacetic acid	3
Behavior	Place aversion	0.00567	norepinephrine,testosterone	2
Cell Cycle,Endocrine System Development and Function	Cell cycle progression of endocrine cell lines	0.00567	cyclic AMP,hydrocortisone	2
Inflammatory Disease,Inflammatory Response,Organismal Injury and Abnormalities,Renal and Urological Disease	Pyelonephritis	0.00567	L-carnitine,testosterone	2
Neurological Disease,Organismal Injury and Abnormalities,Psychological Disorders	Lesioning of striatum	0.00567	creatine,L-glutamic acid	2
Cell Death and Survival	Cell death of neuroblastoma cell lines	0.00578	4-phenylbutyric acid,dopamine,L-glutamic acid,linoleic acid,testosterone,thymidine,tyramine	7
Cell Death and Survival,Cellular Compromise	Cytotoxicity of leukocytes	0.0058	cyclic AMP,hyaluronic acid,NAD+,norepinephrine,testosterone,uric acid	6
Carbohydrate Metabolism	Turnover of carbohydrate	0.00584	5-hydroxytryptamine,dinoprost,dopamine	3
Cellular Development,Connective Tissue Development and Function,Tissue Development	Differentiation of stromal cells	0.00584	creatine,cyclic AMP,hydrocortisone	3
Inflammatory Disease,Ophthalmic Disease,Organismal Injury and Abnormalities	Allergic conjunctivitis	0.00584	desloratadine,fluticasone propionate,hyaluronic acid,hydrocortisone,N-acetyl-Asp-Glu	5
Cell-To-Cell Signaling and Interaction,Nervous System Development and Function	Synaptic transmission of hippocampal cells	0.00584	cyclic AMP,glutamine,L-glutamic acid	3
Cancer,Cell Death and Survival,Organismal Injury and Abnormalities,Tumor Morphology	Cell death of cancer cells	0.00596	acetaminophen,delta-aminolevulinic acid,galangin,glutamine,guanosine,indolepropionic acid,inosine,L-glutamic acid,mevalonic acid,palmitic acid,uridine,vitamin A	12
Cancer,Cell Death and Survival,Organismal Injury and Abnormalities,Tumor Morphology	Cell death of tumor cells	0.00599	4-methylnitrosoamino-1-(3-pyridinyl)-1-butanone,acetaminophen,cyclic AMP,delta-aminolevulinic acid,galangin,glutamine,guanosine,hyaluronic acid,indolepropionic acid,inosine,L-glutamic acid,mevalonic acid,palmitic acid,uridine,vitamin A	15
Cell Death and Survival,Neurological Disease,Organismal Injury and Abnormalities	Cell death of cerebral cortex cells	0.006	4-hydroxynonenal,5-aminovaleric acid,acetyl-L-carnitine,cyclic AMP,dityrosine,kynurenic acid,L-glutamic acid,L-methionine,mevalonic acid	9
Cell Death and Survival,Skeletal and Muscular Disorders	Cell death of muscle cells	0.00612	4-hydroxynonenal,4-phenylbutyric acid,5-hydroxytryptamine,creatine,D-sphingosine,dehydroisoandrosterone,hyaluronic acid,mevalonolactone,NAD+,norepinephrine,palmitic acid,testosterone	12
Cell Death and Survival	Apoptosis of connective tissue cells	0.00639	4-phenylbutyric acid,cyclic AMP,dehydroisoandrosterone,hyaluronic acid,L-glutamic acid,lauric acid,mevalonic acid,norepinephrine,palmitic acid	9
Neurological Disease	Progressive motor neuropathy	0.00641	4-hydroxy-3-methoxyphenylacetic acid,5-hydroxyindol-3-acetic acid,5-hydroxytryptamine,acetaminophen,creatine,D-sphingosine,dopamine,estriol,hydrocortisone,inosine,kynurenic acid,L-carnitine,L-glutamic acid,levodopa,uric acid	15
Amino Acid Metabolism,Small Molecule Biochemistry	Binding of amino acids	0.00645	creatine,norepinephrine	2
Endocrine System Disorders,Organismal Injury and Abnormalities,Reproductive System Disease	Diminished ovarian reserve	0.00645	dehydroisoandrosterone,testosterone	2
Lipid Metabolism,Molecular Transport,Small Molecule Biochemistry	Quantity of cardiolipin	0.00645	linoleic acid,palmitic acid	2
Cardiovascular System Development and Function	Contractility of artery	0.00645	5-hydroxytryptamine,norepinephrine	2
Cell Death and Survival,Hepatic System Development and Function	Cell viability of hepatocytes	0.00645	L-methionine,palmitic acid	2
Cancer	Hyperplasia of exocrine gland	0.0065	cyclic AMP,dehydroisoandrosterone,testosterone,uric acid	4
Molecular Transport	Transport of molecule	0.00651	17-alpha-ethinylestradiol,17beta-estradiol-17-beta-D-glucuronide,4-hydroxynonenal,4-phenylbutyric acid,5-hydroxytryptamine,citric acid,creatine,cyclic AMP,D-sphingosine,dehydroisoandrosterone,dihydrotetrabenazine,dinoprost,dopamine,estriol,estrone sulfate,glutamine,glycocyamine,guanosine,hydrocortisone,kynurenic acid,L-glutamic acid,L-methionine,L-tyrosine,leucovorin,levodopa,linoleic acid,mevalo…	38
Behavior	Aversive behavior	0.00654	linoleic acid,norepinephrine,testosterone	3
Lipid Metabolism,Molecular Transport,Small Molecule Biochemistry	Concentration of cholesterol ester	0.00654	acetyl-L-carnitine,linoleic acid,palmitic acid	3
Nervous System Development and Function,Skeletal and Muscular System Development and Function	Motor function	0.00693	4-phenylbutyric acid,creatine,L-carnitine,levodopa,testosterone	5
Cell-To-Cell Signaling and Interaction,Nervous System Development and Function	Long term synaptic depression	0.00693	5-hydroxytryptamine,cyclic AMP,dopamine,L-glutamic acid,levodopa	5
Cell Death and Survival	Necrosis of prostate cancer cell lines	0.00708	acetyl-L-carnitine,dehydroisoandrosterone,hyaluronic acid,NAD+,palmitic acid,phenylacetic acid,testosterone	7
Organismal Injury and Abnormalities	Extraintestinal functional disorder	0.00708	4-phenylbutyric acid,5-hydroxytryptamine,acetaminophen,acetyl-L-carnitine,anthrax vaccine adsorbed,creatine,dehydroisoandrosterone,dinoprost,hyaluronic acid,hydrocortisone,L-carnitine,levodopa,oxymorphone,paliperidone,testosterone	15
Carbohydrate Metabolism,Molecular Transport,Small Molecule Biochemistry	Concentration of D-glucose	0.00724	4-phenylbutyric acid,5-hydroxytryptamine,creatine,dehydroisoandrosterone,glutamine,hydrocortisone,L-glutamine,norepinephrine,testosterone,tyramine	10
Organismal Injury and Abnormalities,Renal and Urological Disease	Homocystinuria	0.00727	L-homocysteic acid,L-methionine	2
Cellular Assembly and Organization	Opening of permeability transition pores	0.00727	N-acetylserotonin,palmitic acid	2
Cellular Development,Cellular Growth and Proliferation,Connective Tissue Development and Function,Tissue Development	Proliferation of adipoblasts	0.00727	dehydroisoandrosterone,norepinephrine	2
Cell Death and Survival,Nervous System Development and Function	Cell viability of striatal neurons	0.00727	4-phenylbutyric acid,L-glutamic acid	2
Post-Translational Modification,Protein Trafficking	Binding of protein fragment	0.00727	hydrocortisone,testosterone	2
Cellular Assembly and Organization,DNA Replication, Recombination, and Repair	Quantity of centrosome	0.00729	2'-deoxyadenosine,deoxycytidine,thymidine	3
Hereditary Disorder,Neurological Disease,Organismal Injury and Abnormalities,Skeletal and Muscular Disorders	Spinal muscular atrophy	0.00729	creatine,L-carnitine,testosterone	3
Cellular Function and Maintenance	Internalization of cells	0.00739	5-hydroxytryptamine,cyclic AMP,D-sphingosine,L-glutamic acid,norepinephrine,resolvin D2,resolvin D5,uric acid	8
Cell Death and Survival	Cell viability of cerebral cortex cells	0.00748	dehydroisoandrosterone,dopamine,L-glutamic acid,levodopa	4
Skeletal and Muscular System Development and Function	Muscle contraction	0.00751	5-hydroxytryptamine,creatine,cyclic AMP,dinoprost,dopamine,leukotriene E4,norepinephrine,testosterone	8
Organismal Injury and Abnormalities,Renal and Urological Disease	Damage of kidney tissue	0.00761	uric acid	1
Carbohydrate Metabolism	Activation of etoposide	0.00761	4-phenylbutyric acid	1
Energy Production,Lipid Metabolism,Molecular Transport,Small Molecule Biochemistry	Depletion of malic acid	0.00761	glutamine	1
Cell Morphology,Cell-To-Cell Signaling and Interaction,Cellular Function and Maintenance,Nervous System Development and Function	Depolarization of cholinergic interneurons	0.00761	5-hydroxytryptamine	1
Cardiovascular System Development and Function,Nervous System Development and Function,Organ Morphology,Organismal Development,Tissue Morphology	Diameter of middle cerebral artery	0.00761	5-hydroxytryptamine	1
Cellular Assembly and Organization	Development of dense core granules	0.00761	cyclic AMP	1
Neurological Disease,Skeletal and Muscular Disorders	Dystonia of leg	0.00761	levodopa	1
Cardiovascular System Development and Function,Cell Morphology,Cellular Movement	Cell spreading of endothelial progenitor cells	0.00761	hyaluronic acid	1
Cardiovascular Disease,Organismal Injury and Abnormalities	Diastolic dysfunction of right ventricle	0.00761	dehydroisoandrosterone	1
Cell Death and Survival	Apoptosis of seminiferous epithelium	0.00761	testosterone	1
Cancer	Chloride hydroxyl exchange of colorectal cancer cell lines	0.00761	5-hydroxytryptamine	1
Cardiovascular System Development and Function,Tissue Morphology	Contraction of uterine artery	0.00761	norepinephrine	1
Cancer,Organismal Injury and Abnormalities,Reproductive System Disease	Angiogenesis of endometrial adenocarcinoma	0.00761	dinoprost	1
Lipid Metabolism,Molecular Transport,Small Molecule Biochemistry	Accumulation of dihydrotestosterone	0.00761	testosterone	1
Gastrointestinal Disease,Organismal Injury and Abnormalities	Atrophy of jejunal mucosa	0.00761	L-glutamic acid	1
Hereditary Disorder,Neurological Disease,Organismal Injury and Abnormalities,Psychological Disorders,Skeletal and Muscular Disorders	End-stage Huntington disease	0.00761	kynurenic acid	1
Cellular Development,Cellular Growth and Proliferation,Embryonic Development,Nervous System Development and Function,Organismal Development,Tissue Development	Development of enteric neural crest-derived cells	0.00761	5-hydroxytryptamine	1
Cell-To-Cell Signaling and Interaction,Hematological System Development and Function,Hematopoiesis,Inflammatory Response	Blastogenesis of lymphoblasts	0.00761	hyaluronic acid	1
Amino Acid Metabolism,Drug Metabolism,Molecular Transport,Nucleic Acid Metabolism,Small Molecule Biochemistry	Accumulation of pemetrexed	0.00761	leucovorin	1
Embryonic Development,Hematological System Development and Function,Lymphoid Tissue Structure and Development,Organ Development,Organismal Development,Tissue Development	Development of solitary intestinal lymphoid tissue	0.00761	vitamin A	1
Cell Morphology,Organ Morphology,Skeletal and Muscular System Development and Function,Tissue Morphology	Diameter of slow-twitch muscle fibers	0.00761	creatine	1
Cellular Development,Cellular Growth and Proliferation,Hematological System Development and Function,Hematopoiesis,Lymphoid Tissue Structure and Development,Tissue Development	Development of double negative dendritic cells	0.00761	vitamin A	1
Cellular Compromise	Acidification of epithelial cell lines	0.00761	uridine	1
Cardiovascular System Development and Function	Desensitization of mesenteric vein	0.00761	norepinephrine	1
Infectious Diseases,Respiratory Disease	Acute upper respiratory tract infection	0.00761	vitamin A	1
Neurological Disease,Organismal Injury and Abnormalities	Atrophy of brain tissue	0.00761	creatine	1
Cellular Compromise	Damage of lysosome membrane	0.00761	palmitic acid	1
Hematological Disease,Metabolic Disease,Nutritional Disease,Organismal Injury and Abnormalities,Renal and Urological Disease	Chemotherapy induced hyperuricemia	0.00761	uric acid	1
Nervous System Development and Function	Dozing	0.00761	L-carnitine	1
Lipid Metabolism,Molecular Transport,Nucleic Acid Metabolism,Small Molecule Biochemistry	Concentration of palmitoyl-coenzyme A	0.00761	palmitic acid	1
Cellular Assembly and Organization	Delay in opening of pore	0.00761	creatine	1
Cellular Compromise,Cellular Function and Maintenance	Endoplasmic reticulum stress response of heart cell lines	0.00761	palmitic acid	1
Lipid Metabolism,Molecular Transport,Small Molecule Biochemistry,Vitamin and Mineral Metabolism	Absorption of beta-carotene	0.00761	vitamin A	1
Cellular Movement	Distribution of adipocytes	0.00761	testosterone	1
Cellular Compromise,Organismal Development	Aging of cardiomyocytes	0.00761	testosterone	1
Cell Death and Survival,Cellular Function and Maintenance	Clearance of leukemia cell lines	0.00761	D-sphingosine	1
Cell-To-Cell Signaling and Interaction,Nervous System Development and Function	Calcium response of medium spiny neurons	0.00761	L-glutamic acid	1
Cell Cycle,Gene Expression	Binding of M box motif	0.00761	cyclic AMP	1
Embryonic Development,Organ Development,Organismal Development,Skeletal and Muscular System Development and Function,Tissue Development	Development of levator ani muscle	0.00761	testosterone	1
Connective Tissue Disorders,Organismal Injury and Abnormalities,Skeletal and Muscular Disorders	Arthrofibrosis	0.00761	hydrocortisone	1
Inflammatory Disease,Inflammatory Response,Neurological Disease,Organismal Injury and Abnormalities	Borna disease	0.00761	uric acid	1
Embryonic Development,Organ Development,Organismal Development,Skeletal and Muscular System Development and Function,Tissue Development	Development of bulbocavernosus muscle	0.00761	testosterone	1
Developmental Disorder,Endocrine System Disorders,Organismal Injury and Abnormalities,Reproductive System Disease	Constitutional growth delay	0.00761	testosterone	1
Cellular Movement	Distribution of smooth muscle cells	0.00761	hyaluronic acid	1
Developmental Disorder,Organismal Injury and Abnormalities,Reproductive System Disease	Abortion of embryo	0.00761	hydrocortisone	1
Amino Acid Metabolism,Small Molecule Biochemistry	Depletion of L-aspartic acid	0.00761	glutamine	1
Cellular Compromise	Acidification of embryonic cell lines	0.00761	uridine	1
Cell Morphology,Cell-To-Cell Signaling and Interaction,Cellular Function and Maintenance,Nervous System Development and Function	Depolarization of V2a interneurons	0.00761	5-hydroxytryptamine	1
Cell-To-Cell Signaling and Interaction,Endocrine System Development and Function,Nervous System Development and Function,Organ Development	Activation of anterior pituitary cells	0.00761	L-glutamic acid	1
Cellular Compromise,Neurological Disease,Organismal Injury and Abnormalities	Delay in initiation of atrophy of striatal neurons	0.00761	creatine	1
Cell Morphology	Cell flattening of lactotropes	0.00761	dopamine	1
Molecular Transport	Co-transport of H+	0.00761	L-glutamic acid	1
Neurological Disease,Organismal Injury and Abnormalities	Delay in initiation of atrophy of brain	0.00761	creatine	1
Cell-To-Cell Signaling and Interaction	Adhesion of Bacille Calmette-Guerin	0.00761	hyaluronic acid	1
Amino Acid Metabolism,Small Molecule Biochemistry	Depletion of L-glutamic acid	0.00761	glutamine	1
Cellular Compromise,Cellular Function and Maintenance	Endoplasmic reticulum stress response of macrophage cancer cell lines	0.00761	4-phenylbutyric acid	1
Cell Cycle	Arrest in S phase of pancreatic cancer cell lines	0.00761	L-glutamic acid	1
Lipid Metabolism,Small Molecule Biochemistry	Conversion of succinic acid	0.00761	palmitic acid	1
Neurological Disease,Skeletal and Muscular Disorders	Dyskinesia of forelimb	0.00761	levodopa	1
Cell Morphology,Organ Morphology,Skeletal and Muscular System Development and Function,Tissue Morphology	Diameter of fast-twitch muscle fibers	0.00761	creatine	1
Amino Acid Metabolism,Small Molecule Biochemistry	Binding of creatine	0.00761	creatine	1
Cancer,Endocrine System Disorders,Organismal Injury and Abnormalities	Bilateral adrenal hyperplasia	0.00761	hydrocortisone	1

## Sheet: children-endogenous metabolites
Categories	Diseases or Functions Annotation	p-value	Molecules	# Molecules
Immunological Disease,Inflammatory Disease,Inflammatory Response,Neurological Disease,Organismal Injury and Abnormalities	Chronic phase experimental autoimmune encephalomyelitis	1.07e-18	citric acid,citrulline,cytidine,ethyl glucuronide,gamma-glutamyl-leucine,gamma-glutamyl-valine,glutamine,hippuric acid,homocitrulline,kynurenic acid,N-acetyl-L-phenylalanine,N-caproylglycine,palmitic acid,prolylhydroxyproline,sebacic acid	15
Cellular Compromise,Lipid Metabolism,Small Molecule Biochemistry	Peroxidation of lipid	1.57e-13	acetaminophen,acetyl-L-carnitine,citrulline,creatine,dopamine,eriodictyol,glycocyamine,homocarnosine,L-glutamic acid,L-glutamine,L-proline,linoleic acid,N-acetylserotonin,oxytetracycline,palmitic acid,uric acid	16
Developmental Disorder,Hereditary Disorder,Metabolic Disease,Organismal Injury and Abnormalities	Mucopolysaccharidosis type I	3.24e-13	13Z,16Z,19Z-docosatrienoic acid,glutamine,Gly-Pro,isoleucylproline,L-glutamic acid,L-methionine,L-proline,L-tyrosine,linoleic acid,palmitic acid	10
Free Radical Scavenging	Synthesis of reactive oxygen species	3.45e-10	17-alpha-ethinylestradiol,5-hydroxytryptamine,abscisic acid,acetaminophen,acetyl-L-carnitine,creatine,cyclic AMP,D-sphingosine,dehydroisoandrosterone,dinoprost,dopamine,enalaprilat,genipin,glutamine,hydrocortisone,L-glutamic acid,L-methionine,L-proline,levodopa,linoleic acid,mevalonic acid,mycophenolic acid,N-acetylglucosamine,neopterin,oxypurinol,palmitic acid,resolvin D2,terbutaline,uric acid,z…	30
Developmental Disorder,Hereditary Disorder,Metabolic Disease,Organismal Injury and Abnormalities	Lysosomal storage disease	6.68e-10	13Z,16Z,19Z-docosatrienoic acid,acetaminophen,D-sphingosine,glutamine,Gly-Pro,isoleucylproline,L-glutamic acid,L-methionine,L-proline,L-tyrosine,levodopa,linoleic acid,palmitic acid	13
Inflammatory Disease,Inflammatory Response,Neurological Disease,Organismal Injury and Abnormalities	Encephalomyelitis	1.08e-09	17-alpha-ethinylestradiol,citric acid,citrulline,cytidine,dehydroisoandrosterone,estriol,ethyl glucuronide,gamma-glutamyl-leucine,gamma-glutamyl-valine,glucosamine,glutamine,hippuric acid,homocitrulline,kynurenic acid,N-acetyl-L-phenylalanine,N-caproylglycine,palmitic acid,prolylhydroxyproline,sebacic acid,uric acid	20
Free Radical Scavenging	Production of reactive oxygen species	1.9e-09	17-alpha-ethinylestradiol,5-hydroxytryptamine,abscisic acid,acetaminophen,acetyl-L-carnitine,cyclic AMP,D-sphingosine,dinoprost,dopamine,enalaprilat,glutamine,hydrocortisone,L-glutamic acid,L-methionine,levodopa,linoleic acid,mevalonic acid,N-acetylglucosamine,oxypurinol,palmitic acid,resolvin D2,terbutaline,uric acid,zeranol	24
Inflammatory Response,Neurological Disease	Inflammation of central nervous system	3.54e-09	17-alpha-ethinylestradiol,acetaminophen,citric acid,citrulline,cytidine,dehydroisoandrosterone,estriol,ethyl glucuronide,gamma-glutamyl-leucine,gamma-glutamyl-valine,glucosamine,glutamine,hippuric acid,homocitrulline,hydrocortisone,kynurenic acid,N-acetyl-L-phenylalanine,N-caproylglycine,palmitic acid,prolylhydroxyproline,sebacic acid,uric acid	22
Immunological Disease,Inflammatory Disease,Inflammatory Response,Neurological Disease,Organismal Injury and Abnormalities	Experimental autoimmune encephalomyelitis	6.96e-09	17-alpha-ethinylestradiol,citric acid,citrulline,cytidine,dehydroisoandrosterone,estriol,ethyl glucuronide,gamma-glutamyl-leucine,gamma-glutamyl-valine,glucosamine,glutamine,hippuric acid,homocitrulline,kynurenic acid,N-acetyl-L-phenylalanine,N-caproylglycine,palmitic acid,prolylhydroxyproline,sebacic acid	19
Cell Signaling,Small Molecule Biochemistry	Synthesis of nitric oxide	2.1e-08	5-hydroxytryptamine,7,8-dihydrobiopterin,abscisic acid,acetaminophen,caffeic acid,citrulline,cyclic AMP,dehydroisoandrosterone,glucosamine,glutamine,glycocholic acid,glycodeoxycholic acid,L-glutamic acid,linoleic acid,mevalonic acid,N-acetylglucosamine,palmitic acid,resolvin D2,uric acid	19
Cancer,Organismal Injury and Abnormalities,Renal and Urological Disease	Renal oncocytoma	7.19e-08	gamma-glutamyl-leucine,gamma-glutamyl-valine,gamma-glutamylphenylalanine,gamma-glutamyltyrosine,ophthalmic acid,pyrrolidonecarboxylic acid	6
Cell-To-Cell Signaling and Interaction,Molecular Transport,Small Molecule Biochemistry	Release of neurotransmitter	1.17e-07	5-hydroxytryptamine,cyclic AMP,D-sphingosine,dopamine,enalaprilat,flupirtine,hydrocortisone,kynurenic acid,L-glutamic acid,levodopa,linoleic acid,uric acid	12
Amino Acid Metabolism,Small Molecule Biochemistry	Release of amino acids	1.5e-07	2-aminoadipic acid,5-hydroxytryptamine,cyclic AMP,dopamine,glutamine,kynurenic acid,L-glutamic acid,levodopa,N-acetyl-Asp-Glu	9
Cell Signaling,Nucleic Acid Metabolism,Small Molecule Biochemistry	Synthesis of cyclic AMP	2.31e-07	5-hydroxytryptamine,5-methoxytryptamine,caffeic acid,dinoprost,dopamine,glycocholic acid,glycodeoxycholic acid,hydroxyamphetamine,kynurenic acid,L-glutamic acid,L-normetanephrine,levodopa,octopamine,palmitic acid,terbutaline	15
Amino Acid Metabolism,Molecular Transport,Small Molecule Biochemistry	Uptake of amino acids	2.47e-07	estrone sulfate,glutamine,glycocyamine,L-glutamic acid,L-methionine,L-tyrosine,N-acetylglucosamine,trans-4-hydroxy-L-proline,xanthurenic acid	9
Molecular Transport	Quantity of metal ion	2.63e-07	13Z,16Z,19Z-docosatrienoic acid,5-hydroxytryptamine,abscisic acid,acetaminophen,citric acid,creatine,cyclic AMP,D-sphingosine,dehydroisoandrosterone,dinoprost,dopamine,flupirtine,glutamine,hydrocortisone,icosapent,L-glutamic acid,lauric acid,leukotriene A4,linoleic acid,palmitic acid,uric acid	21
Amino Acid Metabolism,Cell-To-Cell Signaling and Interaction,Molecular Transport,Small Molecule Biochemistry	Release of L-glutamic acid	2.68e-07	2-aminoadipic acid,5-hydroxytryptamine,cyclic AMP,dopamine,glutamine,kynurenic acid,L-glutamic acid,N-acetyl-Asp-Glu	8
Molecular Transport	Quantity of metal	3.29e-07	13Z,16Z,19Z-docosatrienoic acid,5-hydroxytryptamine,abscisic acid,acetaminophen,citric acid,creatine,cyclic AMP,D-sphingosine,dehydroisoandrosterone,dinoprost,dopamine,flupirtine,glutamine,hydrocortisone,icosapent,L-glutamic acid,lauric acid,leukotriene A4,levodopa,linoleic acid,palmitic acid,uric acid	22
Nervous System Development and Function	Activation of brain	4.13e-07	5-hydroxytryptamine,dopamine,glucosamine,L-glutamic acid,L-methionine,L-tyrosine,levodopa	7
Free Radical Scavenging,Molecular Transport	Quantity of reactive oxygen species	4.56e-07	17-alpha-ethinylestradiol,abscisic acid,acetaminophen,caffeic acid,citrulline,dehydroisoandrosterone,dinoprost,glutamine,hydrocortisone,L-glutamic acid,L-methionine,lauric acid,levodopa,N-acetylserotonin,palmitic acid,uric acid	16
Lipid Metabolism,Molecular Transport,Small Molecule Biochemistry	Secretion of steroid	5.35e-07	17-alpha-ethinylestradiol,5-hydroxytryptamine,cyclic AMP,D-sphingosine,dehydroisoandrosterone,dinoprost,dopamine,kynurenic acid,levodopa,linoleic acid	10
Nervous System Development and Function	Response of glossopharyngeal nerve	8.8e-07	citric acid,L-glutamic acid,lauric acid,linoleic acid	4
Amino Acid Metabolism,Molecular Transport,Small Molecule Biochemistry	Concentration of phosphocreatine	1.19e-06	creatine,glycocyamine,L-glutamic acid,L-methionine	4
Free Radical Scavenging	Generation of reactive oxygen species	1.39e-06	5-hydroxytryptamine,abscisic acid,acetaminophen,cyclic AMP,D-sphingosine,dehydroisoandrosterone,dopamine,genipin,L-glutamic acid,L-methionine,L-proline,linoleic acid,mycophenolic acid,oxypurinol,palmitic acid,uric acid	16
Amino Acid Metabolism,Molecular Transport,Small Molecule Biochemistry	Transport of amino acids	1.61e-06	estrone sulfate,glutamine,glycocyamine,hydrocortisone,L-glutamic acid,L-methionine,L-tyrosine,N-acetylglucosamine,trans-4-hydroxy-L-proline,xanthurenic acid	10
Cell Death and Survival	Killing of Yersinia pestis	1.67e-06	lauric acid,linoleic acid,palmitic acid	3
Cell Signaling,Molecular Transport,Vitamin and Mineral Metabolism	Quantity of Ca2+	1.83e-06	13Z,16Z,19Z-docosatrienoic acid,5-hydroxytryptamine,abscisic acid,acetaminophen,citric acid,creatine,cyclic AMP,D-sphingosine,dehydroisoandrosterone,dinoprost,dopamine,flupirtine,glutamine,icosapent,L-glutamic acid,lauric acid,leukotriene A4,linoleic acid,palmitic acid	19
Nervous System Development and Function	Activation of cerebral cortex	2.79e-06	5-hydroxytryptamine,dopamine,glucosamine,L-glutamic acid,levodopa	5
Cell Signaling,Nucleic Acid Metabolism,Small Molecule Biochemistry	Binding of guanosine 5'-O-(3-thiotriphosphate)	2.8e-06	5-hydroxytryptamine,dehydroisoandrosterone,dopamine,kynurenic acid,L-glutamic acid,linoleic acid,palmitic acid	7
Endocrine System Development and Function,Small Molecule Biochemistry	Binding of melatonin	3.33e-06	5-hydroxytryptamine,5-methoxytryptamine,N-acetylserotonin	3
Lipid Metabolism,Molecular Transport,Small Molecule Biochemistry	Secretion of steroid hormone	3.33e-06	5-hydroxytryptamine,cyclic AMP,D-sphingosine,dopamine,kynurenic acid,levodopa	6
Amino Acid Metabolism,Lipid Metabolism,Molecular Transport,Small Molecule Biochemistry	Release of GABA	4.03e-06	5-hydroxytryptamine,cyclic AMP,dopamine,L-glutamic acid,levodopa	5
Amino Acid Metabolism	Quantity of amino acids	4.37e-06	citrulline,creatine,glutamine,glycocyamine,hydrocortisone,kynurenic acid,L-glutamic acid,L-methionine,levodopa,N-acetyl-Asp-Glu	10
Carbohydrate Metabolism,Energy Production	Oxidation of monosaccharide	5.7e-06	creatine,dehydroisoandrosterone,estriol,lauric acid,linoleic acid,palmitic acid	6
Endocrine System Development and Function,Small Molecule Biochemistry	Binding of hormone	6.31e-06	5-hydroxytryptamine,5-methoxytryptamine,dopamine,estriol,N-acetylserotonin	5
Lipid Metabolism,Molecular Transport,Small Molecule Biochemistry	Secretion of lipid	7.08e-06	17-alpha-ethinylestradiol,5-hydroxytryptamine,cyclic AMP,D-sphingosine,dehydroisoandrosterone,dinoprost,dopamine,kynurenic acid,L-methionine,levodopa,linoleic acid,terbutaline	12
Carbohydrate Metabolism	Uptake of monosaccharide	8.5e-06	5-hydroxytryptamine,cyclic AMP,dehydroisoandrosterone,enalaprilat,eriodictyol,glucosamine,hydrocortisone,kynurenic acid,L-glutamic acid,palmitic acid,phenylpyruvic acid,SAICAR	12
Cardiovascular System Development and Function,Tissue Morphology	Relaxation of artery	8.68e-06	5-hydroxytryptamine,dehydroisoandrosterone,dinoprost,L-methionine,oxypurinol,uric acid	6
Carbohydrate Metabolism,Energy Production,Small Molecule Biochemistry	Oxidation of glucose-6-phosphate	9.25e-06	lauric acid,linoleic acid,palmitic acid	3
Lipid Metabolism,Small Molecule Biochemistry	Fatty acid metabolism	1.21e-05	17-alpha-ethinylestradiol,18:3(n-3) fatty acid,2,7,8-trimethyl-2-(beta-carboxyethyl)-6-hydroxychroman,4-methylnitrosoamino-1-(3-pyridinyl)-1-butanone,abscisic acid,acetaminophen,caffeic acid,citric acid,cyclic AMP,D-sphingosine,dopamine,estrone sulfate,glucosamine,hydrocortisone,icosapent,L-glutamic acid,L-methionine,leukotriene E4,levodopa,linoleic acid,mesalamine,mevalonic acid,neopterin,palmit…	24
Skeletal and Muscular Disorders	Constriction of smooth muscle	1.38e-05	5-hydroxytryptamine,dinoprost,leukotriene E4	3
Hereditary Disorder,Neurological Disease,Organismal Injury and Abnormalities	Spinocerebellar ataxia type 1	1.38e-05	creatine,glutamine,L-glutamic acid	3
Lipid Metabolism,Small Molecule Biochemistry	Synthesis of fatty acid	1.38e-05	18:3(n-3) fatty acid,2,7,8-trimethyl-2-(beta-carboxyethyl)-6-hydroxychroman,4-methylnitrosoamino-1-(3-pyridinyl)-1-butanone,abscisic acid,acetaminophen,caffeic acid,D-sphingosine,dopamine,glucosamine,hydrocortisone,icosapent,L-glutamic acid,L-methionine,leukotriene E4,linoleic acid,mesalamine,mevalonic acid,palmitic acid	18
Cell-To-Cell Signaling and Interaction,Nervous System Development and Function	Activation of neurons	1.44e-05	5-hydroxytryptamine,citric acid,dopamine,glucosamine,kynurenic acid,L-glutamic acid,linoleic acid	7
Drug Metabolism,Molecular Transport,Small Molecule Biochemistry	Concentration of glutathione	2.06e-05	acetaminophen,acetyl-L-carnitine,citrulline,dehydroisoandrosterone,L-glutamic acid,L-glutamine,L-methionine,S-adenosylhomocysteine	8
Free Radical Scavenging	Production of superoxide	2.47e-05	17-alpha-ethinylestradiol,dinoprost,enalaprilat,glutamine,L-glutamic acid,linoleic acid,palmitic acid,resolvin D2,terbutaline,uric acid	10
Carbohydrate Metabolism,Molecular Transport,Small Molecule Biochemistry	Uptake of D-glucose	2.5e-05	5-hydroxytryptamine,cyclic AMP,dehydroisoandrosterone,enalaprilat,eriodictyol,kynurenic acid,L-glutamic acid,palmitic acid,phenylpyruvic acid,SAICAR	10
Nucleic Acid Metabolism,Small Molecule Biochemistry	Synthesis of nucleotide	2.62e-05	5-hydroxytryptamine,5-methoxytryptamine,acetaminophen,caffeic acid,dinoprost,dopamine,glutamine,glycocholic acid,glycodeoxycholic acid,hydroxyamphetamine,kynurenic acid,L-glutamic acid,L-normetanephrine,levodopa,mycophenolic acid,octopamine,palmitic acid,terbutaline	18
Free Radical Scavenging	Formation of reactive oxygen species	2.77e-05	acetaminophen,creatine,dopamine,L-glutamic acid,L-methionine,neopterin,palmitic acid,uric acid	8
Nucleic Acid Metabolism,Small Molecule Biochemistry	Metabolism of nucleotide	2.86e-05	5-hydroxytryptamine,5-methoxytryptamine,acetaminophen,caffeic acid,cyclic AMP,dinoprost,dopamine,glutamine,glycocholic acid,glycodeoxycholic acid,hydroxyamphetamine,kynurenic acid,L-glutamic acid,L-normetanephrine,levodopa,mycophenolic acid,octopamine,palmitic acid,terbutaline	19
Energy Production,Molecular Transport,Nucleic Acid Metabolism,Small Molecule Biochemistry	Concentration of ATP	2.92e-05	acetaminophen,creatine,cyclic AMP,glucosamine,glutamine,L-glutamic acid,linoleic acid,palmitic acid,uric acid	9
Lipid Metabolism,Small Molecule Biochemistry	Synthesis of lipid	2.97e-05	18:3(n-3) fatty acid,2,7,8-trimethyl-2-(beta-carboxyethyl)-6-hydroxychroman,4-methylnitrosoamino-1-(3-pyridinyl)-1-butanone,5-hydroxytryptamine,abscisic acid,acetaminophen,caffeic acid,cyclic AMP,D-sphingosine,dehydroisoandrosterone,dinoprost,dopamine,glucosamine,glutamine,hydrocortisone,icosapent,L-glutamic acid,L-methionine,leukotriene E4,linoleic acid,mesalamine,mevalonic acid,N-acetylglucosam…	26
Cellular Growth and Proliferation,Nervous System Development and Function	Inhibition of striatonigral neurons	3.07e-05	dopamine,levodopa	2
Cellular Growth and Proliferation,Nervous System Development and Function	Inhibition of striatopallidal neurons	3.07e-05	dopamine,levodopa	2
Skeletal and Muscular Disorders	Constriction of vascular smooth muscle	3.07e-05	5-hydroxytryptamine,dinoprost	2
Molecular Transport,Small Molecule Biochemistry	Release of catecholamine	3.81e-05	5-hydroxytryptamine,dehydroisoandrosterone,dopamine,enalaprilat,flupirtine,hydrocortisone,L-glutamic acid,levodopa	8
Cell Death and Survival	Cell death of endocrine cells	3.81e-05	5-hydroxytryptamine,dehydroisoandrosterone,dopamine,glucosamine,glutamine,L-glutamic acid,mycophenolic acid,palmitic acid	8
Neurological Disease,Organismal Injury and Abnormalities	Reye syndrome	4.71e-05	dopamine,glutamine,L-proline,suberylglycine	4
Cell-To-Cell Signaling and Interaction,Cellular Growth and Proliferation,Nervous System Development and Function	Excitation of neurons	4.78e-05	5-hydroxytryptamine,cyclic AMP,dopamine,glutamine,L-glutamic acid,L-proline	6
Cell Death and Survival	Neuronal cell death	5.32e-05	2-aminoadipic acid,5-aminovaleric acid,5-hydroxytryptamine,acetaminophen,acetyl-L-carnitine,creatine,cyclic AMP,dehydroisoandrosterone,dityrosine,dopamine,flupirtine,glucosamine,indolepropionic acid,kynurenic acid,L-glutamic acid,L-methionine,levodopa,mevalonic acid,N-acetylserotonin,uric acid	20
Endocrine System Development and Function,Molecular Transport,Small Molecule Biochemistry	Secretion of hormone	6.87e-05	5-hydroxytryptamine,cyclic AMP,dehydroisoandrosterone,dinoprost,hydrocortisone,linoleic acid,palmitic acid	7
Cell-To-Cell Signaling and Interaction,Nervous System Development and Function	Long term synaptic depression of striatum	7.31e-05	5-hydroxytryptamine,cyclic AMP,levodopa	3
Cell Morphology,Cell-To-Cell Signaling and Interaction,Cellular Function and Maintenance,Nervous System Development and Function	Depolarization of dopaminergic neurons	9.19e-05	dopamine,L-glutamic acid	2
Cellular Compromise,Neurological Disease	Injury of neuroglia	9.19e-05	2-aminoadipic acid,dehydroisoandrosterone	2
Behavior,Organismal Functions	Left-right limb alternation of mice	9.19e-05	5-hydroxytryptamine,dopamine	2
Nervous System Development and Function	Coordination of extensor muscle	9.19e-05	5-hydroxytryptamine,dopamine	2
Nervous System Development and Function	Coordination of flexor muscle	9.19e-05	5-hydroxytryptamine,dopamine	2
Cell Signaling,Molecular Transport,Small Molecule Biochemistry	Release of nitric oxide	9.41e-05	5-hydroxytryptamine,L-glutamic acid,levodopa,octopamine,palmitic acid,uric acid	6
Cell Death and Survival	Apoptosis of endocrine cells	9.81e-05	dehydroisoandrosterone,dopamine,glucosamine,glutamine,L-glutamic acid,mycophenolic acid,palmitic acid	7
Cell-To-Cell Signaling and Interaction,Nervous System Development and Function	Activation of nervous tissue cell lines	0.000108	dinoprost,L-methionine,palmitic acid	3
Cell-To-Cell Signaling and Interaction,Nervous System Development and Function	Activation of brain cells	0.000115	5-hydroxytryptamine,dopamine,glucosamine,L-glutamic acid	4
Molecular Transport,Nucleic Acid Metabolism,Small Molecule Biochemistry	Quantity of cyclic nucleotides	0.00012	4-methylnitrosoamino-1-(3-pyridinyl)-1-butanone,5-hydroxytryptamine,citrulline,cyclic AMP,dopamine,glutamine,hydrocortisone,levodopa,octopamine,resolvin D2,terbutaline,theobromine	12
Cell Morphology,Cellular Function and Maintenance	Depolarization of cells	0.00012	5-hydroxytryptamine,dopamine,kynurenic acid,L-glutamic acid,linoleic acid	5
Lipid Metabolism,Molecular Transport,Small Molecule Biochemistry	Release of lipid	0.000122	4-methylnitrosoamino-1-(3-pyridinyl)-1-butanone,5-hydroxytryptamine,acetaminophen,cyclic AMP,D-sphingosine,dopamine,enalaprilat,L-glutamic acid,L-proline,levodopa,palmitic acid	11
Cellular Development,Cellular Growth and Proliferation	Cell proliferation of pituitary cancer cell lines	0.000129	5-hydroxytryptamine,dopamine,estriol	3
Nervous System Development and Function	Response of chorda tympani	0.000129	citric acid,L-glutamic acid,linoleic acid	3
Cellular Function and Maintenance,Inflammatory Response	Efferocytosis	0.000136	5-hydroxytryptamine,D-sphingosine,resolvin D2,uric acid	4
Cell-To-Cell Signaling and Interaction,Molecular Transport,Small Molecule Biochemistry	Release of 5-hydroxytryptamine	0.000136	kynurenic acid,levodopa,linoleic acid,uric acid	4
Inflammatory Response	Inflammation of absolute anatomical region	0.000143	17-alpha-ethinylestradiol,5-hydroxy-L-tryptophan,acetaminophen,citric acid,citrulline,creatine,cytidine,dehydroisoandrosterone,desloratadine,enrofloxacin,estriol,ethyl glucuronide,fluticasone propionate,gamma-glutamyl-leucine,gamma-glutamyl-valine,glucosamine,glutamine,hippuric acid,homocitrulline,hydrocortisone,kynurenic acid,L-methionine,lauric acid,mesalamine,mycophenolic acid,N-acetyl-L-pheny…	33
Cell-To-Cell Signaling and Interaction,Nervous System Development and Function	Activation of pyramidal neurons	0.000153	5-hydroxytryptamine,dopamine,glucosamine	3
Cell-To-Cell Signaling and Interaction,Molecular Transport,Small Molecule Biochemistry	Quantity of catecholamine	0.000155	4-hydroxy-3-methoxyphenylacetic acid,creatine,dopamine,hydrocortisone,kynurenic acid,L-glutamic acid,levodopa	7
Lipid Metabolism,Molecular Transport,Small Molecule Biochemistry	Release of fatty acid	0.000158	4-methylnitrosoamino-1-(3-pyridinyl)-1-butanone,5-hydroxytryptamine,acetaminophen,cyclic AMP,D-sphingosine,dopamine,enalaprilat,L-glutamic acid,levodopa,palmitic acid	10
Amino Acid Metabolism	Quantity of L-amino acid	0.000165	citrulline,glutamine,kynurenic acid,levodopa,N-acetyl-Asp-Glu	5
Cell Signaling,Molecular Transport,Vitamin and Mineral Metabolism	Mobilization of Ca2+	0.000168	5-hydroxytryptamine,D-sphingosine,dinoprost,dopamine,kynurenic acid,L-glutamic acid,leukotriene E4,linoleic acid,mevalonic acid,palmitic acid,uric acid	11
Neurological Disease	Fragmentation of neurites	0.000183	D-erythro-dihydrosphingosine,L-glutamic acid	2
Cell-To-Cell Signaling and Interaction	Activation of skin cell lines	0.000183	lauric acid,palmitic acid	2
Cell-To-Cell Signaling and Interaction,Nervous System Development and Function	Neurotransmission by neurons	0.000183	dopamine,L-glutamic acid	2
Organ Morphology	Modification of lung	0.000183	glutamine,uric acid	2
Cell Morphology,Cell-To-Cell Signaling and Interaction,Cellular Function and Maintenance,Nervous System Development and Function	Depolarization of neurons	0.000187	5-hydroxytryptamine,dopamine,kynurenic acid,L-glutamic acid	4
Cell-To-Cell Signaling and Interaction,Drug Metabolism,Molecular Transport,Small Molecule Biochemistry	Concentration of dopamine	0.00019	4-hydroxy-3-methoxyphenylacetic acid,creatine,dopamine,kynurenic acid,L-glutamic acid,levodopa	6
Inflammatory Response,Organismal Injury and Abnormalities	Inflammation of organ	0.000202	17-alpha-ethinylestradiol,5-hydroxy-L-tryptophan,acetaminophen,citric acid,citrulline,creatine,cytidine,dehydroisoandrosterone,desloratadine,dinoprost,enrofloxacin,estriol,ethyl glucuronide,fluticasone propionate,gamma-glutamyl-leucine,gamma-glutamyl-valine,glucosamine,glutamine,hippuric acid,homocitrulline,hydrocortisone,kynurenic acid,L-glutamine,L-methionine,lauric acid,mesalamine,mycophenolic…	35
Energy Production,Lipid Metabolism,Small Molecule Biochemistry	Oxidation of lipid	0.000204	17-alpha-ethinylestradiol,acetaminophen,acetyl-L-carnitine,dinoprost,estriol,glucosamine,glutamine,linoleic acid,palmitic acid,phenylacetic acid,xanthurenic acid	11
Hair and Skin Development and Function	Formation of melanin	0.000208	cyclic AMP,L-tyrosine,levodopa	3
Amino Acid Metabolism,Molecular Transport,Small Molecule Biochemistry	Uptake of L-alanine	0.000208	glutamine,L-methionine,L-tyrosine	3
Amino Acid Metabolism,Molecular Transport,Small Molecule Biochemistry	Uptake of L-amino acid	0.000212	glutamine,L-methionine,L-tyrosine,trans-4-hydroxy-L-proline,xanthurenic acid	5
Cell Signaling,Molecular Transport,Vitamin and Mineral Metabolism	Concentration of Ca2+	0.000219	5-hydroxytryptamine,dinoprost,dopamine,L-glutamic acid,lauric acid,leukotriene E4,linoleic acid	7
Small Molecule Biochemistry	Synthesis of amine	0.000228	1,3,7-trimethyluric acid,4-methylnitrosoamino-1-(3-pyridinyl)-1-butanone,5-methoxytryptamine,abscisic acid,cyclic AMP,dopamine,indoleacetic acid,levodopa	8
Cell-To-Cell Signaling and Interaction,Cellular Function and Maintenance,Hematological System Development and Function,Inflammatory Response	Phagocytosis by alveolar macrophages	0.00024	5-hydroxytryptamine,cyclic AMP,D-sphingosine	3
Neurological Disease,Skeletal and Muscular Disorders	Progressive neuromuscular disease	0.000286	4-hydroxy-3-methoxyphenylacetic acid,5-hydroxyindol-3-acetic acid,5-hydroxytryptamine,acetaminophen,creatine,D-sphingosine,dopamine,estriol,hydrocortisone,kynurenic acid,L-glutamic acid,levodopa,uric acid	13
Cell Death and Survival	Cell death of central nervous system cells	0.000294	5-aminovaleric acid,acetyl-L-carnitine,cyclic AMP,dityrosine,dopamine,kynurenic acid,L-glutamic acid,L-methionine,mevalonic acid,uric acid	10
Cell Signaling,Molecular Transport,Nucleic Acid Metabolism,Small Molecule Biochemistry	Accumulation of cyclic AMP	0.000304	4-methylnitrosoamino-1-(3-pyridinyl)-1-butanone,5-hydroxytryptamine,5-methoxytryptamine,abscisic acid,cyclic AMP,dinoprost,dopamine,oleylamide,palmitic acid	9
Cellular Function and Maintenance,Hematological System Development and Function,Hypersensitivity Response	Uptake of eosinophils	0.000304	glucosamine,N-acetylglucosamine	2
Cell-To-Cell Signaling and Interaction,Cellular Growth and Proliferation,Nervous System Development and Function	Excitation of interneurons	0.000304	5-hydroxytryptamine,dopamine	2
Cell Death and Survival,Neurological Disease,Organismal Injury and Abnormalities	Apoptosis of lactotropes	0.000304	dopamine,L-glutamic acid	2
Lipid Metabolism,Small Molecule Biochemistry	Storage of triacylglycerol	0.000313	L-methionine,linoleic acid,palmitic acid	3
Endocrine System Development and Function,Lipid Metabolism,Molecular Transport,Small Molecule Biochemistry	Concentration of anandamide	0.000313	5-hydroxytryptamine,levodopa,linoleic acid	3
Lipid Metabolism,Molecular Transport,Small Molecule Biochemistry	Concentration of lipid	0.000325	17-alpha-ethinylestradiol,5-hydroxytryptamine,acetaminophen,acetyl-L-carnitine,citric acid,citrulline,creatine,cyclic AMP,D-sphingosine,dehydroisoandrosterone,dinoprost,glucosamine,glutamine,hydrocortisone,L-glutamic acid,L-glutamine,L-methionine,levodopa,linoleic acid,mesalamine,octopamine,palmitic acid	22
Lipid Metabolism,Molecular Transport,Small Molecule Biochemistry	Concentration of fatty acid	0.000348	5-hydroxytryptamine,acetaminophen,citric acid,citrulline,dehydroisoandrosterone,glutamine,L-glutamic acid,L-methionine,levodopa,linoleic acid,mesalamine,palmitic acid	12
Cell Death and Survival	Apoptosis of neuroendocrine cells	0.000349	dehydroisoandrosterone,dopamine,glucosamine,L-glutamic acid,mycophenolic acid,palmitic acid	6
Carbohydrate Metabolism	Gluconeogenesis of hepatocytes	0.000355	citrulline,glutamine,L-glutamine	3
Cancer,Organismal Injury and Abnormalities,Renal and Urological Disease	Chromophobe renal cell carcinoma	0.00038	gamma-glutamyl-leucine,gamma-glutamylphenylalanine,glutamine,L-glutamic acid,ophthalmic acid,pyrrolidonecarboxylic acid	6
Cell Death and Survival,Organismal Injury and Abnormalities	Necrosis of epithelial tissue	0.000384	4-ipomeanol,4-methylnitrosoamino-1-(3-pyridinyl)-1-butanone,5-hydroxytryptamine,acetaminophen,calcifediol,cyclic AMP,dehydroisoandrosterone,dopamine,eriodictyol,glutamine,homogentisic acid,hydrocortisone,L-glutamic acid,linoleic acid,neopterin,palmitic acid,uric acid,zeranol	18
Respiratory Disease	Constriction of bronchus	0.000447	5-hydroxytryptamine,dinoprost,leukotriene E4	3
Hereditary Disorder,Neurological Disease,Organismal Injury and Abnormalities	Asymptomatic stage spinocerebellar ataxia type 1	0.000455	creatine,glutamine	2
Cardiovascular System Development and Function,Organ Morphology,Renal and Urological System Development and Function,Tissue Morphology	Contraction of renal artery	0.000455	5-hydroxytryptamine,5-methoxytryptamine	2
Nervous System Development and Function	Taste response of glossopharyngeal nerve	0.000455	citric acid,L-glutamic acid	2
Visual System Development and Function	Contraction of iris	0.000455	dinoprost,prostamide E2	2
Carbohydrate Metabolism,Molecular Transport	Transport of monosaccharide	0.000467	cyclic AMP,estriol,glutamine,L-methionine,L-tyrosine,N-acetylputrescine,palmitic acid	7
Cell Death and Survival	Cell viability of hepatoma cell lines	0.000506	glutamine,L-methionine,L-proline,palmitic acid	4
Cell-To-Cell Signaling and Interaction	Quantity of neurotransmitter	0.000526	4-hydroxy-3-methoxyphenylacetic acid,creatine,dopamine,hydrocortisone,kynurenic acid,L-glutamic acid,levodopa	7
Cellular Function and Maintenance	Hyperpolarization of neurons	0.000554	5-hydroxytryptamine,dopamine,L-glutamic acid	3
DNA Replication, Recombination, and Repair,Nucleic Acid Metabolism,Small Molecule Biochemistry	Incorporation of thymidine	0.000566	hydrocortisone,L-methionine,lauric acid,linoleic acid,palmitic acid	5
Cell Death and Survival	Apoptosis of nervous tissue cell lines	0.000567	dopamine,glucosamine,L-glutamic acid,levodopa	4
Amino Acid Metabolism,Molecular Transport,Small Molecule Biochemistry	Concentration of L-glutamic acid	0.0006	glutamine,kynurenic acid,levodopa,N-acetyl-Asp-Glu	4
Cell-To-Cell Signaling and Interaction,Nervous System Development and Function	Synaptic transmission of cells	0.000622	5-hydroxytryptamine,cyclic AMP,dopamine,glutamine,kynurenic acid,L-glutamic acid	6
Cell-To-Cell Signaling and Interaction	Activation of central nervous system cells	0.000634	5-hydroxytryptamine,dopamine,glucosamine,L-glutamic acid,palmitic acid,saxitoxin	6
Amino Acid Metabolism,Small Molecule Biochemistry	Depletion of amino acids	0.000634	creatine,glutamine	2
Cancer	Exchange of tumor cell lines	0.000634	5-hydroxytryptamine,cyclic AMP	2
Cell-To-Cell Signaling and Interaction,Nervous System Development and Function	Afterhyperpolarization of pyramidal neurons	0.000634	5-hydroxytryptamine,5-methoxytryptamine	2
Nervous System Development and Function	Taste response of chorda tympani	0.000634	citric acid,L-glutamic acid	2
Cell Death and Survival,Neurological Disease,Organismal Injury and Abnormalities	Cell death of brain cells	0.000663	5-aminovaleric acid,acetyl-L-carnitine,cyclic AMP,dityrosine,dopamine,kynurenic acid,L-glutamic acid,L-methionine,mevalonic acid	9
Cell-To-Cell Signaling and Interaction,Nervous System Development and Function	Synaptic transmission of cerebral cortex cells	0.000704	cyclic AMP,dopamine,glutamine,L-glutamic acid	4
Cell-To-Cell Signaling and Interaction,Small Molecule Biochemistry	Synthesis of neurotransmitter	0.000704	1,3,7-trimethyluric acid,4-methylnitrosoamino-1-(3-pyridinyl)-1-butanone,abscisic acid,dopamine,indoleacetic acid,levodopa	6
Carbohydrate Metabolism,Energy Production,Small Molecule Biochemistry	Oxidation of D-glucose	0.000742	creatine,dehydroisoandrosterone,estriol,palmitic acid	4
Cell Cycle,Gene Expression	Binding of cAMP response element	0.000743	cyclic AMP,dinoprost,levodopa	3
Cardiovascular System Development and Function,Tissue Morphology	Relaxation of aortic ring tissue	0.000814	5-hydroxytryptamine,dehydroisoandrosterone,dinoprost	3
Cell Morphology	Modulation of cells	0.000814	5-hydroxytryptamine,L-glutamic acid,linoleic acid	3
Cell Death and Survival	Apoptosis of osteoclasts	0.000814	lauric acid,mevalonic acid,palmitic acid	3
Cell Cycle,Hepatic System Development and Function	Entry into S phase of hepatocytes	0.000842	L-glutamic acid,L-proline	2
Organ Morphology,Renal and Urological System Development and Function	Contraction of urinary bladder	0.000842	5-hydroxytryptamine,dinoprost	2
Hereditary Disorder,Ophthalmic Disease,Organismal Injury and Abnormalities	Atrophia bulborum hereditaria	0.000842	5-hydroxytryptamine,dopamine	2
Cell-To-Cell Signaling and Interaction,Cellular Function and Maintenance,Hematological System Development and Function,Inflammatory Response	Efferocytosis by alveolar macrophages	0.000842	5-hydroxytryptamine,D-sphingosine	2
Neurological Disease	Resting tremor	0.000842	dopamine,levodopa	2
Carbohydrate Metabolism,Molecular Transport,Nucleic Acid Metabolism,Small Molecule Biochemistry	Quantity of UDP-N-acetylglucosamine	0.000842	glucosamine,N-acetylglucosamine	2
Cell-To-Cell Signaling and Interaction,Nervous System Development and Function	Long-term potentiation of dentate gyrus	0.000842	dehydroisoandrosterone,dopamine	2
Carbohydrate Metabolism,Small Molecule Biochemistry	Turnover of inositol phosphate	0.000842	5-hydroxytryptamine,dinoprost	2
Gastrointestinal Disease,Organismal Injury and Abnormalities	Diarrhea	0.000842	5-hydroxytryptamine,creatine,cyclic AMP,glutamine,hydrocortisone,mesalamine	6
Cell Death and Survival,Neurological Disease,Organismal Injury and Abnormalities	Cell death of cerebral cortex cells	0.000861	5-aminovaleric acid,acetyl-L-carnitine,cyclic AMP,dityrosine,kynurenic acid,L-glutamic acid,L-methionine,mevalonic acid	8
Cell Death and Survival,Nervous System Development and Function	Cell viability of neurons	0.000909	5-hydroxytryptamine,acetaminophen,creatine,cyclic AMP,dehydroisoandrosterone,dopamine,flupirtine,L-glutamic acid,levodopa,uric acid	10
Drug Metabolism,Endocrine System Development and Function,Lipid Metabolism,Molecular Transport,Small Molecule Biochemistry	Secretion of progesterone	0.000969	cyclic AMP,dinoprost,linoleic acid	3
Cell Signaling,Molecular Transport,Vitamin and Mineral Metabolism	Localization of Ca2+	0.00108	dopamine,L-glutamic acid	2
Cellular Compromise	Stress response of cells	0.00111	acetaminophen,acetyl-L-carnitine,D-sphingosine,dopamine,glutamine,L-glutamic acid,palmitic acid	7
Energy Production,Lipid Metabolism,Small Molecule Biochemistry	Oxidation of palmitic acid	0.00115	acetyl-L-carnitine,glucosamine,glutamine,palmitic acid	4
Lipid Metabolism,Small Molecule Biochemistry	Biosynthesis of polyunsaturated fatty acids	0.00118	18:3(n-3) fatty acid,2,7,8-trimethyl-2-(beta-carboxyethyl)-6-hydroxychroman,4-methylnitrosoamino-1-(3-pyridinyl)-1-butanone,abscisic acid,acetaminophen,caffeic acid,D-sphingosine,glucosamine,hydrocortisone,leukotriene E4,linoleic acid,mesalamine,palmitic acid	13
Cell Morphology,Connective Tissue Development and Function,Skeletal and Muscular System Development and Function	Mineralization of osteoblasts	0.00123	glucosamine,L-glutamic acid,N-acetylglucosamine	3
Lipid Metabolism,Small Molecule Biochemistry	Lipolysis	0.00124	4-hydroxybenzoic acid,5-hydroxytryptamine,caffeic acid,cyclic AMP,D-sphingosine,glucosamine,L-glutamic acid,oleylamide,palmitic acid,terbutaline	10
Lipid Metabolism,Molecular Transport,Small Molecule Biochemistry	Quantity of steroid	0.00128	17-alpha-ethinylestradiol,5-hydroxytryptamine,acetyl-L-carnitine,creatine,cyclic AMP,dehydroisoandrosterone,dinoprost,hydrocortisone,L-glutamic acid,L-glutamine,levodopa,linoleic acid,palmitic acid	13
Cell Death and Survival	Cell viability of brain cells	0.00129	cyclic AMP,dehydroisoandrosterone,dopamine,L-glutamic acid,levodopa	5
Cellular Compromise	Oxidative stress response of cells	0.00131	acetaminophen,dopamine,glutamine,L-glutamic acid,palmitic acid	5
Endocrine System Disorders,Organismal Injury and Abnormalities	Addison disease	0.00134	dehydroisoandrosterone,hydrocortisone	2
Infectious Diseases	Replication of Tacaribe virus strain TRVL11573	0.00134	2'-deoxyadenosine,dehydroisoandrosterone	2
Endocrine System Development and Function,Small Molecule Biochemistry	Synthesis of melatonin	0.00134	5-methoxytryptamine,dopamine	2
Endocrine System Development and Function,Lipid Metabolism,Molecular Transport,Small Molecule Biochemistry	Concentration of androstenedione	0.00134	17-alpha-ethinylestradiol,dehydroisoandrosterone,hydrocortisone	3
Cell Cycle,Hepatic System Development and Function	Arrest in cell cycle progression of hepatocytes	0.00134	L-glutamic acid,L-proline	2
Cell Morphology,Nervous System Development and Function	Modulation of neurons	0.00134	5-hydroxytryptamine,L-glutamic acid	2
Carbohydrate Metabolism,Cellular Function and Maintenance,Molecular Transport,Small Molecule Biochemistry	Transport of D-glucose	0.00148	cyclic AMP,glutamine,L-methionine,L-tyrosine,N-acetylputrescine,palmitic acid	6
Cell-To-Cell Signaling and Interaction,Nervous System Development and Function	Firing of neurons	0.00149	5-hydroxytryptamine,dopamine,L-glutamic acid,levodopa	4
Cellular Growth and Proliferation,Nervous System Development and Function	Inhibition of neurons	0.00154	5-hydroxytryptamine,dopamine,levodopa	3
Endocrine System Development and Function,Lipid Metabolism,Molecular Transport,Small Molecule Biochemistry	Secretion of aldosterone	0.00154	5-hydroxytryptamine,D-sphingosine,dopamine	3
Cell Signaling,Molecular Transport,Nucleic Acid Metabolism,Small Molecule Biochemistry	Concentration of cyclic AMP	0.00163	4-methylnitrosoamino-1-(3-pyridinyl)-1-butanone,5-hydroxytryptamine,cyclic AMP,dopamine,glutamine,hydrocortisone,octopamine,resolvin D2,terbutaline,theobromine	10
Cellular Growth and Proliferation,Nervous System Development and Function	Inhibition of pyramidal neurons	0.00164	5-hydroxytryptamine,dopamine	2
Behavior	Hypolocomotion	0.00164	dopamine,levodopa	2
Cell Death and Survival	Apoptosis of medium spiny neurons	0.00164	dopamine,L-glutamic acid	2
Infectious Diseases	Replication of junin virus	0.00164	2'-deoxyadenosine,dehydroisoandrosterone	2
Molecular Transport	Release of mitochondrial DNA	0.00164	palmitic acid,uric acid	2
Neurological Disease,Organismal Injury and Abnormalities,Psychological Disorders	Abnormal involuntary movement	0.00164	dopamine,levodopa	2
Lipid Metabolism,Small Molecule Biochemistry	Turnover of phospholipid	0.00165	dinoprost,dopamine,palmitic acid	3
Cellular Compromise	Dysfunction of mitochondria	0.00176	4-pentenoic acid,acetaminophen,creatine,L-glutamic acid,palmitic acid,uric acid	6
Cell Death and Survival,Nervous System Development and Function	Cell viability of nervous tissue cell lines	0.00177	glucosamine,L-glutamic acid,levodopa	3
Cellular Growth and Proliferation	Inhibition of cells	0.00177	5-hydroxytryptamine,cyclic AMP,dopamine,kynurenic acid,levodopa,N-acetylglucosamine	6
Hematological System Development and Function,Organismal Functions	Flow of blood	0.00183	5-hydroxytryptamine,creatine,enalaprilat,levodopa	4
Cell-To-Cell Signaling and Interaction,Nervous System Development and Function	Long term synaptic depression	0.00183	5-hydroxytryptamine,cyclic AMP,dopamine,L-glutamic acid,levodopa	5
Neurological Disease,Organismal Injury and Abnormalities,Psychological Disorders	Striatal degeneration	0.00189	creatine,dopamine,L-glutamic acid	3
Endocrine System Development and Function,Small Molecule Biochemistry	Metabolism of hormone	0.00189	5-hydroxytryptamine,5-methoxytryptamine,cyclic AMP,dehydroisoandrosterone,dinoprost,dopamine,hydrocortisone	7
Cell Signaling,Small Molecule Biochemistry	Quantity of nitric oxide	0.0019	abscisic acid,citrulline,L-glutamic acid,linoleic acid,mevalonic acid	5
Nervous System Development and Function,Organ Morphology,Tissue Morphology	Quantity of striatal neurons	0.00196	creatine,levodopa	2
Behavior	Rotarod-walking behavior	0.00196	creatine,levodopa	2
Cell-To-Cell Signaling and Interaction,Cellular Growth and Proliferation,Nervous System Development and Function	Excitation of orexin neurons	0.00196	glutamine,L-proline	2
Cell-To-Cell Signaling and Interaction	Sensitization of neurons	0.00196	5-hydroxytryptamine,glutamine	2
Cardiovascular System Development and Function,Tissue Morphology	Contraction of artery	0.00202	5-hydroxytryptamine,5-methoxytryptamine,dinoprost	3
Cancer,Cellular Development,Cellular Growth and Proliferation,Organismal Injury and Abnormalities,Tumor Morphology	Proliferation of prostate cancer cells	0.00202	dehydroisoandrosterone,dinoprost,L-methionine	3
Lipid Metabolism,Small Molecule Biochemistry	Hydrolysis of glycosphingolipid	0.00215	D-sphingosine,L-glutamic acid,palmitic acid	3
Molecular Transport	Secretion of molecule	0.00216	17-alpha-ethinylestradiol,5-hydroxytryptamine,cyclic AMP,D-sphingosine,dehydroisoandrosterone,dinoprost,dopamine,hydrocortisone,kynurenic acid,L-glutamic acid,L-methionine,levodopa,linoleic acid,palmitic acid,terbutaline	15
Cellular Function and Maintenance	Engulfment of antigen presenting cells	0.0022	5-hydroxytryptamine,cyclic AMP,D-sphingosine,N-acetylglucosamine,resolvin D2,uric acid	6
Cell Morphology	Mineralization of cells	0.00221	glucosamine,L-glutamic acid,mevalonic acid,N-acetylglucosamine	4
Lipid Metabolism,Molecular Transport,Nucleic Acid Metabolism,Small Molecule Biochemistry	Concentration of acyl-coenzyme A	0.00229	citric acid,glutamine,palmitic acid	3
Lipid Metabolism,Molecular Transport,Small Molecule Biochemistry	Concentration of triacylglycerol	0.00229	5-hydroxytryptamine,acetyl-L-carnitine,creatine,dehydroisoandrosterone,L-glutamic acid,L-glutamine,L-methionine,linoleic acid,palmitic acid	9
Cell-To-Cell Signaling and Interaction,Nervous System Development and Function	Activation of dopaminergic neurons	0.0023	dopamine,L-glutamic acid	2
Cell-To-Cell Signaling and Interaction,Nervous System Development and Function	Firing of dopaminergic neurons	0.0023	dopamine,levodopa	2
Cell-To-Cell Signaling and Interaction,Nervous System Development and Function	Activation of synapse	0.0023	5-hydroxytryptamine,glutamine	2
Developmental Disorder,Hereditary Disorder,Metabolic Disease,Organismal Injury and Abnormalities	Niemann-Pick disease type C1	0.0023	D-sphingosine,levodopa	2
Molecular Transport,Nucleic Acid Metabolism,Small Molecule Biochemistry	Quantity of AMP	0.0023	creatine,cyclic AMP	2
Cell Cycle,Gene Expression	Binding of protein binding site	0.0023	4-methylnitrosoamino-1-(3-pyridinyl)-1-butanone,acetaminophen,cyclic AMP,dinoprost,dopamine,glucosamine,glutamine,hydrocortisone,L-glutamic acid,palmitic acid	10
Carbohydrate Metabolism	Turnover of carbohydrate	0.00243	5-hydroxytryptamine,dinoprost,dopamine	3
Cellular Development,Connective Tissue Development and Function,Tissue Development	Differentiation of stromal cells	0.00243	creatine,cyclic AMP,hydrocortisone	3
Cell-To-Cell Signaling and Interaction,Nervous System Development and Function	Synaptic transmission of hippocampal cells	0.00243	cyclic AMP,glutamine,L-glutamic acid	3
Cell Death and Survival	Cell viability of cerebral cortex cells	0.00247	dehydroisoandrosterone,dopamine,L-glutamic acid,levodopa	4
Cancer,Cell Death and Survival,Organismal Injury and Abnormalities,Tumor Morphology	Cell viability of lung cancer cells	0.00268	glutamine,L-glutamic acid	2
Hematological Disease,Immunological Disease,Organismal Injury and Abnormalities,Respiratory Disease	Leukocytosis of airway	0.00268	glutamine,uric acid	2
Cellular Development,Cellular Growth and Proliferation,Endocrine System Development and Function,Nervous System Development and Function,Organ Development	Proliferation of anterior pituitary cells	0.00268	cyclic AMP,dopamine	2
Nervous System Development and Function	Protection of hippocampal neurons	0.00268	creatine,L-glutamic acid	2
Amino Acid Metabolism,Protein Synthesis,Small Molecule Biochemistry	Incorporation of L-amino acid	0.00268	creatine,hydrocortisone	2
Cell-To-Cell Signaling and Interaction,Hematological System Development and Function,Hematopoiesis	Hemagglutination of red blood cells	0.00268	chitobiose,N-acetylglucosamine	2
Cell Signaling,Nucleic Acid Metabolism,Small Molecule Biochemistry	Activation of cyclic AMP	0.00268	cyclic AMP,dopamine	2
Free Radical Scavenging,Lipid Metabolism,Small Molecule Biochemistry	Production of lipid peroxide	0.00268	dopamine,L-methionine	2
Nervous System Development and Function	Synaptic potentiation of mossy fibers	0.00268	5-hydroxytryptamine,L-glutamic acid	2
Cellular Function and Maintenance	Movement of mitochondria	0.00268	5-hydroxytryptamine,dopamine	2
Endocrine System Development and Function,Small Molecule Biochemistry	Synthesis of hormone	0.0027	5-hydroxytryptamine,5-methoxytryptamine,cyclic AMP,dehydroisoandrosterone,dinoprost,dopamine	6
Neurological Disease,Skeletal and Muscular Disorders	Neuromuscular disease	0.0027	4-hydroxy-3-methoxyphenylacetic acid,5-hydroxyindol-3-acetic acid,5-hydroxytryptamine,acetaminophen,citric acid,citrulline,creatine,cyclic AMP,D-sphingosine,dopamine,estriol,hydrocortisone,kynurenic acid,L-glutamic acid,levodopa,linoleic acid,neopterin,uric acid	18
Neurological Disease,Organismal Injury and Abnormalities,Psychological Disorders	Disorder of basal ganglia	0.00272	4-hydroxy-3-methoxyphenylacetic acid,5-hydroxyindol-3-acetic acid,5-hydroxytryptamine,citric acid,citrulline,creatine,cyclic AMP,dopamine,hydrocortisone,kynurenic acid,L-glutamic acid,levodopa,linoleic acid,neopterin,uric acid	15
Lipid Metabolism,Molecular Transport,Small Molecule Biochemistry	Concentration of cholesterol ester	0.00273	acetyl-L-carnitine,linoleic acid,palmitic acid	3
Molecular Transport	Transport of molecule	0.00277	17-alpha-ethinylestradiol,5-hydroxytryptamine,citric acid,creatine,cyclic AMP,D-sphingosine,dehydroisoandrosterone,dinoprost,dopamine,estriol,estrone sulfate,glutamine,glycocyamine,hydrocortisone,kynurenic acid,L-glutamic acid,L-methionine,L-tyrosine,levodopa,linoleic acid,mevalonic acid,N-acetylglucosamine,N-acetylputrescine,neopterin,palmitic acid,terbutaline,trans-4-hydroxy-L-proline,uric acid…	29
Free Radical Scavenging	Generation of superoxide	0.00284	acetaminophen,dopamine,linoleic acid,palmitic acid,uric acid	5
Lipid Metabolism,Small Molecule Biochemistry	Hydrolysis of phospholipid	0.00301	5-hydroxytryptamine,glucosamine,L-glutamic acid,oleylamide,palmitic acid	5
Cellular Growth and Proliferation,Organismal Development	Growth of bacteria	0.00301	caffeic acid,L-glutamic acid,L-methionine,L-proline,lauric acid,oxytetracycline,p-aminobenzoic acid	7
Cell-To-Cell Signaling and Interaction,Small Molecule Biochemistry	Synthesis of 5-hydroxytryptamine	0.00308	abscisic acid,dopamine,indoleacetic acid	3
Cell Cycle,Endocrine System Development and Function	Cell cycle progression of endocrine cell lines	0.00308	cyclic AMP,hydrocortisone	2
Energy Production,Molecular Transport	Electron transport	0.00308	dopamine,L-glutamic acid	2
Neurological Disease,Organismal Injury and Abnormalities,Psychological Disorders	Lesioning of striatum	0.00308	creatine,L-glutamic acid	2
DNA Replication, Recombination, and Repair	Synthesis of DNA	0.00311	4-methylnitrosoamino-1-(3-pyridinyl)-1-butanone,5-hydroxytryptamine,citrulline,cyclic AMP,D-sphingosine,dehydroisoandrosterone,dinoprost,dopamine,glutamine,hydrocortisone,L-methionine	11
Neurological Disease	Progressive motor neuropathy	0.00321	4-hydroxy-3-methoxyphenylacetic acid,5-hydroxyindol-3-acetic acid,5-hydroxytryptamine,acetaminophen,creatine,D-sphingosine,dopamine,estriol,hydrocortisone,kynurenic acid,L-glutamic acid,levodopa,uric acid	13
Cellular Function and Maintenance,Hematological System Development and Function	Engulfment of myeloid cells	0.00322	5-hydroxytryptamine,cyclic AMP,D-sphingosine,N-acetylglucosamine,resolvin D2,uric acid	6
Lipid Metabolism,Small Molecule Biochemistry	Hydrolysis of lipid	0.00322	5-hydroxytryptamine,D-sphingosine,glucosamine,L-glutamic acid,oleylamide,palmitic acid	6
Cell Death and Survival	Apoptosis of granulosa cells	0.00322	cyclic AMP,dinoprost,palmitic acid	3
Cell-To-Cell Signaling and Interaction,Drug Metabolism,Molecular Transport,Small Molecule Biochemistry	Release of dopamine	0.00325	5-hydroxytryptamine,dopamine,L-glutamic acid,levodopa	4
Nervous System Development and Function	Neuroprotection	0.00325	creatine,dopamine,kynurenic acid,L-glutamic acid	4
Lipid Metabolism,Molecular Transport,Small Molecule Biochemistry	Concentration of eicosanoid	0.00332	5-hydroxytryptamine,acetaminophen,glutamine,levodopa,linoleic acid,mesalamine,palmitic acid	7
Free Radical Scavenging,Molecular Transport	Quantity of hydrogen peroxide	0.0034	dehydroisoandrosterone,L-glutamic acid,uric acid	3
Lipid Metabolism,Molecular Transport,Small Molecule Biochemistry	Quantity of cardiolipin	0.00351	linoleic acid,palmitic acid	2
Cell Death and Survival,Hepatic System Development and Function	Cell viability of hepatocytes	0.00351	L-methionine,palmitic acid	2
Free Radical Scavenging,Small Molecule Biochemistry	Biosynthesis of hydrogen peroxide	0.00356	5-hydroxytryptamine,abscisic acid,dopamine,L-glutamic acid,levodopa,palmitic acid	6
Cell Cycle	Entry into S phase	0.00356	cyclic AMP,dinoprost,L-glutamic acid,L-proline,mevalonic acid,mycophenolic acid	6
Carbohydrate Metabolism	Synthesis of glycogen	0.00358	glucosamine,hydrocortisone,linoleic acid,palmitic acid	4
Cell Morphology,Cellular Function and Maintenance	Transmembrane potential	0.00362	17-alpha-ethinylestradiol,5-hydroxytryptamine,acetaminophen,cyclic AMP,glutamine,hydrocortisone,L-glutamic acid,levodopa,oxypurinol,palmitic acid	10
Free Radical Scavenging,Small Molecule Biochemistry	Generation of hydrogen peroxide	0.00377	5-hydroxytryptamine,abscisic acid,dopamine,L-glutamic acid	4
Cellular Assembly and Organization,Cellular Function and Maintenance	Depolarization of mitochondrial membrane	0.00377	D-sphingosine,jasmonic acid,L-glutamic acid,palmitic acid	4
Cell Death and Survival,Neurological Disease,Organismal Injury and Abnormalities	Cell death of cortical neurons	0.00381	acetyl-L-carnitine,cyclic AMP,dityrosine,kynurenic acid,L-glutamic acid,mevalonic acid	6
Cell-To-Cell Signaling and Interaction,Nervous System Development and Function	Activation of sympathetic nerve	0.00396	kynurenic acid,L-glutamic acid	2
Cellular Assembly and Organization	Opening of permeability transition pores	0.00396	N-acetylserotonin,palmitic acid	2
Cardiovascular System Development and Function,Organ Development,Organ Morphology,Tissue Morphology	Relaxation of coronary artery	0.00396	5-hydroxytryptamine,dinoprost	2
Cell-To-Cell Signaling and Interaction,Skeletal and Muscular System Development and Function	Activation of muscle cells	0.00396	creatine,dehydroisoandrosterone,N-acetylglucosamine	3
Neurological Disease	Injury of nervous system	0.00404	2-aminoadipic acid,acetaminophen,creatine,dehydroisoandrosterone,dopamine,L-glutamic acid,levodopa,N-acetylserotonin	8
Carbohydrate Metabolism	Quantity of carbohydrate	0.0041	5-hydroxytryptamine,acetaminophen,citrulline,creatine,dehydroisoandrosterone,dinoprost,glucosamine,glutamine,hydrocortisone,L-glutamine,leukotriene E4,N-acetylglucosamine,palmitic acid,pterosin B	14
Behavior,Nervous System Development and Function	Short-term memory	0.00416	dopamine,hydrocortisone,levodopa	3
Cellular Function and Maintenance	Engulfment of phagocytes	0.00432	5-hydroxytryptamine,cyclic AMP,D-sphingosine,N-acetylglucosamine,resolvin D2,uric acid	6
Carbohydrate Metabolism,Lipid Metabolism,Small Molecule Biochemistry	Hydrolysis of phosphatidylinositol	0.00432	5-hydroxytryptamine,glucosamine,L-glutamic acid,oleylamide	4
Drug Metabolism,Endocrine System Development and Function,Lipid Metabolism,Small Molecule Biochemistry	Binding of beta-estradiol	0.00444	dopamine,estriol	2
Lipid Metabolism,Molecular Transport,Nucleic Acid Metabolism,Small Molecule Biochemistry	Concentration of acetyl-coenzyme A	0.00444	glutamine,palmitic acid	2
Endocrine System Development and Function,Lipid Metabolism,Molecular Transport,Small Molecule Biochemistry	Quantity of 2-arachidonoylglycerol	0.00444	5-hydroxytryptamine,linoleic acid	2
DNA Replication, Recombination, and Repair	Modification of genomic DNA	0.00444	S-adenosylhomocysteine,uric acid	2
Developmental Disorder,Gastrointestinal Disease,Hepatic System Disease,Organismal Injury and Abnormalities	Biliary atresia	0.00444	linoleic acid,palmitic acid	2
Cardiovascular Disease,Cellular Compromise,Organismal Injury and Abnormalities,Skeletal and Muscular Disorders,Tissue Morphology	Degeneration of cardiomyocytes	0.00444	glutamine,L-glutamine	2
Cellular Development,Cellular Growth and Proliferation,Hematological System Development and Function,Lymphoid Tissue Structure and Development	Proliferation of CD4+ T-lymphocytes	0.00445	cyclic AMP,glutamine,linoleic acid,palmitic acid	4
Lipid Metabolism,Small Molecule Biochemistry	Synthesis of eicosanoid	0.00455	2,7,8-trimethyl-2-(beta-carboxyethyl)-6-hydroxychroman,4-methylnitrosoamino-1-(3-pyridinyl)-1-butanone,abscisic acid,acetaminophen,caffeic acid,D-sphingosine,glucosamine,hydrocortisone,leukotriene E4,linoleic acid,mesalamine,palmitic acid	12
Cell Death and Survival,Nervous System Development and Function	Cell viability of cortical neurons	0.00458	dopamine,L-glutamic acid,levodopa	3
Molecular Transport	Transport of H+	0.00458	L-glutamic acid,linoleic acid,palmitic acid	3
Energy Production,Lipid Metabolism,Small Molecule Biochemistry	Oxidation of fatty acid	0.00471	acetyl-L-carnitine,glucosamine,glutamine,linoleic acid,palmitic acid,phenylacetic acid	6
Cell Death and Survival,Organismal Injury and Abnormalities	Apoptosis of endothelial cells	0.00471	5-hydroxytryptamine,dehydroisoandrosterone,linoleic acid,palmitic acid,uric acid,zeranol	6
Nervous System Development and Function	Sleep	0.0048	5-hydroxytryptamine,acetaminophen,kynurenic acid,levodopa	4
Cell Cycle	S phase	0.00482	acetaminophen,citric acid,cyclic AMP,dinoprost,glutamine,L-glutamic acid,L-proline,mevalonic acid,mycophenolic acid	9
Cell-To-Cell Signaling and Interaction,Cellular Function and Maintenance,Hematological System Development and Function,Inflammatory Response	Phagocytosis by macrophages	0.00487	5-hydroxytryptamine,cyclic AMP,D-sphingosine,resolvin D2,uric acid	5
Cellular Compromise	Oxidative stress response of tumor cell lines	0.00494	dopamine,glutamine	2
Drug Metabolism,Endocrine System Development and Function,Lipid Metabolism,Molecular Transport,Small Molecule Biochemistry	Secretion of hydrocortisone	0.00494	cyclic AMP,levodopa	2
Neurological Disease	Hypernociception	0.00494	dopamine,uric acid	2
Cellular Development,Endocrine System Development and Function	Differentiation of beta islet cells	0.00494	glucosamine,N-acetylglucosamine	2
Behavior	Rotation behavior	0.00494	dopamine,levodopa	2
Small Molecule Biochemistry	Accumulation of hormone	0.00494	cyclic AMP,dinoprost	2
Cell Death and Survival,Neurological Disease,Organismal Injury and Abnormalities	Apoptosis of cortical neurons	0.005	acetyl-L-carnitine,cyclic AMP,kynurenic acid,L-glutamic acid	4
Molecular Transport	Quantity of K+	0.00502	hydrocortisone,L-glutamic acid,uric acid	3
Lipid Metabolism,Molecular Transport,Small Molecule Biochemistry	Transport of lipid	0.00518	17-alpha-ethinylestradiol,citric acid,cyclic AMP,estrone sulfate,levodopa,linoleic acid,mevalonic acid,neopterin	8
Cellular Compromise	Injury of cells	0.00529	2-aminoadipic acid,acetaminophen,acetyl-L-carnitine,dehydroisoandrosterone,L-glutamic acid	5
Lipid Metabolism,Molecular Transport,Small Molecule Biochemistry	Concentration of cholesterol	0.00539	17-alpha-ethinylestradiol,5-hydroxytryptamine,acetyl-L-carnitine,creatine,dehydroisoandrosterone,L-glutamic acid,L-glutamine,linoleic acid,palmitic acid	9
Neurological Disease,Organismal Injury and Abnormalities,Psychological Disorders,Skeletal and Muscular Disorders	Parkinson's disease	0.00541	4-hydroxy-3-methoxyphenylacetic acid,5-hydroxyindol-3-acetic acid,5-hydroxytryptamine,creatine,dopamine,levodopa,uric acid	7
Cancer,Developmental Disorder,Endocrine System Disorders,Hereditary Disorder,Organismal Injury and Abnormalities	Congenital adrenal hyperplasia	0.00547	dehydroisoandrosterone,hydrocortisone	2
Cardiovascular System Development and Function,Tissue Morphology	Contraction of aorta	0.00547	5-hydroxytryptamine,5-methoxytryptamine	2
Cellular Assembly and Organization,Cellular Function and Maintenance	Release of extracellular vesicles	0.00547	mevalonic acid,palmitic acid	2
Cell Signaling,Molecular Transport,Vitamin and Mineral Metabolism	Excretion of Ca2+	0.00547	citric acid,dehydroisoandrosterone	2
Cell Death and Survival,Nervous System Development and Function	Survival of retinal ganglion cells	0.00547	cyclic AMP,flupirtine,L-glutamic acid	3
Organismal Injury and Abnormalities,Renal and Urological Disease	Damage of kidney tissue	0.00557	uric acid	1
Lipid Metabolism,Nucleic Acid Metabolism,Small Molecule Biochemistry	Metabolite regeneration of acetyl-coenzyme A	0.00557	citric acid	1
Cell-To-Cell Signaling and Interaction,Cellular Assembly and Organization,Nervous System Development and Function,Tissue Morphology	Quantity of corticostriatal synapse	0.00557	levodopa	1
Cellular Function and Maintenance,Molecular Transport	Exocytosis by insulinoma cells	0.00557	cyclic AMP	1
Energy Production,Lipid Metabolism,Molecular Transport,Small Molecule Biochemistry	Depletion of malic acid	0.00557	glutamine	1
Cellular Compromise,Cellular Function and Maintenance	Endoplasmic reticulum stress response of muscle cell lines	0.00557	palmitic acid	1
Cell Morphology,Cell-To-Cell Signaling and Interaction,Cellular Function and Maintenance,Nervous System Development and Function	Depolarization of cholinergic interneurons	0.00557	5-hydroxytryptamine	1
Cardiovascular System Development and Function,Nervous System Development and Function,Organ Morphology,Organismal Development,Tissue Morphology	Diameter of middle cerebral artery	0.00557	5-hydroxytryptamine	1
Lipid Metabolism,Small Molecule Biochemistry	Inhibition of lipid peroxide	0.00557	citrulline	1
Cellular Assembly and Organization	Development of dense core granules	0.00557	cyclic AMP	1
Neurological Disease,Skeletal and Muscular Disorders	Dystonia of leg	0.00557	levodopa	1
Cardiovascular Disease,Organismal Injury and Abnormalities	Diastolic dysfunction of right ventricle	0.00557	dehydroisoandrosterone	1
Cellular Function and Maintenance	Function of monocyte-derived dendritic cells	0.00557	calcifediol	1
Hereditary Disorder,Neurological Disease,Organismal Injury and Abnormalities,Psychological Disorders,Skeletal and Muscular Disorders	Stage III Huntington disease	0.00557	hydrocortisone	1
Nervous System Development and Function	Shock sensitization	0.00557	dopamine	1
Cell-To-Cell Signaling and Interaction,Cellular Growth and Proliferation	Stimulation of neuroblastoma cell lines	0.00557	L-glutamic acid	1
Cellular Compromise	Oxidative stress response of cervical cancer cell lines	0.00557	glutamine	1
Cancer	Chloride hydroxyl exchange of colorectal cancer cell lines	0.00557	5-hydroxytryptamine	1
Cancer,Organismal Injury and Abnormalities,Reproductive System Disease	Angiogenesis of endometrial adenocarcinoma	0.00557	dinoprost	1
Cellular Growth and Proliferation,Organismal Development	Growth of Staphylococcus epidermidis	0.00557	lauric acid	1
Gastrointestinal Disease,Organismal Injury and Abnormalities	Atrophy of jejunal mucosa	0.00557	L-glutamic acid	1
Connective Tissue Disorders,Inflammatory Disease,Inflammatory Response,Metabolic Disease,Organismal Injury and Abnormalities,Skeletal and Muscular Disorders	Refractory gout	0.00557	uric acid	1
Hereditary Disorder,Neurological Disease,Organismal Injury and Abnormalities,Psychological Disorders,Skeletal and Muscular Disorders	End-stage Huntington disease	0.00557	kynurenic acid	1
Cellular Assembly and Organization,Cellular Function and Maintenance	Redistribution of microtubules	0.00557	linoleic acid	1
Cardiovascular Disease,Organismal Injury and Abnormalities	Systolic dysfunction of right ventricle	0.00557	dehydroisoandrosterone	1
Cancer,Cellular Movement,Organismal Injury and Abnormalities,Tumor Morphology	Invasion of chondrosarcoma cells	0.00557	cyclic AMP	1
Cellular Development,Cellular Growth and Proliferation,Embryonic Development,Nervous System Development and Function,Organismal Development,Tissue Development	Development of enteric neural crest-derived cells	0.00557	5-hydroxytryptamine	1
Cell Morphology,Nervous System Development and Function	Modulation of pyramidal neurons	0.00557	5-hydroxytryptamine	1
Cell-To-Cell Signaling and Interaction,Cellular Growth and Proliferation,Nervous System Development and Function	Excitation of V2a interneurons	0.00557	5-hydroxytryptamine	1
Cell Death and Survival	Killing of Propionibacterium acnes ATCC 6919	0.00557	lauric acid	1
Cell Morphology,Cellular Compromise	Vacuolation of pancreatic cancer cell lines	0.00557	palmitic acid	1
Cardiovascular System Development and Function,Organismal Development,Tissue Morphology	Vasodilation of radial artery	0.00557	oxypurinol	1
Cellular Function and Maintenance,Cellular Movement,Hematological System Development and Function,Immune Cell Trafficking,Lymphoid Tissue Structure and Development	Localization of naive T lymphocytes	0.00557	dopamine	1
Connective Tissue Disorders,Hematological Disease,Hereditary Disorder,Organismal Injury and Abnormalities	Sickle beta 0 thalassemia	0.00557	L-glutamine	1
Cell Morphology,Organ Morphology,Skeletal and Muscular System Development and Function,Tissue Morphology	Diameter of slow-twitch muscle fibers	0.00557	creatine	1
Cell-To-Cell Signaling and Interaction,Cellular Compromise,Cellular Function and Maintenance,Hematological System Development and Function,Inflammatory Response	Respiratory burst of lymphocytes	0.00557	cyclic AMP	1
Endocrine System Development and Function,Molecular Transport,Small Molecule Biochemistry	Secretion of androgen	0.00557	hydrocortisone	1
Cell Signaling,Lipid Metabolism,Small Molecule Biochemistry	Upregulation of 2-arachidonoylglycerol	0.00557	linoleic acid	1
Hereditary Disorder,Neurological Disease,Organismal Injury and Abnormalities,Psychological Disorders,Skeletal and Muscular Disorders	Stage IV Huntington disease	0.00557	hydrocortisone	1
Neurological Disease,Organismal Injury and Abnormalities	Atrophy of brain tissue	0.00557	creatine	1
Lipid Metabolism,Small Molecule Biochemistry	Synthesis of tetracosahexaenoic acid	0.00557	18:3(n-3) fatty acid	1
Neurological Disease	Interictal bursts of neurons	0.00557	cyclic AMP	1
Nervous System Development and Function	Spike-wave discharge of retinal ganglion cells	0.00557	dopamine	1
Behavior	Ingestion of fat	0.00557	5-hydroxytryptamine	1
Cell Morphology,Organ Morphology,Skeletal and Muscular System Development and Function,Tissue Morphology	Mass of fast-twitch muscle fibers	0.00557	creatine	1
Cell Death and Survival,Neurological Disease,Organismal Injury and Abnormalities	Oxytosis of cortical neurons	0.00557	L-glutamic acid	1
Cellular Compromise	Damage of lysosome membrane	0.00557	palmitic acid	1
Cellular Assembly and Organization,Cellular Function and Maintenance	Release of prostasome	0.00557	mevalonic acid	1
Hematological Disease,Metabolic Disease,Nutritional Disease,Organismal Injury and Abnormalities,Renal and Urological Disease	Chemotherapy induced hyperuricemia	0.00557	uric acid	1
Lipid Metabolism,Molecular Transport,Nucleic Acid Metabolism,Small Molecule Biochemistry	Concentration of palmitoyl-coenzyme A	0.00557	palmitic acid	1
Cellular Assembly and Organization	Delay in opening of pore	0.00557	creatine	1
Cellular Compromise,Cellular Function and Maintenance	Endoplasmic reticulum stress response of heart cell lines	0.00557	palmitic acid	1
Developmental Disorder,Neurological Disease,Psychological Disorders	Motor aphasia	0.00557	levodopa	1
Cell Death and Survival,Cellular Function and Maintenance	Clearance of leukemia cell lines	0.00557	D-sphingosine	1
Tissue Morphology	Relaxation of mucosa	0.00557	5-hydroxytryptamine	1
Cell-To-Cell Signaling and Interaction,Nervous System Development and Function	Calcium response of medium spiny neurons	0.00557	L-glutamic acid	1
Cardiovascular System Development and Function,Respiratory Disease	Vasoconstriction of lung	0.00557	5-hydroxytryptamine	1
Cell Cycle,Gene Expression	Binding of M box motif	0.00557	cyclic AMP	1
Neurological Disease,Organismal Injury and Abnormalities,Psychological Disorders,Skeletal and Muscular Disorders	Experimental Parkinson disease	0.00557	levodopa	1
Connective Tissue Disorders,Organismal Injury and Abnormalities,Skeletal and Muscular Disorders	Arthrofibrosis	0.00557	hydrocortisone	1
Cardiovascular Disease,Organismal Injury and Abnormalities,Skeletal and Muscular Disorders	Takotsubo cardiomyopathy	0.00557	acetyl-L-carnitine	1
Inflammatory Disease,Inflammatory Response,Neurological Disease,Organismal Injury and Abnormalities	Borna disease	0.00557	uric acid	1
Molecular Transport	Secretion of acylcarnitine	0.00557	palmitic acid	1
Cellular Compromise	Oxidative stress response of nervous tissue cell lines	0.00557	L-glutamic acid	1
Cellular Function and Maintenance	Hyperpolarization of cholinergic interneurons	0.00557	5-hydroxytryptamine	1
Cell-To-Cell Signaling and Interaction,Nervous System Development and Function	Firing of cholinergic neurons	0.00557	levodopa	1
Cellular Growth and Proliferation,Nervous System Development and Function	Inhibition of interneurons	0.00557	5-hydroxytryptamine	1
Developmental Disorder,Organismal Injury and Abnormalities,Reproductive System Disease	Abortion of embryo	0.00557	hydrocortisone	1
Cellular Growth and Proliferation,Organismal Development	Growth of Staphylococcus aureus 8325 ATCC 35556	0.00557	lauric acid	1
Amino Acid Metabolism,Small Molecule Biochemistry	Depletion of L-aspartic acid	0.00557	glutamine	1
Small Molecule Biochemistry	Release of melatonin	0.00557	dopamine	1
Cell Morphology,Cell-To-Cell Signaling and Interaction,Cellular Function and Maintenance,Nervous System Development and Function	Depolarization of V2a interneurons	0.00557	5-hydroxytryptamine	1
Cell-To-Cell Signaling and Interaction,Endocrine System Development and Function,Nervous System Development and Function,Organ Development	Activation of anterior pituitary cells	0.00557	L-glutamic acid	1
Lipid Metabolism,Small Molecule Biochemistry	Turnover of cardiolipin	0.00557	palmitic acid	1
Cellular Compromise,Neurological Disease,Organismal Injury and Abnormalities	Delay in initiation of atrophy of striatal neurons	0.00557	creatine	1
Cell Morphology	Cell flattening of lactotropes	0.00557	dopamine	1
Molecular Transport	Co-transport of H+	0.00557	L-glutamic acid	1
Cell-To-Cell Signaling and Interaction,Nervous System Development and Function	Firing of V2a interneurons	0.00557	5-hydroxytryptamine	1
Carbohydrate Metabolism,Molecular Transport,Small Molecule Biochemistry	Shuttling of lactic acid	0.00557	L-glutamic acid	1
Neurological Disease,Organismal Injury and Abnormalities	Delay in initiation of atrophy of brain	0.00557	creatine	1
Cell Morphology,Hair and Skin Development and Function,Reproductive System Development and Function	Transepithelial electrical resistance of breast cell lines	0.00557	5-hydroxytryptamine	1
Cell-To-Cell Signaling and Interaction,Cellular Growth and Proliferation,Nervous System Development and Function	Excitation of striatonigral neurons	0.00557	dopamine	1
Amino Acid Metabolism,Small Molecule Biochemistry	Depletion of L-glutamic acid	0.00557	glutamine	1
Cell Cycle	Arrest in S phase of pancreatic cancer cell lines	0.00557	L-glutamic acid	1
Organismal Injury and Abnormalities,Reproductive System Disease	Postmenopausal syndrome	0.00557	dehydroisoandrosterone	1
Lipid Metabolism,Small Molecule Biochemistry	Conversion of succinic acid	0.00557	palmitic acid	1
Cancer,Gastrointestinal Disease,Hepatic System Disease,Organismal Injury and Abnormalities	Hyperplasia of cholangiocytes	0.00557	cyclic AMP	1
Cellular Function and Maintenance	Regulation of lactotropes	0.00557	dopamine	1
Neurological Disease,Skeletal and Muscular Disorders	Dyskinesia of forelimb	0.00557	levodopa	1
Lipid Metabolism,Small Molecule Biochemistry	Incorporation of 20:4(n-6) fatty acids	0.00557	linoleic acid	1
Cell Morphology,Cellular Function and Maintenance,Nervous System Development and Function	PH of trigeminal ganglion neurons	0.00557	L-glutamic acid	1
Behavior	Ingestion of protein	0.00557	5-hydroxytryptamine	1
Cell Morphology,Organ Morphology,Skeletal and Muscular System Development and Function,Tissue Morphology	Diameter of fast-twitch muscle fibers	0.00557	creatine	1
Cellular Compromise	Oxidative stress response of dopaminergic neurons	0.00557	dopamine	1
Amino Acid Metabolism	Quantity of levodopa	0.00557	hydrocortisone	1
Cellular Function and Maintenance,Nervous System Development and Function	Paired-pulse facilitation of perforant pathway	0.00557	dopamine	1
Amino Acid Metabolism,Small Molecule Biochemistry	Binding of creatine	0.00557	creatine	1
Cancer,Endocrine System Disorders,Organismal Injury and Abnormalities	Bilateral adrenal hyperplasia	0.00557	hydrocortisone	1
Ophthalmic Disease,Organismal Injury and Abnormalities	Laser-induced glaucoma	0.00557	L-glutamic acid	1
Cellular Compromise,Neurological Disease,Organismal Injury and Abnormalities	Damage of neurons	0.0056	creatine,dehydroisoandrosterone,dopamine,L-glutamic acid	4
Carbohydrate Metabolism,Small Molecule Biochemistry	Synthesis of inositol phosphate	0.0056	5-hydroxytryptamine,dinoprost,kynurenic acid,L-glutamic acid	4
Molecular Transport	Excretion of Na+	0.00573	acetaminophen,dopamine,L-glutamic acid,xanthurenic acid 8-O-glucoside	4
Cell Signaling,Molecular Transport,Vitamin and Mineral Metabolism	Accumulation of Ca2+	0.00573	5-hydroxytryptamine,dinoprost,L-glutamic acid	3
Cell-To-Cell Signaling and Interaction	Activation of cells	0.00585	4-methylnitrosoamino-1-(3-pyridinyl)-1-butanone,5'-methylthioadenosine,5-hydroxytryptamine,acetaminophen,caffeic acid,citric acid,creatine,cyclic AMP,dehydroisoandrosterone,dinoprost,dopamine,fluticasone propionate,glucosamine,kynurenic acid,L-glutamic acid,L-methionine,L-tyrosine,lauric acid,linoleic acid,mycophenolic acid,N-acetylglucosamine,palmitic acid,saxitoxin,uric acid	24
Carbohydrate Metabolism,Small Molecule Biochemistry	Incorporation of D-glucose	0.00602	estriol,palmitic acid	2
Drug Metabolism,Molecular Transport	Transport of glutathione	0.00602	estrone sulfate,L-glutamic acid	2
Cell Morphology,Cellular Function and Maintenance	PH of intracellular space	0.00602	glycocholic acid,glycodeoxycholic acid	2
Cellular Assembly and Organization,Cellular Function and Maintenance	Depolarization of cellular membrane	0.00607	D-sphingosine,dopamine,jasmonic acid,L-glutamic acid,palmitic acid	5
Cell-To-Cell Signaling and Interaction,Cellular Growth and Proliferation	Stimulation of cells	0.00609	4-methylnitrosoamino-1-(3-pyridinyl)-1-butanone,5-hydroxytryptamine,cyclic AMP,dopamine,glutamine,L-glutamic acid,L-proline,palmitic acid,uric acid	9
Cell Death and Survival,Neurological Disease,Organismal Injury and Abnormalities	Apoptosis of brain cells	0.00623	acetyl-L-carnitine,cyclic AMP,dopamine,kynurenic acid,L-glutamic acid	5
Cell Signaling,Molecular Transport,Vitamin and Mineral Metabolism	Entrance of Ca2+	0.00624	5-hydroxytryptamine,D-sphingosine,glucosamine,L-glutamic acid	4
Cell Death and Survival	Cell death of thymoma cell lines	0.0066	glutamine,hydrocortisone	2
Lipid Metabolism,Molecular Transport,Small Molecule Biochemistry	Transport of eicosanoid	0.0066	estrone sulfate,levodopa	2
Cell Death and Survival,Cellular Compromise	Cytotoxicity of cells	0.00666	cyclic AMP,D-sphingosine,dopamine,glutamine,L-glutamic acid,uric acid	6
Cellular Compromise	Stress response of tumor cell lines	0.00676	dopamine,glutamine,palmitic acid	3
Cellular Development,Cellular Growth and Proliferation,Endocrine System Development and Function	Proliferation of endocrine cells	0.00693	5-hydroxy-L-tryptophan,5-hydroxytryptamine,cyclic AMP,dopamine	4
Free Radical Scavenging,Small Molecule Biochemistry	Production of hydrogen peroxide	0.00711	abscisic acid,dopamine,L-glutamic acid,levodopa,palmitic acid	5
Nervous System Development and Function	Activation of hippocampus	0.00721	glucosamine,levodopa	2
Molecular Transport,Small Molecule Biochemistry	Transport of hormone	0.00721	hydrocortisone,levodopa	2
Energy Production,Molecular Transport,Nucleic Acid Metabolism,Small Molecule Biochemistry	Release of ATP	0.00731	cyclic AMP,oleylamide,uric acid	3
Carbohydrate Metabolism	Synthesis of polysaccharide	0.00732	cyclic AMP,glucosamine,hydrocortisone,linoleic acid,palmitic acid,uric acid	6
Carbohydrate Metabolism	Synthesis of carbohydrate	0.00757	5-hydroxytryptamine,cyclic AMP,dinoprost,glucosamine,hydrocortisone,kynurenic acid,L-glutamic acid,L-methionine,linoleic acid,palmitic acid,pterosin B,uric acid	12
Cell Morphology,Cellular Assembly and Organization,Cellular Function and Maintenance	Depolarization of mitochondria	0.0076	acetaminophen,dehydroisoandrosterone,L-glutamic acid,palmitic acid	4
Drug Metabolism,Endocrine System Development and Function,Lipid Metabolism,Small Molecule Biochemistry,Vitamin and Mineral Metabolism	Synthesis of testosterone	0.0076	5-hydroxytryptamine,cyclic AMP,dehydroisoandrosterone	3
Cell-To-Cell Signaling and Interaction,Nervous System Development and Function	Synaptic transmission of nervous tissue	0.00766	5-hydroxytryptamine,dopamine,glutamine,L-glutamic acid	4
Gastrointestinal Disease,Inflammatory Disease,Inflammatory Response,Organismal Injury and Abnormalities	Gastrointestinal mucositis	0.00783	glutamine,hydrocortisone,mesalamine	3
Neurological Disease,Organismal Injury and Abnormalities,Psychological Disorders	Injury of cerebrum	0.00783	L-glutamic acid,N-acetylserotonin	2
Small Molecule Biochemistry	Uptake of thyroid hormone	0.00783	estrone sulfate,L-tyrosine	2
Cellular Function and Maintenance,Molecular Transport	Flux of inorganic cation	0.00785	5-hydroxytryptamine,cyclic AMP,dopamine,glucosamine,L-glutamic acid,N-acetylglucosamine,palmitic acid,uric acid	8
Molecular Transport,Nucleic Acid Metabolism,Small Molecule Biochemistry	Concentration of cyclic GMP	0.0079	citrulline,cyclic AMP,levodopa	3
Protein Synthesis	Synthesis of protein	0.00796	5-hydroxytryptamine,citrulline,creatine,dinoprost,glutamine,hydrocortisone,L-glutamic acid,L-methionine,L-proline,linoleic acid,mycophenolic acid,uric acid	12
Cell Cycle,Gene Expression	Binding of DNA	0.00816	4-methylnitrosoamino-1-(3-pyridinyl)-1-butanone,5'-methylthioadenosine,acetaminophen,cyclic AMP,dinoprost,dopamine,glucosamine,glutamine,hydrocortisone,indoleacetic acid,L-glutamic acid,levodopa,mycophenolic acid,palmitic acid	14
Molecular Transport	Export of molecule	0.00839	17-alpha-ethinylestradiol,cyclic AMP,dopamine,L-glutamic acid,L-methionine,linoleic acid,mevalonic acid,neopterin,uric acid	9
Cell Signaling,Small Molecule Biochemistry,Vitamin and Mineral Metabolism	Oscillation of Ca2+	0.0085	5-hydroxytryptamine,cyclic AMP,L-glutamic acid	3
Psychological Disorders	Depressive disorder	0.00871	5-hydroxytryptamine,acetaminophen,creatine,dehydroisoandrosterone,dopamine,hydrocortisone,L-glutamic acid,levodopa	8
Free Radical Scavenging,Molecular Transport	Release of reactive oxygen species	0.00882	5-hydroxytryptamine,acetaminophen,linoleic acid,uric acid	4
Endocrine System Development and Function,Lipid Metabolism,Molecular Transport,Small Molecule Biochemistry	Concentration of corticosterone	0.00886	cyclic AMP,dehydroisoandrosterone,hydrocortisone,levodopa	4
Cell Signaling,Cellular Function and Maintenance,Molecular Transport,Vitamin and Mineral Metabolism	Influx of Ca2+	0.00889	5-hydroxytryptamine,cyclic AMP,dopamine,glucosamine,L-glutamic acid,N-acetylglucosamine	6
Lipid Metabolism,Molecular Transport,Small Molecule Biochemistry	Accumulation of lipid	0.00906	17-alpha-ethinylestradiol,18:3(n-3) fatty acid,5-hydroxytryptamine,cyclic AMP,dinoprost,hydrocortisone,lauric acid,linoleic acid,palmitic acid,propylparaben	10
Cell Cycle,Gene Expression	Binding of NFkB binding site	0.00907	4-methylnitrosoamino-1-(3-pyridinyl)-1-butanone,acetaminophen,glucosamine,hydrocortisone,L-glutamic acid,palmitic acid	6
Cell Morphology,Skeletal and Muscular System Development and Function	Contraction of smooth muscle cells	0.00916	5-hydroxytryptamine,dinoprost	2
Post-Translational Modification	Nitration of protein	0.00916	acetaminophen,L-tyrosine,uric acid	3
Lipid Metabolism,Molecular Transport,Nucleic Acid Metabolism,Small Molecule Biochemistry	Concentration of malonyl-coenzyme A	0.00916	citric acid,glutamine	2
Lipid Metabolism,Molecular Transport,Small Molecule Biochemistry	Accumulation of triacylglycerol	0.00951	dinoprost,lauric acid,linoleic acid,palmitic acid	4
Developmental Disorder,Hereditary Disorder,Metabolic Disease,Organismal Injury and Abnormalities	Inborn error of amino acid metabolism	0.00995	homogentisic acid,L-glutamic acid,L-tyrosine,levodopa	4
Carbohydrate Metabolism	Metabolism of carbohydrate	0.0102	5-hydroxytryptamine,citric acid,cyclic AMP,dinoprost,glucosamine,hydrocortisone,kynurenic acid,L-glutamic acid,L-methionine,levodopa,linoleic acid,palmitic acid,pterosin B,uric acid	14
Cellular Movement,Hematological System Development and Function,Hypersensitivity Response,Immune Cell Trafficking	Cell movement of eosinophils	0.0102	5-hydroxytryptamine,creatine,dehydroisoandrosterone,uric acid	4
Inflammatory Disease,Respiratory Disease	Airway hyperresponsiveness	0.0104	5-hydroxytryptamine,citric acid,lauric acid,uric acid	4
Reproductive System Development and Function	Maturation of reproductive tract	0.0105	cyclic AMP,hydrocortisone,linoleic acid	3
Cellular Assembly and Organization,Nervous System Development and Function,Tissue Morphology	Quantity of nerve ending	0.0106	dehydroisoandrosterone,L-glutamic acid	2
Neurological Disease	Akinesia	0.0106	dopamine,levodopa	2
Cell Death and Survival	Necrosis	0.0107	2'-deoxyadenosine,2-aminoadipic acid,4-ipomeanol,4-methylnitrosoamino-1-(3-pyridinyl)-1-butanone,5-aminovaleric acid,5-hydroxytryptamine,acetaminophen,acetyl-L-carnitine,caffeic acid,calcifediol,citric acid,creatine,cyclic AMP,D-sphingosine,dehydroisoandrosterone,dityrosine,dopamine,doxifluridine,eriodictyol,flupirtine,glucosamine,glutamine,glycodeoxycholic acid,homogentisic acid,hydrocortisone,i…	48
Cell-To-Cell Signaling and Interaction,Hematological System Development and Function,Inflammatory Response	Anti-inflammatory response of T lymphocytes	0.0111	cyclic AMP	1
Cardiovascular System Development and Function	Binding of central tail artery	0.0111	N-acetylserotonin	1
Cell-To-Cell Signaling and Interaction,Nervous System Development and Function	Activation of medium spiny neurons	0.0111	dopamine	1
Connective Tissue Development and Function,Tissue Development	Deposition of white adipose tissue	0.0111	L-glutamic acid	1
Cell-To-Cell Signaling and Interaction,Nervous System Development and Function	Firing of GABAergic neurons	0.0111	dopamine	1
Lipid Metabolism,Small Molecule Biochemistry	Entrance of calcifediol	0.0111	calcifediol	1
Behavior	Gambling behavior	0.0111	levodopa	1
Amino Acid Metabolism,Endocrine System Development and Function,Post-Translational Modification,Small Molecule Biochemistry	Glucuronidation of L-triiodothyronine	0.0111	hydrocortisone	1
Cancer,Organismal Injury and Abnormalities,Reproductive System Disease,Tissue Morphology,Tumor Morphology	Area of mammary tumor	0.0111	linoleic acid	1
Neurological Disease,Organismal Injury and Abnormalities,Reproductive System Disease	Functional hypothalamic amenorrhea	0.0111	hydrocortisone	1
Neurological Disease,Skeletal and Muscular Disorders	Akinesia of forelimb	0.0111	levodopa	1
Cell Morphology,Cellular Assembly and Organization,Cellular Function and Maintenance	Extension of glial cell projections	0.0111	L-glutamic acid	1
Nucleic Acid Metabolism,Small Molecule Biochemistry	Conversion of GMP	0.0111	glutamine	1
Cardiovascular System Development and Function,Tissue Morphology	Contraction of internal thoracic artery	0.0111	5-hydroxytryptamine	1
Endocrine System Development and Function	Exocytotic capacity of beta islet cells	0.0111	cyclic AMP	1
Cell Cycle	Entry into S phase of melanoma cell lines	0.0111	mevalonic acid	1
Nervous System Development and Function	Activation of cervical root	0.0111	5-hydroxytryptamine	1
Lipid Metabolism,Molecular Transport,Small Molecule Biochemistry	Accumulation of cardiolipin	0.0111	palmitic acid	1
Cell Death and Survival,Neurological Disease,Organismal Injury and Abnormalities	Cell death of CA3 neurons	0.0111	5-aminovaleric acid	1
Amino Acid Metabolism,Lipid Metabolism,Molecular Transport,Small Molecule Biochemistry	Depletion of GABA	0.0111	glutamine	1
Amino Acid Metabolism,Molecular Transport,Small Molecule Biochemistry	Export of homocysteine	0.0111	L-methionine	1
Organismal Development	Aging of brain	0.0111	dehydroisoandrosterone	1
Endocrine System Development and Function,Nervous System Development and Function,Organ Development	Function of adenohypophysis	0.0111	dopamine	1
Lipid Metabolism,Molecular Transport,Small Molecule Biochemistry	Accumulation of 22:6(n-3) fatty acids	0.0111	18:3(n-3) fatty acid	1
Cellular Development,Embryonic Development,Organ Development,Organismal Development,Reproductive System Development and Function	Delay in maturation of sperm	0.0111	hydrocortisone	1
Carbohydrate Metabolism,Cellular Function and Maintenance	Gluconeogenesis of hepatoma cell lines	0.0111	palmitic acid	1
Cellular Assembly and Organization	Formation of autolysosomes	0.0111	palmitic acid	1
Cellular Development,Cellular Growth and Proliferation,Endocrine System Development and Function,Nervous System Development and Function,Organ Development	Growth of somatotrophs	0.0111	cyclic AMP	1
Cardiovascular System Development and Function	Contractility of carotid artery	0.0111	5-hydroxytryptamine	1
Gastrointestinal Disease,Organismal Injury and Abnormalities	Discomfort of gastrointestinal tract	0.0111	creatine	1
Cellular Movement	Chemorepulsion of growth cone	0.0111	cyclic AMP	1
Neurological Disease,Organismal Injury and Abnormalities,Psychological Disorders,Skeletal and Muscular Disorders	Abnormal involuntary movement of limb	0.0111	levodopa	1
Nervous System Development and Function	Adaptation of central nervous system	0.0111	levodopa	1
Connective Tissue Disorders,Neurological Disease,Organismal Injury and Abnormalities,Skeletal and Muscular Disorders	Dyskinesia of axial skeleton	0.0111	levodopa	1
Cellular Compromise,Cellular Function and Maintenance	Endoplasmic reticulum stress response of gonadal cell lines	0.0111	palmitic acid	1
Amino Acid Metabolism,Small Molecule Biochemistry	Depletion of phosphocreatine	0.0111	creatine	1
Behavior,Organismal Functions	Hypolocomotion of rats	0.0111	levodopa	1
Free Radical Scavenging	Hyperproduction of superoxide	0.0111	palmitic acid	1
Cell Death and Survival	Cell viability of thymoma cell lines	0.0111	glutamine	1
Lipid Metabolism,Small Molecule Biochemistry	Hydrolysis of ganglioside GT1	0.0111	L-glutamic acid	1
Cell-To-Cell Signaling and Interaction,Skeletal and Muscular System Development and Function	Activation of myofiber	0.0111	N-acetylglucosamine	1
Endocrine System Disorders,Organismal Injury and Abnormalities	Heat intolerance	0.0111	creatine	1
Cell-To-Cell Signaling and Interaction,Nervous System Development and Function	Firing of striatal neurons	0.0111	dopamine	1
Neurological Disease,Organismal Injury and Abnormalities,Psychological Disorders	Axial abnormal involuntary movement	0.0111	levodopa	1
Cell Morphology,Connective Tissue Development and Function	Cell rounding of cardiac fibroblasts	0.0111	cyclic AMP	1
Cardiovascular Disease	Cardiovascular insufficiency	0.0111	hydrocortisone	1
Drug Metabolism	Homeostasis of glutathione	0.0111	creatine	1
Cell Cycle,Reproductive System Development and Function	Arrest in S phase of breast cell lines	0.0111	glutamine	1
Cellular Assembly and Organization,Tissue Development	Formation of alpha-synuclein fibril	0.0111	dopamine	1
Behavior,Nutritional Disease	Fasting	0.0111	hydrocortisone	1
Neurological Disease	Formation of htt body	0.0111	creatine	1
Cell Cycle,Gene Expression	Binding of AP1/CRE element	0.0111	levodopa	1
Cell Death and Survival,Cellular Compromise,Nervous System Development and Function	Cytotoxicity of cortical neurons	0.0111	L-glutamic acid	1
Connective Tissue Development and Function,Embryonic Development,Organ Development,Organismal Development,Skeletal and Muscular System Development and Function,Tissue Development	Formation of articular cartilage	0.0111	glucosamine	1
Connective Tissue Development and Function,Tissue Morphology	Density of stromal cells	0.0111	estriol	1
Cell Morphology,Cellular Function and Maintenance	Depolarization of taste receptor cells	0.0111	linoleic acid	1
Cellular Assembly and Organization,Cellular Function and Maintenance	Co-localization of dense-core vesicles	0.0111	dopamine	1
Cellular Growth and Proliferation,Organismal Development	Growth of Propionibacterium acnes ATCC 6919	0.0111	lauric acid	1
Cell Morphology,Cellular Function and Maintenance	Autophagy of lymphoblastoid cell lines	0.0111	L-glutamine	1
Cell Death and Survival,Cellular Compromise,Organismal Injury and Abnormalities,Skeletal and Muscular Disorders	Atrophy of fast-twitch muscle fibers	0.0111	creatine	1

## Sheet: adult-endogenous metabolites
Categories	Diseases or Functions Annotation	p-value	Molecules	# Molecules
Immunological Disease,Inflammatory Disease,Inflammatory Response,Neurological Disease,Organismal Injury and Abnormalities	Chronic phase experimental autoimmune encephalomyelitis	7.8e-26	carnosine,citric acid,citrulline,cytidine,ethyl glucuronide,gamma-butyrobetaine,gamma-glutamyl-leucine,gamma-glutamyl-valine,gamma-glutamylisoleucine,glutamine,hippuric acid,homocitrulline,kynurenic acid,myrmicacin,N-caproylglycine,palmitic acid,phenylacetylglycine,phenylpropanoic acid,phloretic acid,prolylhydroxyproline,sebacic acid	21
Cellular Compromise,Lipid Metabolism,Small Molecule Biochemistry	Peroxidation of lipid	2.02e-16	4-hydroxynonenal,acetaminophen,carnosine,citrulline,creatine,dopamine,glycocyamine,homocarnosine,hyaluronic acid,L-carnitine,L-glutamic acid,L-glutamine,L-proline,linoleic acid,monocrotophos,N-acetylserotonin,palmitic acid,quinolinic acid,sinapinic acid,testosterone,uric acid	21
Free Radical Scavenging	Synthesis of reactive oxygen species	2.23e-16	17-alpha-ethinylestradiol,4-hydroxynonenal,4-phenylbutyric acid,5-hydroxytryptamine,5-methyltetrahydrofolic acid,acetaminophen,carnosine,creatine,cyclic AMP,D-sphingosine,dehydroisoandrosterone,dinoprost,dopamine,enalaprilat,genipin,glutamine,guanosine,hyaluronic acid,hydrocortisone,L-carnitine,L-glutamic acid,L-methionine,L-proline,levodopa,linoleic acid,mycophenolic acid,N-acetylglucosamine,NAD…	40
Lipid Metabolism,Small Molecule Biochemistry	Conversion of lipid	2.34e-14	4-hydroxynonenal,acetaminophen,carnosine,citrulline,creatine,dopamine,glycocyamine,homocarnosine,hyaluronic acid,L-carnitine,L-glutamic acid,L-glutamine,L-proline,linoleic acid,monocrotophos,N-acetylserotonin,NAD+,norepinephrine,palmitic acid,quinolinic acid,sinapinic acid,testosterone,uric acid	23
Inflammatory Disease,Inflammatory Response,Neurological Disease,Organismal Injury and Abnormalities	Encephalomyelitis	1.91e-13	17-alpha-ethinylestradiol,carnosine,citric acid,citrulline,cytidine,dehydroisoandrosterone,ethyl glucuronide,gamma-butyrobetaine,gamma-glutamyl-leucine,gamma-glutamyl-valine,gamma-glutamylisoleucine,glucosamine,glutamine,hippuric acid,homocitrulline,kynurenic acid,leukotriene D4,myrmicacin,N-caproylglycine,palmitic acid,phenylacetylglycine,phenylpropanoic acid,phloretic acid,prolylhydroxyproline,…	27
Cancer,Organismal Injury and Abnormalities,Renal and Urological Disease	Renal oncocytoma	3.34e-13	cysteinylglycine,gamma-glutamyl-leucine,gamma-glutamyl-valine,gamma-glutamylglutamate,gamma-glutamylisoleucine,gamma-glutamylphenylalanine,gamma-glutamyltyrosine,ophthalmic acid,pyrrolidonecarboxylic acid	9
Immunological Disease,Inflammatory Disease,Inflammatory Response,Neurological Disease,Organismal Injury and Abnormalities	Experimental autoimmune encephalomyelitis	1.4e-12	17-alpha-ethinylestradiol,carnosine,citric acid,citrulline,cytidine,dehydroisoandrosterone,ethyl glucuronide,gamma-butyrobetaine,gamma-glutamyl-leucine,gamma-glutamyl-valine,gamma-glutamylisoleucine,glucosamine,glutamine,hippuric acid,homocitrulline,kynurenic acid,leukotriene D4,myrmicacin,N-caproylglycine,palmitic acid,phenylacetylglycine,phenylpropanoic acid,phloretic acid,prolylhydroxyproline,…	26
Inflammatory Response,Neurological Disease	Inflammation of central nervous system	1.55e-12	17-alpha-ethinylestradiol,acetaminophen,carnosine,citric acid,citrulline,cytidine,dehydroisoandrosterone,ethyl glucuronide,gamma-butyrobetaine,gamma-glutamyl-leucine,gamma-glutamyl-valine,gamma-glutamylisoleucine,glucosamine,glutamine,hippuric acid,homocitrulline,hydrocortisone,kynurenic acid,leukotriene D4,myrmicacin,N-caproylglycine,palmitic acid,phenylacetylglycine,phenylpropanoic acid,phloret…	29
Developmental Disorder,Hereditary Disorder,Metabolic Disease,Organismal Injury and Abnormalities	Mucopolysaccharidosis type I	1.67e-12	13Z,16Z,19Z-docosatrienoic acid,glutamine,Gly-Pro,isoleucylproline,L-glutamic acid,L-methionine,L-proline,L-tyrosine,linoleic acid,palmitic acid	10
Free Radical Scavenging	Production of reactive oxygen species	3e-11	17-alpha-ethinylestradiol,4-hydroxynonenal,5-hydroxytryptamine,5-methyltetrahydrofolic acid,acetaminophen,cyclic AMP,D-sphingosine,dinoprost,dopamine,enalaprilat,glutamine,guanosine,hyaluronic acid,hydrocortisone,L-glutamic acid,L-methionine,levodopa,linoleic acid,N-acetylglucosamine,NAD+,norepinephrine,oxypurinol,palmitic acid,propionyl-L-carnitine,quinolinic acid,terbutaline,uric acid,zeranol	28
Free Radical Scavenging	Generation of reactive oxygen species	6.09e-11	4-hydroxynonenal,4-phenylbutyric acid,5-hydroxytryptamine,acetaminophen,carnosine,cyclic AMP,D-sphingosine,dehydroisoandrosterone,dopamine,genipin,hyaluronic acid,L-carnitine,L-glutamic acid,L-methionine,L-proline,linoleic acid,mycophenolic acid,norepinephrine,oxypurinol,palmitic acid,testosterone,uric acid	22
Cell-To-Cell Signaling and Interaction,Molecular Transport,Small Molecule Biochemistry	Release of neurotransmitter	7.02e-11	5-hydroxytryptamine,cyclic AMP,D-sphingosine,dihydrotetrabenazine,dopamine,enalaprilat,flupirtine,hydrocortisone,kynurenic acid,L-glutamic acid,levodopa,linoleic acid,norclozapine,norepinephrine,testosterone,tetrahydropapaveroline,tyramine,uric acid	18
Cell Signaling,Small Molecule Biochemistry	Synthesis of nitric oxide	1.2e-10	5-hydroxytryptamine,acetaminophen,carnosine,citrulline,cyclic AMP,dehydroisoandrosterone,glucosamine,glutamine,glycocholic acid,glycodeoxycholic acid,hyaluronic acid,L-carnitine,L-glutamic acid,linoleic acid,N-acetylglucosamine,N-palmitoylglycine,NAD+,norepinephrine,palmitic acid,quinolinic acid,testosterone,uric acid	22
Inflammatory Response	Inflammation of absolute anatomical region	2.1e-10	17-alpha-ethinylestradiol,5-hydroxy-L-tryptophan,acetaminophen,carnosine,citric acid,citrulline,creatine,cytidine,dehydroisoandrosterone,ethyl glucuronide,gamma-butyrobetaine,gamma-glutamyl-leucine,gamma-glutamyl-valine,gamma-glutamylisoleucine,glucosamine,glutamine,hippuric acid,homocitrulline,hyaluronic acid,hydrocortisone,inosine,kynurenic acid,L-carnitine,L-methionine,lauric acid,leucovorin,l…	45
Free Radical Scavenging	Formation of reactive oxygen species	5.11e-10	acetaminophen,creatine,dopamine,guanosine,L-carnitine,L-glutamic acid,L-methionine,neopterin,palmitic acid,quinolinic acid,uric acid,uridine,vitamin A	13
Inflammatory Response,Organismal Injury and Abnormalities	Inflammation of organ	9.95e-10	17-alpha-ethinylestradiol,5-hydroxy-L-tryptophan,acetaminophen,carnosine,citric acid,citrulline,creatine,cytidine,dehydroisoandrosterone,dexpanthenol,dinoprost,ethyl glucuronide,gamma-butyrobetaine,gamma-glutamyl-leucine,gamma-glutamyl-valine,gamma-glutamylisoleucine,glucosamine,glutamine,hippuric acid,homocitrulline,hyaluronic acid,hydrocortisone,inosine,kynurenic acid,L-carnitine,L-glutamine,L-…	48
Energy Production,Molecular Transport,Nucleic Acid Metabolism,Small Molecule Biochemistry	Concentration of ATP	1.96e-09	acetaminophen,creatine,cyclic AMP,glucosamine,glutamine,hyaluronic acid,L-carnitine,L-glutamic acid,linoleic acid,NAD+,palmitic acid,testosterone,uric acid,vitamin A	14
Neurological Disease,Organismal Injury and Abnormalities	Reye syndrome	3.22e-09	dopamine,glutamine,L-proline,norepinephrine,phenylpropionylglycine,phloretic acid,suberylglycine	7
Nervous System Development and Function	Activation of brain	3.83e-09	5-hydroxytryptamine,dopamine,glucosamine,L-glutamic acid,L-methionine,L-tyrosine,levodopa,norepinephrine,testosterone	9
Developmental Disorder,Hereditary Disorder,Metabolic Disease,Organismal Injury and Abnormalities	Lysosomal storage disease	4.32e-09	13Z,16Z,19Z-docosatrienoic acid,acetaminophen,D-sphingosine,glutamine,Gly-Pro,isoleucylproline,L-glutamic acid,L-methionine,L-proline,L-tyrosine,levodopa,linoleic acid,palmitic acid	13
Nervous System Development and Function	Activation of cerebral cortex	7.03e-09	5-hydroxytryptamine,dopamine,glucosamine,L-glutamic acid,levodopa,norepinephrine,testosterone	7
Molecular Transport,Small Molecule Biochemistry	Release of catecholamine	1.16e-08	5-hydroxytryptamine,dehydroisoandrosterone,dihydrotetrabenazine,dopamine,enalaprilat,flupirtine,hydrocortisone,L-glutamic acid,levodopa,muscarine,norclozapine,norepinephrine,testosterone,tetrahydropapaveroline,tyramine	15
Lipid Metabolism,Molecular Transport,Small Molecule Biochemistry	Secretion of steroid	1.91e-08	17-alpha-ethinylestradiol,5-hydroxytryptamine,cyclic AMP,D-sphingosine,dehydroisoandrosterone,dinoprost,dopamine,kynurenic acid,levodopa,linoleic acid,norepinephrine,testosterone	12
Cancer,Cell Death and Survival,Organismal Injury and Abnormalities,Tumor Morphology	Cell viability of lung cancer cells	2.16e-08	glutamine,guanosine,inosine,L-glutamic acid,uridine	5
Cell Signaling,Nucleic Acid Metabolism,Small Molecule Biochemistry	Synthesis of cyclic AMP	2.51e-08	5-hydroxytryptamine,dinoprost,dopamine,glycocholic acid,glycodeoxycholic acid,hydroxyamphetamine,kynurenic acid,L-glutamic acid,L-normetanephrine,levodopa,metanephrine,norepinephrine,octopamine,palmitic acid,terbutaline,tyramine	16
Molecular Transport	Quantity of metal ion	3.13e-08	13Z,16Z,19Z-docosatrienoic acid,5-hydroxytryptamine,acetaminophen,citric acid,creatine,cyclic AMP,D-sphingosine,dehydroisoandrosterone,dinoprost,dopamine,flupirtine,glutamine,hydrocortisone,L-glutamic acid,lauric acid,leukotriene D4,linoleic acid,muscarine,NAD+,norepinephrine,palmitic acid,quinolinic acid,testosterone,uric acid	24
Cell Signaling,Nucleic Acid Metabolism,Small Molecule Biochemistry	Binding of guanosine 5'-O-(3-thiotriphosphate)	4.66e-08	5-hydroxytryptamine,dehydroisoandrosterone,dopamine,kynurenic acid,L-glutamic acid,linoleic acid,norepinephrine,palmitic acid,tyramine	9
Amino Acid Metabolism	Quantity of amino acids	4.93e-08	4-phenylbutyric acid,carnosine,citrulline,creatine,glutamine,glycocyamine,hydrocortisone,kynurenic acid,L-glutamic acid,L-methionine,levodopa,quinolinic acid,testosterone	13
Molecular Transport	Quantity of metal	5.27e-08	13Z,16Z,19Z-docosatrienoic acid,5-hydroxytryptamine,acetaminophen,citric acid,creatine,cyclic AMP,D-sphingosine,dehydroisoandrosterone,dinoprost,dopamine,flupirtine,glutamine,hydrocortisone,L-glutamic acid,lauric acid,leukotriene D4,levodopa,linoleic acid,muscarine,NAD+,norepinephrine,palmitic acid,quinolinic acid,testosterone,uric acid	25
Free Radical Scavenging,Molecular Transport	Quantity of reactive oxygen species	5.57e-08	17-alpha-ethinylestradiol,4-hydroxynonenal,acetaminophen,citrulline,dehydroisoandrosterone,dinoprost,glutamine,hyaluronic acid,hydrocortisone,L-carnitine,L-glutamic acid,L-methionine,lauric acid,levodopa,N-acetylserotonin,palmitic acid,uric acid	17
Amino Acid Metabolism,Molecular Transport,Small Molecule Biochemistry	Uptake of amino acids	8.96e-08	17beta-estradiol-17-beta-D-glucuronide,glutamine,glycocyamine,guanosine,L-glutamic acid,L-methionine,L-tyrosine,leucovorin,N-acetylglucosamine,quinolinic acid,xanthurenic acid	11
Cardiovascular System Development and Function,Tissue Morphology	Relaxation of artery	9.75e-08	5-hydroxytryptamine,dehydroisoandrosterone,dinoprost,L-methionine,norepinephrine,oxypurinol,testosterone,uric acid	8
Developmental Disorder,Hereditary Disorder,Metabolic Disease,Organismal Injury and Abnormalities	Inborn error of carbohydrate metabolism	1.55e-07	13Z,16Z,19Z-docosatrienoic acid,glutamine,Gly-Pro,inosine,isoleucylproline,L-glutamic acid,L-methionine,L-proline,L-tyrosine,linoleic acid,palmitic acid	11
Cell Signaling,Molecular Transport,Vitamin and Mineral Metabolism	Quantity of Ca2+	1.74e-07	13Z,16Z,19Z-docosatrienoic acid,5-hydroxytryptamine,acetaminophen,citric acid,creatine,cyclic AMP,D-sphingosine,dehydroisoandrosterone,dinoprost,dopamine,flupirtine,glutamine,L-glutamic acid,lauric acid,leukotriene D4,linoleic acid,muscarine,NAD+,norepinephrine,palmitic acid,quinolinic acid,testosterone	22
Cellular Assembly and Organization,Cellular Function and Maintenance	Depolarization of cellular membrane	1.98e-07	D-sphingosine,dopamine,guanosine,jasmonic acid,L-glutamic acid,NAD+,norepinephrine,palmitic acid,vanilmandelic acid,vitamin A	10
Cell Signaling,Molecular Transport,Vitamin and Mineral Metabolism	Concentration of Ca2+	2.05e-07	5-hydroxytryptamine,dinoprost,dopamine,hyaluronic acid,L-glutamic acid,lauric acid,leukotriene D4,leukotriene E4,linoleic acid,norepinephrine,testosterone	11
Skeletal and Muscular Disorders	Constriction of smooth muscle	2.17e-07	5-hydroxytryptamine,dinoprost,leukotriene D4,leukotriene E4	4
Carbohydrate Metabolism	Uptake of monosaccharide	2.96e-07	4-phenylbutyric acid,5-hydroxytryptamine,cyclic AMP,dehydroisoandrosterone,enalaprilat,glucosamine,hydrocortisone,kynurenic acid,L-glutamic acid,norepinephrine,palmitic acid,phenylpyruvic acid,SAICAR,sinapinic acid,testosterone,tyramine	16
Infectious Diseases	Replication of Tacaribe virus strain TRVL11573	3.61e-07	2'-deoxyadenosine,dehydroisoandrosterone,guanosine,inosine	4
Lipid Metabolism,Molecular Transport,Small Molecule Biochemistry	Secretion of steroid hormone	5.13e-07	5-hydroxytryptamine,cyclic AMP,D-sphingosine,dopamine,kynurenic acid,levodopa,norepinephrine	7
Infectious Diseases	Replication of junin virus	5.64e-07	2'-deoxyadenosine,dehydroisoandrosterone,guanosine,inosine	4
Amino Acid Metabolism,Small Molecule Biochemistry	Release of amino acids	5.95e-07	2-aminoadipic acid,5-hydroxytryptamine,cyclic AMP,dopamine,glutamine,kynurenic acid,L-glutamic acid,levodopa,muscarine,quinolinic acid	10
Cell-To-Cell Signaling and Interaction,Drug Metabolism,Molecular Transport,Small Molecule Biochemistry	Release of dopamine	6.15e-07	5-hydroxytryptamine,dihydrotetrabenazine,dopamine,L-glutamic acid,levodopa,norclozapine,norepinephrine,testosterone,tetrahydropapaveroline,tyramine	10
Lipid Metabolism,Molecular Transport,Small Molecule Biochemistry	Concentration of fatty acid	6.17e-07	4-phenylbutyric acid,5-hydroxytryptamine,acetaminophen,citric acid,citrulline,dehydroisoandrosterone,glutamine,L-carnitine,L-glutamic acid,L-methionine,levodopa,linoleic acid,mesalamine,norepinephrine,palmitic acid,quinolinic acid,testosterone	17
Lipid Metabolism,Molecular Transport,Small Molecule Biochemistry	Secretion of lipid	6.95e-07	17-alpha-ethinylestradiol,5-hydroxytryptamine,cyclic AMP,D-sphingosine,dehydroisoandrosterone,dinoprost,dopamine,kynurenic acid,L-methionine,levodopa,linoleic acid,norepinephrine,terbutaline,testosterone	14
Neurological Disease	Injury of nervous system	7.52e-07	2-aminoadipic acid,4-hydroxynonenal,acetaminophen,alanylglutamine,carnosine,creatine,dehydroisoandrosterone,dopamine,homoarginine,L-glutamic acid,levodopa,N-acetylserotonin,NAD+,quinolinic acid,testosterone,uridine	16
Amino Acid Metabolism,Cell-To-Cell Signaling and Interaction,Molecular Transport,Small Molecule Biochemistry	Release of L-glutamic acid	9.26e-07	2-aminoadipic acid,5-hydroxytryptamine,cyclic AMP,dopamine,glutamine,kynurenic acid,L-glutamic acid,muscarine,quinolinic acid	9
Amino Acid Metabolism,Molecular Transport,Small Molecule Biochemistry	Transport of amino acids	9.41e-07	17beta-estradiol-17-beta-D-glucuronide,glutamine,glycocyamine,guanosine,hydrocortisone,L-glutamic acid,L-methionine,L-tyrosine,leucovorin,N-acetylglucosamine,quinolinic acid,xanthurenic acid	12
Cell-To-Cell Signaling and Interaction,Cellular Growth and Proliferation,Nervous System Development and Function	Excitation of neurons	9.89e-07	5-hydroxytryptamine,cyclic AMP,dopamine,glutamine,L-glutamic acid,L-proline,norepinephrine,quinolinic acid	8
Cellular Function and Maintenance	Hyperpolarization of neurons	1.18e-06	5-hydroxytryptamine,dopamine,L-glutamic acid,norepinephrine,tyramine	5
Cell-To-Cell Signaling and Interaction	Activation of central nervous system cells	1.54e-06	5-hydroxytryptamine,carnosine,dopamine,glucosamine,hyaluronic acid,L-glutamic acid,norepinephrine,palmitic acid	8
Carbohydrate Metabolism	Quantity of carbohydrate	1.57e-06	4-hydroxynonenal,4-phenylbutyric acid,5-hydroxytryptamine,acetaminophen,carnosine,citrulline,creatine,dehydroisoandrosterone,dinoprost,glucosamine,glutamine,hyaluronic acid,hydrocortisone,L-glutamine,leukotriene D4,leukotriene E4,N-acetylglucosamine,norepinephrine,palmitic acid,pterosin B,testosterone,tyramine,uridine	23
Nervous System Development and Function	Response of glossopharyngeal nerve	1.68e-06	citric acid,L-glutamic acid,lauric acid,linoleic acid	4
Nucleic Acid Metabolism,Small Molecule Biochemistry	Synthesis of nucleotide	1.75e-06	5-hydroxytryptamine,acetaminophen,dinoprost,dopamine,glutamine,glycocholic acid,glycodeoxycholic acid,hydroxyamphetamine,kynurenic acid,L-carnitine,L-glutamic acid,L-normetanephrine,levodopa,metanephrine,mycophenolic acid,norepinephrine,octopamine,palmitic acid,terbutaline,tyramine	20
Cellular Assembly and Organization,Cellular Function and Maintenance	Depolarization of mitochondrial membrane	1.78e-06	D-sphingosine,guanosine,jasmonic acid,L-glutamic acid,NAD+,palmitic acid,vitamin A	7
Amino Acid Metabolism,Molecular Transport,Small Molecule Biochemistry	Concentration of phosphocreatine	2.28e-06	creatine,glycocyamine,L-glutamic acid,L-methionine	4
Cellular Growth and Proliferation,Organismal Development	Growth of bacteria	2.41e-06	GMP,hyaluronic acid,inosine,L-glutamic acid,L-methionine,L-proline,lauric acid,p-aminobenzoic acid,thymidine	9
Cellular Compromise	Dysfunction of mitochondria	2.49e-06	3,4-dihydroxymandelaldehyde,4-hydroxynonenal,acetaminophen,creatine,L-glutamic acid,NAD+,palmitic acid,testosterone,uric acid	9
Nucleic Acid Metabolism,Small Molecule Biochemistry	Metabolism of nucleotide	2.67e-06	5-hydroxytryptamine,acetaminophen,cyclic AMP,dinoprost,dopamine,glutamine,glycocholic acid,glycodeoxycholic acid,hydroxyamphetamine,kynurenic acid,L-carnitine,L-glutamic acid,L-normetanephrine,levodopa,metanephrine,mycophenolic acid,norepinephrine,octopamine,palmitic acid,terbutaline,tyramine	21
Cell Death and Survival	Killing of Yersinia pestis	2.73e-06	lauric acid,linoleic acid,palmitic acid	3
Neurological Disease	Injury of central nervous system	2.99e-06	2-aminoadipic acid,4-hydroxynonenal,acetaminophen,alanylglutamine,carnosine,creatine,dopamine,homoarginine,L-glutamic acid,levodopa,N-acetylserotonin,NAD+,quinolinic acid,testosterone,uridine	15
Endocrine System Development and Function,Molecular Transport,Small Molecule Biochemistry	Secretion of hormone	3.03e-06	5-hydroxytryptamine,cyclic AMP,dehydroisoandrosterone,dinoprost,hydrocortisone,linoleic acid,norepinephrine,palmitic acid,testosterone	9
Neurological Disease	Damage of nervous system	3.27e-06	2-aminoadipic acid,3-nitro-L-tyrosine,4-hydroxynonenal,acetaminophen,alanylglutamine,carnosine,creatine,dehydroisoandrosterone,dopamine,homoarginine,L-glutamic acid,levodopa,N-acetylserotonin,NAD+,quinolinic acid,testosterone,uridine	17
Cell-To-Cell Signaling and Interaction,Nervous System Development and Function	Activation of neurons	4.29e-06	5-hydroxytryptamine,citric acid,dopamine,glucosamine,kynurenic acid,L-glutamic acid,linoleic acid,norepinephrine	8
Nervous System Development and Function	Response of chorda tympani	5.04e-06	citric acid,L-glutamic acid,linoleic acid,maltose	4
Energy Production,Lipid Metabolism,Small Molecule Biochemistry	Oxidation of lipid	5.18e-06	17-alpha-ethinylestradiol,4-phenylbutyric acid,acetaminophen,dinoprost,glucosamine,glutamine,L-carnitine,linoleic acid,NAD+,norepinephrine,palmitic acid,phenylacetic acid,testosterone,xanthurenic acid	14
Lipid Metabolism,Molecular Transport,Small Molecule Biochemistry	Concentration of lipid	5.66e-06	17-alpha-ethinylestradiol,17beta-estradiol-17-beta-D-glucuronide,4-phenylbutyric acid,5-hydroxytryptamine,acetaminophen,carnosine,citric acid,citrulline,creatine,cyclic AMP,D-sphingosine,dehydroisoandrosterone,dinoprost,glucosamine,glutamine,hydrocortisone,L-carnitine,L-glutamic acid,L-glutamine,L-methionine,levodopa,linoleic acid,mesalamine,monocrotophos,norepinephrine,octopamine,palmitic acid,q…	30
Behavior	Rotation behavior	6.36e-06	dopamine,levodopa,norepinephrine,quinolinic acid	4
Cell-To-Cell Signaling and Interaction,Nervous System Development and Function	Activation of pyramidal neurons	6.36e-06	5-hydroxytryptamine,dopamine,glucosamine,norepinephrine	4
Cancer,Organismal Injury and Abnormalities,Renal and Urological Disease	Chromophobe renal cell carcinoma	8.18e-06	gamma-glutamyl-leucine,gamma-glutamylglutamate,gamma-glutamylisoleucine,gamma-glutamylphenylalanine,glutamine,L-glutamic acid,ophthalmic acid,pyrrolidonecarboxylic acid	8
Amino Acid Metabolism,Lipid Metabolism,Molecular Transport,Small Molecule Biochemistry	Release of GABA	8.9e-06	5-hydroxytryptamine,cyclic AMP,dopamine,L-glutamic acid,levodopa,muscarine	6
Cell Signaling,Molecular Transport,Vitamin and Mineral Metabolism	Mobilization of Ca2+	9.24e-06	5-hydroxytryptamine,D-sphingosine,dinoprost,dopamine,GMP,hyaluronic acid,kynurenic acid,L-glutamic acid,leukotriene D4,leukotriene E4,linoleic acid,muscarine,palmitic acid,testosterone,uric acid	15
Lipid Metabolism,Small Molecule Biochemistry	Fatty acid metabolism	9.66e-06	17-alpha-ethinylestradiol,17beta-estradiol-17-beta-D-glucuronide,18:3(n-3) fatty acid,2,7,8-trimethyl-2-(beta-carboxyethyl)-6-hydroxychroman,4-hydroxynonenal,4-phenylbutyric acid,acetaminophen,citric acid,cyclic AMP,D-sphingosine,dopamine,glucosamine,hydrocortisone,L-carnitine,L-glutamic acid,L-methionine,leukotriene D4,leukotriene E4,levodopa,linoleic acid,mesalamine,neopterin,norepinephrine,pal…	25
Free Radical Scavenging	Production of superoxide	1.1e-05	17-alpha-ethinylestradiol,5-methyltetrahydrofolic acid,dinoprost,enalaprilat,glutamine,L-glutamic acid,linoleic acid,norepinephrine,palmitic acid,terbutaline,uric acid	11
Cell-To-Cell Signaling and Interaction,Nervous System Development and Function	Activation of brain cells	1.12e-05	5-hydroxytryptamine,dopamine,glucosamine,L-glutamic acid,norepinephrine	5
Carbohydrate Metabolism,Lipid Metabolism,Small Molecule Biochemistry	Hydrolysis of phosphatidylinositol	1.3e-05	5-hydroxytryptamine,glucosamine,L-glutamic acid,L-homocysteic acid,leukotriene D4,norepinephrine,oleylamide	7
Cell Death and Survival	Cell death of endocrine cells	1.3e-05	5-hydroxytryptamine,dehydroisoandrosterone,dopamine,glucosamine,glutamine,L-glutamic acid,mycophenolic acid,palmitic acid,vitamin A	9
Lipid Metabolism,Small Molecule Biochemistry	Synthesis of lipid	1.37e-05	18:3(n-3) fatty acid,2,7,8-trimethyl-2-(beta-carboxyethyl)-6-hydroxychroman,4-hydroxynonenal,5-hydroxytryptamine,acetaminophen,cyclic AMP,D-sphingosine,dehydroisoandrosterone,dinoprost,dopamine,glucosamine,glutamine,hydrocortisone,L-carnitine,L-glutamic acid,L-methionine,leukotriene D4,leukotriene E4,linoleic acid,mesalamine,N-acetylglucosamine,norepinephrine,palmitic acid,phenylacetic acid,testo…	27
Endocrine System Development and Function,Small Molecule Biochemistry	Binding of hormone	1.39e-05	5-hydroxytryptamine,dopamine,hyaluronic acid,N-acetylserotonin,norepinephrine	5
Lipid Metabolism,Molecular Transport,Small Molecule Biochemistry	Release of fatty acid	1.43e-05	4-phenylbutyric acid,5-hydroxytryptamine,acetaminophen,cyclic AMP,D-sphingosine,dopamine,enalaprilat,L-glutamic acid,levodopa,muscarine,norepinephrine,palmitic acid	12
Cell Death and Survival	Neuronal cell death	1.49e-05	2-aminoadipic acid,4-hydroxynonenal,4-phenylbutyric acid,5-aminovaleric acid,5-hydroxytryptamine,acetaminophen,creatine,cyclic AMP,dehydroisoandrosterone,dityrosine,dopamine,flupirtine,glucosamine,indolepropionic acid,kynurenic acid,L-carnitine,L-glutamic acid,L-methionine,levodopa,N-acetylserotonin,NAD+,norepinephrine,quinolinic acid,uric acid	24
Infectious Diseases	Replication of Junin virus strain Candid 1	1.51e-05	2'-deoxyadenosine,guanosine,inosine	3
Hereditary Disorder,Ophthalmic Disease,Organismal Injury and Abnormalities	Atrophia bulborum hereditaria	1.51e-05	5-hydroxytryptamine,dopamine,norepinephrine	3
Carbohydrate Metabolism,Energy Production,Small Molecule Biochemistry	Oxidation of glucose-6-phosphate	1.51e-05	lauric acid,linoleic acid,palmitic acid	3
Lipid Metabolism,Molecular Transport,Small Molecule Biochemistry	Release of lipid	1.54e-05	4-phenylbutyric acid,5-hydroxytryptamine,acetaminophen,cyclic AMP,D-sphingosine,dopamine,enalaprilat,L-glutamic acid,L-proline,levodopa,muscarine,norepinephrine,palmitic acid	13
DNA Replication, Recombination, and Repair,Molecular Transport,Nucleic Acid Metabolism,Small Molecule Biochemistry	Quantity of adenosine	1.7e-05	cyclic AMP,guanosine,norepinephrine,quinolinic acid	4
Lipid Metabolism,Small Molecule Biochemistry	Synthesis of fatty acid	1.79e-05	18:3(n-3) fatty acid,2,7,8-trimethyl-2-(beta-carboxyethyl)-6-hydroxychroman,4-hydroxynonenal,acetaminophen,D-sphingosine,dopamine,glucosamine,hydrocortisone,L-carnitine,L-glutamic acid,L-methionine,leukotriene D4,leukotriene E4,linoleic acid,mesalamine,norepinephrine,palmitic acid	17
Carbohydrate Metabolism,Molecular Transport,Small Molecule Biochemistry	Uptake of hexose	2.07e-05	5-hydroxytryptamine,cyclic AMP,dehydroisoandrosterone,enalaprilat,kynurenic acid,L-glutamic acid,palmitic acid,phenylpyruvic acid,SAICAR,sinapinic acid,testosterone,tyramine	12
Cell Morphology,Cell-To-Cell Signaling and Interaction,Cellular Function and Maintenance,Nervous System Development and Function	Depolarization of neurons	2.08e-05	5-hydroxytryptamine,dopamine,kynurenic acid,L-glutamic acid,norepinephrine	5
Lipid Metabolism,Small Molecule Biochemistry	Hydrolysis of phospholipid	2.09e-05	5-hydroxytryptamine,glucosamine,L-glutamic acid,L-homocysteic acid,leukotriene D4,norepinephrine,oleylamide,palmitic acid	8
Cell Morphology,Cellular Function and Maintenance	Depolarization of cells	2.19e-05	5-hydroxytryptamine,dopamine,kynurenic acid,L-glutamic acid,linoleic acid,norepinephrine	6
Hereditary Disorder,Neurological Disease,Organismal Injury and Abnormalities	Spinocerebellar ataxia type 1	2.25e-05	creatine,glutamine,L-glutamic acid	3
Gastrointestinal Disease,Organismal Injury and Abnormalities	Diarrhea	2.56e-05	5-hydroxytryptamine,creatine,cyclic AMP,glutamine,hydrocortisone,leucovorin,mesalamine,vitamin A	8
Cellular Function and Maintenance	Hyperpolarization	2.66e-05	5-hydroxytryptamine,dopamine,L-glutamic acid,norepinephrine,tyramine,vanilmandelic acid	6
Respiratory Disease	Constriction of bronchus	2.76e-05	5-hydroxytryptamine,dinoprost,leukotriene D4,leukotriene E4	4
Free Radical Scavenging,Small Molecule Biochemistry	Biosynthesis of hydrogen peroxide	2.76e-05	5-hydroxytryptamine,dopamine,L-glutamic acid,levodopa,NAD+,norepinephrine,palmitic acid,testosterone	8
Cell Death and Survival,Cellular Compromise	Cytotoxicity of cells	2.93e-05	cyclic AMP,D-sphingosine,dopamine,glutamine,hyaluronic acid,L-glutamic acid,N-acetyl-4-benzoquinoneimine,NAD+,norepinephrine,testosterone,uric acid	11
Cellular Assembly and Organization,Cellular Function and Maintenance	Hyperpolarization of plasma membrane	3.2e-05	dopamine,norepinephrine,vanilmandelic acid	3
Developmental Disorder,Organismal Injury and Abnormalities,Respiratory Disease	Bronchopulmonary dysplasia	3.2e-05	hyaluronic acid,hydrocortisone,vitamin A	3
Amino Acid Metabolism	Quantity of L-amino acid	3.21e-05	carnosine,citrulline,glutamine,kynurenic acid,levodopa,quinolinic acid	6
Free Radical Scavenging,Small Molecule Biochemistry	Generation of hydrogen peroxide	3.3e-05	5-hydroxytryptamine,dopamine,L-glutamic acid,norepinephrine,testosterone	5
Cell Signaling,Small Molecule Biochemistry	Quantity of nitric oxide	3.63e-05	carnosine,citrulline,L-glutamic acid,linoleic acid,norepinephrine,quinolinic acid	6
Lipid Metabolism,Small Molecule Biochemistry	Biosynthesis of polyunsaturated fatty acids	3.7e-05	18:3(n-3) fatty acid,2,7,8-trimethyl-2-(beta-carboxyethyl)-6-hydroxychroman,4-hydroxynonenal,acetaminophen,D-sphingosine,glucosamine,hydrocortisone,L-carnitine,leukotriene D4,leukotriene E4,linoleic acid,mesalamine,norepinephrine,palmitic acid	14
Cell Death and Survival,DNA Replication, Recombination, and Repair	Fragmentation of DNA	3.94e-05	2-methoxyestrone,4-phenylbutyric acid,acetaminophen,dinoprost,L-glutamic acid,mycophenolic acid,NAD+,palmitic acid,quinolinic acid,testosterone,uric acid	11
Lipid Metabolism,Small Molecule Biochemistry	Lipolysis	3.97e-05	4-hydroxybenzoic acid,5-hydroxytryptamine,cyclic AMP,D-sphingosine,glucosamine,L-glutamic acid,L-homocysteic acid,leukotriene D4,norepinephrine,oleylamide,palmitic acid,terbutaline	12
Cellular Growth and Proliferation,Nervous System Development and Function	Inhibition of striatonigral neurons	4.26e-05	dopamine,levodopa	2
Cellular Growth and Proliferation,Nervous System Development and Function	Inhibition of striatopallidal neurons	4.26e-05	dopamine,levodopa	2
Skeletal and Muscular Disorders	Constriction of vascular smooth muscle	4.26e-05	5-hydroxytryptamine,dinoprost	2
Lipid Metabolism,Molecular Transport,Small Molecule Biochemistry	Accumulation of lipid	4.28e-05	17-alpha-ethinylestradiol,18:3(n-3) fatty acid,4-phenylbutyric acid,5-hydroxytryptamine,cyclic AMP,dinoprost,hydrocortisone,L-carnitine,lauric acid,leukotriene D4,linoleic acid,palmitic acid,propylparaben,testosterone,uridine	15
Cell-To-Cell Signaling and Interaction	Quantity of neurotransmitter	4.32e-05	4-hydroxy-3-methoxyphenylacetic acid,creatine,dopamine,hydrocortisone,kynurenic acid,L-glutamic acid,levodopa,norepinephrine,testosterone	9
Amino Acid Metabolism,Molecular Transport,Small Molecule Biochemistry	Uptake of L-amino acid	4.34e-05	glutamine,guanosine,L-methionine,L-tyrosine,quinolinic acid,xanthurenic acid	6
Cellular Growth and Proliferation,Nervous System Development and Function	Inhibition of pyramidal neurons	4.37e-05	5-hydroxytryptamine,dopamine,norepinephrine	3
Endocrine System Development and Function,Lipid Metabolism,Molecular Transport,Small Molecule Biochemistry	Concentration of corticosterone	4.9e-05	carnosine,cyclic AMP,dehydroisoandrosterone,hydrocortisone,levodopa,norepinephrine,testosterone	7
Lipid Metabolism,Molecular Transport,Small Molecule Biochemistry	Quantity of steroid	4.91e-05	17-alpha-ethinylestradiol,17beta-estradiol-17-beta-D-glucuronide,5-hydroxytryptamine,carnosine,creatine,cyclic AMP,dehydroisoandrosterone,dinoprost,hydrocortisone,L-carnitine,L-glutamic acid,L-glutamine,levodopa,linoleic acid,monocrotophos,norepinephrine,palmitic acid,testosterone,vitamin A	19
Nervous System Development and Function	Sleep	5e-05	5-hydroxytryptamine,acetaminophen,kynurenic acid,L-carnitine,levodopa,testosterone	6
Cell-To-Cell Signaling and Interaction,Drug Metabolism,Molecular Transport,Small Molecule Biochemistry	Release of norepinephrine	5e-05	enalaprilat,flupirtine,hydrocortisone,norepinephrine,testosterone,tyramine	6
Lipid Metabolism,Small Molecule Biochemistry	Hydrolysis of lipid	5.19e-05	5-hydroxytryptamine,D-sphingosine,glucosamine,L-glutamic acid,L-homocysteic acid,leukotriene D4,norepinephrine,oleylamide,palmitic acid	9
Cell Death and Survival	Necrosis	5.38e-05	2'-deoxyadenosine,2-aminoadipic acid,4-hydroxynonenal,4-ipomeanol,4-phenylbutyric acid,5-aminovaleric acid,5-hydroxytryptamine,acetaminophen,carnosine,citric acid,creatine,cyclic AMP,cysteinylglycine,D-sphingosine,dehydroisoandrosterone,delta-aminolevulinic acid,deoxycytidine,dityrosine,dopamine,doxifluridine,flupirtine,galangin,glucosamine,glutamine,glycodeoxycholic acid,guanosine,homogentisic a…	63
Nervous System Development and Function,Organ Morphology,Tissue Morphology	Quantity of striatal neurons	5.8e-05	creatine,levodopa,quinolinic acid	3
Drug Metabolism,Molecular Transport,Small Molecule Biochemistry	Concentration of glutathione	5.83e-05	17beta-estradiol-17-beta-D-glucuronide,4-hydroxynonenal,acetaminophen,citrulline,dehydroisoandrosterone,L-carnitine,L-glutamic acid,L-glutamine,L-methionine,S-adenosylhomocysteine	10
Developmental Disorder,Hereditary Disorder,Metabolic Disease,Organismal Injury and Abnormalities	Inborn error of amino acid metabolism	6.08e-05	4-phenylbutyric acid,homogentisic acid,L-carnitine,L-glutamic acid,L-tyrosine,levodopa,N-(L-arginino)succinic acid	7
Cardiovascular System Development and Function,Tissue Morphology	Relaxation of aortic ring tissue	6.25e-05	5-hydroxytryptamine,dehydroisoandrosterone,dinoprost,norepinephrine	4
Nucleic Acid Metabolism	Quantity of NAD+	6.25e-05	creatine,NAD+,thymidine,vitamin A	4
Cell-To-Cell Signaling and Interaction,Molecular Transport,Small Molecule Biochemistry	Quantity of catecholamine	6.42e-05	4-hydroxy-3-methoxyphenylacetic acid,creatine,dopamine,hydrocortisone,kynurenic acid,L-glutamic acid,levodopa,norepinephrine	8
Small Molecule Biochemistry	Synthesis of amine	7.18e-05	1,3,7-trimethyluric acid,cyclic AMP,dopamine,indoleacetic acid,levodopa,norepinephrine,tetrahydropapaveroline	7
Neurological Disease,Organismal Injury and Abnormalities,Psychological Disorders	Brain damage	7.23e-05	4-hydroxynonenal,acetaminophen,alanylglutamine,carnosine,creatine,dopamine,homoarginine,L-glutamic acid,N-acetylserotonin,NAD+,quinolinic acid,testosterone,uridine	13
Neurological Disease,Organismal Injury and Abnormalities	Atrophy of striatum	7.51e-05	4-phenylbutyric acid,creatine,quinolinic acid	3
Cell-To-Cell Signaling and Interaction,Nervous System Development and Function	Activation of dopaminergic neurons	7.51e-05	dopamine,L-glutamic acid,norepinephrine	3
Cell-To-Cell Signaling and Interaction,Nervous System Development and Function	Firing of dopaminergic neurons	7.51e-05	dopamine,levodopa,norepinephrine	3
Molecular Transport,Nucleic Acid Metabolism,Small Molecule Biochemistry	Quantity of cyclic nucleotides	8.18e-05	2-hydroxyestrone,5-hydroxytryptamine,citrulline,cyclic AMP,dopamine,glutamine,hydrocortisone,levodopa,norepinephrine,octopamine,terbutaline	11
Cell-To-Cell Signaling and Interaction,Molecular Transport,Small Molecule Biochemistry	Quantity of monoamines	8.25e-05	4-hydroxy-3-methoxyphenylacetic acid,creatine,dopamine,hydrocortisone,kynurenic acid,L-glutamic acid,levodopa,norepinephrine,testosterone	9
Cell Death and Survival	Apoptosis of nervous tissue cell lines	8.45e-05	dopamine,glucosamine,L-glutamic acid,levodopa,testosterone	5
Amino Acid Metabolism,Molecular Transport,Small Molecule Biochemistry	Concentration of L-glutamic acid	9.06e-05	carnosine,glutamine,kynurenic acid,levodopa,quinolinic acid	5
Energy Production,Lipid Metabolism,Small Molecule Biochemistry	Oxidation of long chain fatty acid	9.22e-05	glucosamine,glutamine,L-carnitine,norepinephrine,palmitic acid,testosterone	6
Energy Production,Lipid Metabolism,Small Molecule Biochemistry	Oxidation of fatty acid	9.47e-05	4-phenylbutyric acid,glucosamine,glutamine,L-carnitine,linoleic acid,norepinephrine,palmitic acid,phenylacetic acid,testosterone	9
Carbohydrate Metabolism,Molecular Transport,Small Molecule Biochemistry	Uptake of D-glucose	9.91e-05	5-hydroxytryptamine,cyclic AMP,dehydroisoandrosterone,enalaprilat,kynurenic acid,L-glutamic acid,palmitic acid,phenylpyruvic acid,SAICAR,sinapinic acid,testosterone	11
Cell-To-Cell Signaling and Interaction	Activation of cells	0.000103	5'-methylthioadenosine,5-hydroxytryptamine,acetaminophen,carnosine,citric acid,creatine,cyclic AMP,dehydroisoandrosterone,delta-aminolevulinic acid,dinoprost,dopamine,glucosamine,hyaluronic acid,kynurenic acid,L-glutamic acid,L-methionine,L-tyrosine,lauric acid,leukotriene D4,linoleic acid,mycophenolic acid,N-acetylglucosamine,norepinephrine,palmitic acid,quinolinic acid,sinapinic acid,testostero…	28
Cell Morphology,Connective Tissue Development and Function,Skeletal and Muscular System Development and Function	Mineralization of osteoblasts	0.00011	glucosamine,L-glutamic acid,N-acetylglucosamine,testosterone	4
Cell-To-Cell Signaling and Interaction,Small Molecule Biochemistry	Synthesis of neurotransmitter	0.000111	1,3,7-trimethyluric acid,dopamine,indoleacetic acid,levodopa,tetrahydropapaveroline	5
Cell Death and Survival	Cell death of nervous tissue cell lines	0.000118	dopamine,glucosamine,L-glutamic acid,levodopa,norepinephrine,testosterone	6
Cell-To-Cell Signaling and Interaction,Nervous System Development and Function	Long term synaptic depression of striatum	0.000118	5-hydroxytryptamine,cyclic AMP,levodopa	3
Energy Production,Molecular Transport	Electron transport	0.000118	dopamine,L-glutamic acid,tyramine	3
Neurological Disease,Organismal Injury and Abnormalities,Psychological Disorders	Lesioning of striatum	0.000118	creatine,L-glutamic acid,quinolinic acid	3
Cell Morphology,Cell-To-Cell Signaling and Interaction,Cellular Function and Maintenance,Nervous System Development and Function	Depolarization of dopaminergic neurons	0.000127	dopamine,L-glutamic acid	2
Cellular Compromise,Neurological Disease	Injury of neuroglia	0.000127	2-aminoadipic acid,dehydroisoandrosterone	2
Cell-To-Cell Signaling and Interaction	Binding of alpha islet cells	0.000127	dopamine,norepinephrine	2
Behavior,Organismal Functions	Left-right limb alternation of mice	0.000127	5-hydroxytryptamine,dopamine	2
Nervous System Development and Function	Coordination of extensor muscle	0.000127	5-hydroxytryptamine,dopamine	2
Lipid Metabolism,Small Molecule Biochemistry	Hydrolysis of inositol phospholipid	0.000127	L-glutamic acid,norepinephrine	2
Cell-To-Cell Signaling and Interaction	Binding of Mycobacterium tuberculosis	0.000127	hyaluronic acid,maltose	2
Cellular Function and Maintenance	Hyperpolarization of dopaminergic neurons	0.000127	dopamine,tyramine	2
Nervous System Development and Function	Coordination of flexor muscle	0.000127	5-hydroxytryptamine,dopamine	2
Cancer,Developmental Disorder,Endocrine System Disorders,Hereditary Disorder,Metabolic Disease,Organismal Injury and Abnormalities	Congenital adrenal hyperplasia due to 21-hydroxylase deficiency	0.000127	dehydroisoandrosterone,testosterone	2
Cell-To-Cell Signaling and Interaction,Nervous System Development and Function	Activation of noradrenergic neurons	0.000127	dopamine,norepinephrine	2
Cell Death and Survival,Nervous System Development and Function	Cell viability of neurons	0.000131	4-phenylbutyric acid,5-hydroxytryptamine,acetaminophen,creatine,cyclic AMP,dehydroisoandrosterone,dopamine,flupirtine,L-glutamic acid,levodopa,quinolinic acid,uric acid	12
Cell Signaling,Molecular Transport,Nucleic Acid Metabolism,Small Molecule Biochemistry	Accumulation of cyclic AMP	0.000138	5-hydroxytryptamine,cyclic AMP,dinoprost,dopamine,L-homocysteic acid,norepinephrine,oleylamide,palmitic acid	8
DNA Replication, Recombination, and Repair,Nucleic Acid Metabolism,Small Molecule Biochemistry	Incorporation of thymidine	0.000142	hydrocortisone,L-methionine,lauric acid,linoleic acid,palmitic acid,testosterone	6
Cellular Growth and Proliferation,Nervous System Development and Function	Inhibition of neurons	0.000148	5-hydroxytryptamine,dopamine,levodopa,norepinephrine	4
Endocrine System Development and Function,Lipid Metabolism,Molecular Transport,Small Molecule Biochemistry	Secretion of aldosterone	0.000148	5-hydroxytryptamine,D-sphingosine,dopamine,norepinephrine	4
Lipid Metabolism,Small Molecule Biochemistry	Synthesis of eicosanoid	0.00016	2,7,8-trimethyl-2-(beta-carboxyethyl)-6-hydroxychroman,4-hydroxynonenal,acetaminophen,D-sphingosine,glucosamine,hydrocortisone,L-carnitine,leukotriene D4,leukotriene E4,linoleic acid,mesalamine,norepinephrine,palmitic acid	13
Neurological Disease,Organismal Injury and Abnormalities	Abnormality of striatum	0.000162	4-phenylbutyric acid,creatine,dopamine,L-glutamic acid,quinolinic acid	5
Skeletal and Muscular System Development and Function	Muscle contraction	0.000167	5-hydroxytryptamine,creatine,cyclic AMP,dinoprost,dopamine,GMP,leukotriene D4,leukotriene E4,norepinephrine,testosterone	10
Cell-To-Cell Signaling and Interaction,Nervous System Development and Function	Activation of sympathetic nerve	0.000175	carnosine,kynurenic acid,L-glutamic acid	3
Cell Death and Survival,Nervous System Development and Function	Cell viability of striatal neurons	0.000175	4-phenylbutyric acid,L-glutamic acid,quinolinic acid	3
Cell-To-Cell Signaling and Interaction,Nervous System Development and Function	Activation of nervous tissue cell lines	0.000175	dinoprost,L-methionine,palmitic acid	3
Cell Death and Survival	Cell death of medium spiny neurons	0.000175	dopamine,L-glutamic acid,quinolinic acid	3
Cardiovascular System Development and Function,Organ Development,Organ Morphology,Tissue Morphology	Relaxation of coronary artery	0.000175	5-hydroxytryptamine,dinoprost,testosterone	3
Cell Death and Survival,Nervous System Development and Function	Cell viability of nervous tissue cell lines	0.000179	4-phenylbutyric acid,glucosamine,L-glutamic acid,levodopa	4
Cell-To-Cell Signaling and Interaction,Hematological System Development and Function	Aggregation of blood cells	0.000183	5-hydroxytryptamine,chitobiose,citric acid,cyclic AMP,cysteinylglycine,dehydroisoandrosterone,delta-aminolevulinic acid,guanosine,N-acetylglucosamine,testosterone	10
Carbohydrate Metabolism,Energy Production	Oxidation of monosaccharide	0.000183	4-hydroxynonenal,creatine,dehydroisoandrosterone,lauric acid,linoleic acid,palmitic acid	6
Neurological Disease,Organismal Injury and Abnormalities	Syndromic encephalopathy	0.000183	4-hydroxy-3-methoxyphenylacetic acid,5-hydroxyindol-3-acetic acid,creatine,dopamine,glutamine,L-proline,norepinephrine,phenylpropionylglycine,phloretic acid,suberylglycine,testosterone	11
Neurological Disease,Organismal Injury and Abnormalities,Psychological Disorders	Striatal degeneration	0.000196	creatine,dopamine,L-glutamic acid,quinolinic acid	4
Cancer,Cellular Development,Cellular Growth and Proliferation,Neurological Disease,Organismal Injury and Abnormalities,Tumor Morphology	Proliferation of glioma cells	0.000196	5'-methylthioadenosine,hyaluronic acid,L-carnitine,palmitic acid	4
Energy Production,Lipid Metabolism,Small Molecule Biochemistry	Oxidation of palmitic acid	0.000205	glucosamine,glutamine,norepinephrine,palmitic acid,testosterone	5
Cancer,Cellular Development,Cellular Growth and Proliferation,Organismal Injury and Abnormalities,Tumor Morphology	Proliferation of prostate cancer cells	0.000214	dehydroisoandrosterone,dinoprost,L-methionine,testosterone	4
Cell Death and Survival	Cell death of neuroendocrine cells	0.000219	dehydroisoandrosterone,dopamine,glucosamine,L-glutamic acid,mycophenolic acid,palmitic acid,vitamin A	7
Cell Signaling,Molecular Transport,Small Molecule Biochemistry	Release of nitric oxide	0.000228	5-hydroxytryptamine,L-glutamic acid,levodopa,octopamine,palmitic acid,uric acid	6
Cell-To-Cell Signaling and Interaction,Nervous System Development and Function	Synaptic transmission of cells	0.000232	5-hydroxytryptamine,cyclic AMP,dopamine,glutamine,kynurenic acid,L-glutamic acid,norepinephrine	7
Cell Death and Survival	Apoptosis of endocrine cells	0.000238	dehydroisoandrosterone,dopamine,glucosamine,glutamine,L-glutamic acid,mycophenolic acid,palmitic acid	7
Small Molecule Biochemistry	Accumulation of hormone	0.000247	cyclic AMP,dinoprost,testosterone	3
Cell Death and Survival,Organismal Injury and Abnormalities	Necrosis of epithelial tissue	0.000253	4-hydroxynonenal,4-ipomeanol,4-phenylbutyric acid,5-hydroxytryptamine,acetaminophen,cyclic AMP,dehydroisoandrosterone,dopamine,glutamine,homogentisic acid,hydrocortisone,L-glutamic acid,linoleic acid,mevalonolactone,N-acetyl-4-benzoquinoneimine,neopterin,norepinephrine,palmitic acid,taurolithocholate-3-sulfate,testosterone,uric acid,zeranol	22
Neurological Disease	Fragmentation of neurites	0.000253	D-erythro-dihydrosphingosine,L-glutamic acid	2
Molecular Transport,Nucleic Acid Metabolism,Small Molecule Biochemistry	Uptake of uracil	0.000253	guanosine,oxypurinol	2
Cell-To-Cell Signaling and Interaction	Activation of skin cell lines	0.000253	lauric acid,palmitic acid	2
Cardiovascular System Development and Function,Tissue Morphology	Contraction of radial artery	0.000253	5-hydroxytryptamine,norepinephrine	2
Cell-To-Cell Signaling and Interaction,Nervous System Development and Function	Neurotransmission by neurons	0.000253	dopamine,L-glutamic acid	2
Molecular Transport	Excretion of nitrogen	0.000253	hydrocortisone,norepinephrine	2
Neurological Disease	Excitotoxic lesion	0.000253	L-glutamic acid,quinolinic acid	2
Organismal Functions	Rotation by rodents	0.000253	levodopa,quinolinic acid	2
Neurological Disease,Organismal Injury and Abnormalities	Gliosis of striatum	0.000253	dopamine,quinolinic acid	2
Small Molecule Biochemistry	Reduction of arsenite	0.000253	guanosine,inosine	2
Organ Morphology	Modification of lung	0.000253	glutamine,uric acid	2
Cell-To-Cell Signaling and Interaction,Cellular Assembly and Organization	Binding of plasma membrane	0.000254	dopamine,L-glutamic acid,NAD+,norepinephrine	4
Cell-To-Cell Signaling and Interaction,Molecular Transport,Small Molecule Biochemistry	Release of 5-hydroxytryptamine	0.000254	kynurenic acid,levodopa,linoleic acid,uric acid	4
Cell-To-Cell Signaling and Interaction,Molecular Transport,Small Molecule Biochemistry	Release of acetylcholine	0.000275	5-hydroxytryptamine,hyaluronic acid,levodopa,norclozapine,testosterone	5
Cell-To-Cell Signaling and Interaction,Nervous System Development and Function	Firing of neurons	0.000286	5-hydroxytryptamine,dopamine,L-glutamic acid,levodopa,N-palmitoylglycine,norepinephrine	6
Cancer,Developmental Disorder,Endocrine System Disorders,Hereditary Disorder,Organismal Injury and Abnormalities	Congenital adrenal hyperplasia	0.000289	dehydroisoandrosterone,hydrocortisone,testosterone	3
DNA Replication, Recombination, and Repair	Synthesis of DNA	0.00031	5-hydroxytryptamine,citrulline,cyclic AMP,D-sphingosine,dehydroisoandrosterone,dinoprost,dopamine,glutamine,guanosine,hydrocortisone,L-methionine,norepinephrine,testosterone	13
Neurological Disease,Organismal Injury and Abnormalities,Psychological Disorders	Disorder of basal ganglia	0.000318	4-hydroxy-3-methoxyphenylacetic acid,4-hydroxynonenal,4-phenylbutyric acid,5-hydroxyindol-3-acetic acid,5-hydroxytryptamine,citric acid,citrulline,creatine,cyclic AMP,dopamine,hydrocortisone,inosine,kynurenic acid,L-glutamic acid,levodopa,linoleic acid,neopterin,quinolinic acid,testosterone,uric acid	20
Lipid Metabolism,Molecular Transport,Small Molecule Biochemistry	Concentration of cholesterol	0.000325	17-alpha-ethinylestradiol,5-hydroxytryptamine,creatine,dehydroisoandrosterone,L-carnitine,L-glutamic acid,L-glutamine,linoleic acid,norepinephrine,palmitic acid,testosterone,vitamin A	12
Cell Death and Survival	Apoptosis of striatal neurons	0.000336	dopamine,L-glutamic acid,quinolinic acid	3
Hair and Skin Development and Function	Formation of melanin	0.000336	cyclic AMP,L-tyrosine,levodopa	3
Amino Acid Metabolism,Molecular Transport,Small Molecule Biochemistry	Uptake of L-alanine	0.000336	glutamine,L-methionine,L-tyrosine	3
Cell Morphology,Cellular Function and Maintenance	PH of intracellular space	0.000336	glycocholic acid,glycodeoxycholic acid,norepinephrine	3
Neurological Disease,Skeletal and Muscular Disorders	Progressive neuromuscular disease	0.000365	4-hydroxy-3-methoxyphenylacetic acid,5-hydroxyindol-3-acetic acid,5-hydroxytryptamine,acetaminophen,creatine,D-sphingosine,dopamine,hydrocortisone,inosine,kynurenic acid,L-carnitine,L-glutamic acid,levodopa,uric acid	14
Cell Death and Survival,Skeletal and Muscular Disorders	Apoptosis of smooth muscle cells	0.000366	4-phenylbutyric acid,5-hydroxytryptamine,dehydroisoandrosterone,hyaluronic acid,palmitic acid,testosterone	6
Hematological System Development and Function,Organismal Functions	Flow of blood	0.000369	5-hydroxytryptamine,creatine,enalaprilat,levodopa,norepinephrine	5
Cell-To-Cell Signaling and Interaction,Cellular Function and Maintenance,Hematological System Development and Function,Inflammatory Response	Phagocytosis by alveolar macrophages	0.000387	5-hydroxytryptamine,cyclic AMP,D-sphingosine	3
Nervous System Development and Function	Neuroprotection of hippocampus	0.000387	creatine,L-glutamic acid,quinolinic acid	3
Cell-To-Cell Signaling and Interaction,Cellular Growth and Proliferation	Stimulation of cells	0.000387	4-hydroxynonenal,5-hydroxytryptamine,cyclic AMP,dopamine,glutamine,hyaluronic acid,L-glutamic acid,L-proline,norepinephrine,palmitic acid,quinolinic acid,uric acid	12
Cancer,Cell Death and Survival,Organismal Injury and Abnormalities,Tumor Morphology	Cell viability of cancer cells	0.000388	acetaminophen,glutamine,guanosine,inosine,L-glutamic acid,uridine	6
Cell Death and Survival	Apoptosis of granulosa cells	0.000404	cyclic AMP,dinoprost,hyaluronic acid,palmitic acid	4
Behavior	Courtship behavior	0.000421	5-hydroxytryptamine,testosterone	2
Cellular Function and Maintenance,Hematological System Development and Function,Hypersensitivity Response	Uptake of eosinophils	0.000421	glucosamine,N-acetylglucosamine	2
Cell-To-Cell Signaling and Interaction,Cellular Growth and Proliferation,Nervous System Development and Function	Excitation of interneurons	0.000421	5-hydroxytryptamine,dopamine	2
Cardiovascular System Development and Function,Tissue Morphology	Contraction of central tail artery	0.000421	5-hydroxytryptamine,norepinephrine	2
Cardiovascular System Development and Function,Tissue Morphology	Contraction of pulmonary artery	0.000421	5-hydroxytryptamine,norepinephrine	2
Cell Death and Survival,Cellular Compromise,Neurological Disease,Organismal Injury and Abnormalities,Psychological Disorders,Tissue Morphology	Damage of medium spiny neurons	0.000421	dopamine,quinolinic acid	2
Cell Death and Survival,Neurological Disease,Organismal Injury and Abnormalities	Apoptosis of lactotropes	0.000421	dopamine,L-glutamic acid	2
Nervous System Development and Function	Activation of amygdala	0.000421	L-glutamic acid,testosterone	2
Psychological Disorders	Depressive disorder	0.000425	5-hydroxytryptamine,acetaminophen,creatine,dehydroisoandrosterone,dopamine,hydrocortisone,L-glutamic acid,leucovorin,levodopa,norepinephrine,paliperidone,testosterone	12
Lipid Metabolism,Molecular Transport,Small Molecule Biochemistry	Accumulation of triacylglycerol	0.00044	dinoprost,L-carnitine,lauric acid,leukotriene D4,linoleic acid,palmitic acid	6
Nervous System Development and Function	Activation of hippocampus	0.000443	glucosamine,levodopa,norepinephrine	3
Cell-To-Cell Signaling and Interaction,Drug Metabolism,Molecular Transport,Small Molecule Biochemistry	Concentration of dopamine	0.000456	4-hydroxy-3-methoxyphenylacetic acid,creatine,dopamine,kynurenic acid,L-glutamic acid,levodopa	6
Neurological Disease,Skeletal and Muscular Disorders	Neuromuscular disease	0.000481	4-hydroxy-3-methoxyphenylacetic acid,4-hydroxynonenal,4-phenylbutyric acid,5-hydroxyindol-3-acetic acid,5-hydroxytryptamine,acetaminophen,citric acid,citrulline,creatine,cyclic AMP,D-sphingosine,dopamine,hydrocortisone,inosine,kynurenic acid,L-carnitine,L-glutamic acid,levodopa,linoleic acid,neopterin,quinolinic acid,testosterone,uric acid	23
DNA Replication, Recombination, and Repair	DNA damage	0.000488	4-hydroxynonenal,5-methyltetrahydrofolic acid,acetaminophen,glycocholic acid,glycodeoxycholic acid,hyaluronic acid,L-glutamic acid,L-methionine,palmitic acid,uric acid,vitamin A	11
Cell Death and Survival,Skeletal and Muscular Disorders	Apoptosis of vascular smooth muscle cells	0.000493	4-phenylbutyric acid,5-hydroxytryptamine,dehydroisoandrosterone,palmitic acid,testosterone	5
Cell Cycle,Gene Expression	Binding of DNA	0.000497	5'-methylthioadenosine,acetaminophen,cyclic AMP,dinoprost,dopamine,galangin,glucosamine,glutamine,hydrocortisone,indoleacetic acid,L-glutamic acid,levodopa,mycophenolic acid,NAD+,norepinephrine,palmitic acid,testosterone,thymidine	18
Lipid Metabolism,Small Molecule Biochemistry	Synthesis of prostaglandin	0.000498	2,7,8-trimethyl-2-(beta-carboxyethyl)-6-hydroxychroman,4-hydroxynonenal,acetaminophen,D-sphingosine,glucosamine,hydrocortisone,L-carnitine,leukotriene D4,leukotriene E4,mesalamine,norepinephrine	11
Lipid Metabolism,Small Molecule Biochemistry	Storage of triacylglycerol	0.000504	L-methionine,linoleic acid,palmitic acid	3
Endocrine System Development and Function,Lipid Metabolism,Molecular Transport,Small Molecule Biochemistry	Concentration of anandamide	0.000504	5-hydroxytryptamine,levodopa,linoleic acid	3
Inflammatory Disease,Respiratory Disease	Airway hyperresponsiveness	0.000506	5-hydroxytryptamine,citric acid,hyaluronic acid,lauric acid,uric acid,vitamin A	6
Lipid Metabolism,Molecular Transport,Small Molecule Biochemistry	Concentration of triacylglycerol	0.000568	4-phenylbutyric acid,5-hydroxytryptamine,creatine,dehydroisoandrosterone,L-carnitine,L-glutamic acid,L-glutamine,L-methionine,linoleic acid,palmitic acid,testosterone	11
Carbohydrate Metabolism	Gluconeogenesis of hepatocytes	0.00057	citrulline,glutamine,L-glutamine	3
Behavior,Nervous System Development and Function	Short-term memory	0.00057	dopamine,hydrocortisone,levodopa,quinolinic acid	4
Nervous System Development and Function,Skeletal and Muscular System Development and Function	Motor function	0.000581	4-phenylbutyric acid,creatine,L-carnitine,levodopa,quinolinic acid,testosterone	6
Hereditary Disorder,Neurological Disease,Organismal Injury and Abnormalities	Asymptomatic stage spinocerebellar ataxia type 1	0.000628	creatine,glutamine	2
Cell-To-Cell Signaling and Interaction,Nervous System Development and Function	Firing of interneurons	0.000628	5-hydroxytryptamine,norepinephrine	2
Endocrine System Development and Function,Small Molecule Biochemistry	Binding of melatonin	0.000628	5-hydroxytryptamine,N-acetylserotonin	2
Cardiovascular System Development and Function,Organ Morphology,Renal and Urological System Development and Function,Tissue Morphology	Contraction of renal artery	0.000628	5-hydroxytryptamine,norepinephrine	2
Nervous System Development and Function	Taste response of glossopharyngeal nerve	0.000628	citric acid,L-glutamic acid	2
Visual System Development and Function	Contraction of iris	0.000628	dinoprost,prostamide E2	2
Carbohydrate Metabolism,Cellular Function and Maintenance,Molecular Transport,Small Molecule Biochemistry	Transport of D-glucose	0.000635	cyclic AMP,glutamine,L-methionine,L-tyrosine,N-acetylputrescine,palmitic acid,tyramine	7
Cell Morphology,Skeletal and Muscular System Development and Function	Contraction of smooth muscle cells	0.000641	5-hydroxytryptamine,dinoprost,norepinephrine	3
Cellular Assembly and Organization,Cellular Function and Maintenance	Depolarization of plasma membrane	0.000641	dopamine,norepinephrine,vanilmandelic acid	3
Cellular Development,Endocrine System Development and Function	Differentiation of islet cells	0.000641	glucosamine,N-acetylglucosamine,vitamin A	3
Post-Translational Modification	Nitration of protein	0.000641	acetaminophen,L-carnitine,L-tyrosine,uric acid	4
Free Radical Scavenging	Generation of superoxide	0.000644	acetaminophen,dopamine,linoleic acid,palmitic acid,testosterone,uric acid	6
Cardiovascular System Development and Function,Cellular Development,Cellular Growth and Proliferation,Organ Development,Skeletal and Muscular System Development and Function,Tissue Development	Proliferation of vascular smooth muscle cells	0.000688	4-hydroxynonenal,4-phenylbutyric acid,5-hydroxytryptamine,dehydroisoandrosterone,genipin,hyaluronic acid,linoleic acid,norepinephrine,uric acid	9
Amino Acid Metabolism,Molecular Transport,Small Molecule Biochemistry	Uptake of acidic amino acid	0.000691	guanosine,leucovorin,quinolinic acid,xanthurenic acid	4
Small Molecule Biochemistry	Modification of anion	0.000718	guanosine,inosine,maltose	3
Cell Death and Survival	Apoptosis of neuroendocrine cells	0.000732	dehydroisoandrosterone,dopamine,glucosamine,L-glutamic acid,mycophenolic acid,palmitic acid	6
Cell Morphology,Cellular Function and Maintenance	Transmembrane potential	0.000754	17-alpha-ethinylestradiol,5-hydroxytryptamine,acetaminophen,cyclic AMP,glutamine,hydrocortisone,L-carnitine,L-glutamic acid,levodopa,oxypurinol,palmitic acid,vitamin A	12
Nervous System Development and Function	Neuroprotection	0.000764	creatine,dopamine,kynurenic acid,L-glutamic acid,quinolinic acid	5
Cellular Compromise,Organismal Injury and Abnormalities,Skeletal and Muscular Disorders,Tissue Morphology	Degeneration of muscle cells	0.000781	glutamine,L-glutamine,NAD+,testosterone	4
Cellular Growth and Proliferation	Inhibition of cells	0.000783	5-hydroxytryptamine,cyclic AMP,dopamine,kynurenic acid,levodopa,N-acetylglucosamine,norepinephrine	7
Cellular Compromise,Neurological Disease,Organismal Injury and Abnormalities	Atrophy of neurons	0.0008	4-phenylbutyric acid,creatine,quinolinic acid	3
Cellular Assembly and Organization	Binding of cellular membrane	0.000863	dopamine,kynurenic acid,L-glutamic acid,NAD+,norepinephrine	5
Cell-To-Cell Signaling and Interaction,Hematological System Development and Function,Inflammatory Response	Aggregation of blood platelets	0.000875	5-hydroxytryptamine,citric acid,cyclic AMP,cysteinylglycine,dehydroisoandrosterone,delta-aminolevulinic acid,guanosine,testosterone	8
Amino Acid Metabolism,Small Molecule Biochemistry	Depletion of amino acids	0.000876	creatine,glutamine	2
Cardiovascular System Development and Function	Vasoconstriction of mesenteric artery	0.000876	5-hydroxytryptamine,norepinephrine	2
Cardiovascular System Development and Function,Tissue Morphology	Contraction of arteriole	0.000876	5-hydroxytryptamine,norepinephrine	2
Cancer	Exchange of tumor cell lines	0.000876	5-hydroxytryptamine,cyclic AMP	2
Drug Metabolism,Endocrine System Development and Function,Lipid Metabolism,Small Molecule Biochemistry	Binding of dexamethasone	0.000876	hydrocortisone,L-carnitine	2
Hereditary Disorder,Neurological Disease,Organismal Injury and Abnormalities,Psychological Disorders,Skeletal and Muscular Disorders	Early stage Huntington disease	0.000876	kynurenic acid,quinolinic acid	2
Nervous System Development and Function	Taste response of chorda tympani	0.000876	citric acid,L-glutamic acid	2
Cell-To-Cell Signaling and Interaction,Drug Metabolism,Small Molecule Biochemistry	Synthesis of dopamine	0.000888	1,3,7-trimethyluric acid,levodopa,tetrahydropapaveroline	3
Cell Death and Survival	Cell viability of hepatoma cell lines	0.00093	glutamine,L-methionine,L-proline,palmitic acid	4
Cell Signaling,Molecular Transport,Nucleic Acid Metabolism,Small Molecule Biochemistry	Concentration of cyclic AMP	0.000932	2-hydroxyestrone,5-hydroxytryptamine,cyclic AMP,dopamine,glutamine,hydrocortisone,norepinephrine,octopamine,terbutaline	9
Cellular Function and Maintenance,Molecular Transport	Flux of ion	0.000947	4-hydroxynonenal,5-hydroxytryptamine,cyclic AMP,dopamine,glucosamine,L-glutamic acid,leukotriene D4,N-acetylglucosamine,N-palmitoylglycine,norepinephrine,palmitic acid,quinolinic acid,uric acid	13
Carbohydrate Metabolism	Quantity of monosaccharide	0.000947	4-hydroxynonenal,4-phenylbutyric acid,5-hydroxytryptamine,creatine,dehydroisoandrosterone,glutamine,hydrocortisone,L-glutamine,N-acetylglucosamine,norepinephrine,testosterone,tyramine	12
Carbohydrate Metabolism,Molecular Transport,Small Molecule Biochemistry	Uptake of 2-deoxyglucose	0.000967	4-phenylbutyric acid,cyclic AMP,glucosamine,hydrocortisone,norepinephrine,palmitic acid	6
Skeletal and Muscular System Development and Function	Contraction of smooth muscle	0.000972	5-hydroxytryptamine,dinoprost,leukotriene D4,leukotriene E4,testosterone	5
Cell Death and Survival	Apoptosis of gonadal cells	0.000982	17-alpha-ethinylestradiol,4-hydroxynonenal,cyclic AMP,dinoprost,hyaluronic acid,hydrocortisone,palmitic acid,testosterone,vitamin A	9
Cellular Function and Maintenance	Engulfment of antigen presenting cells	0.00101	5-hydroxytryptamine,cyclic AMP,D-sphingosine,N-acetylglucosamine,norepinephrine,resolvin D5,uric acid	7
Lipid Metabolism,Small Molecule Biochemistry	Synthesis of arachidonic acid	0.00108	L-carnitine,leukotriene D4,linoleic acid	3
Cellular Compromise	Stress response of tumor cell lines	0.0011	4-phenylbutyric acid,dopamine,glutamine,palmitic acid	4
Endocrine System Development and Function,Small Molecule Biochemistry	Metabolism of hormone	0.0011	5-hydroxytryptamine,cyclic AMP,dehydroisoandrosterone,dinoprost,dopamine,hydrocortisone,norepinephrine,testosterone	8
Cell-To-Cell Signaling and Interaction,Inflammatory Response	Immune response of macrophages	0.00111	5-hydroxytryptamine,cyclic AMP,D-sphingosine,hyaluronic acid,norepinephrine,resolvin D5,uric acid	7
Cellular Development,Cellular Growth and Proliferation,Hematological System Development and Function,Lymphoid Tissue Structure and Development	Proliferation of CD4+ T-lymphocytes	0.00113	cyclic AMP,glutamine,linoleic acid,palmitic acid,thymidine	5
Cell Cycle,Hepatic System Development and Function	Entry into S phase of hepatocytes	0.00116	L-glutamic acid,L-proline	2
Organ Morphology,Organismal Development,Reproductive System Development and Function	Diameter of preantral follicle	0.00116	dehydroisoandrosterone,testosterone	2
Cardiovascular System Development and Function,Tissue Morphology	Contraction of thoracic aorta	0.00116	5-hydroxytryptamine,norepinephrine	2
Organ Morphology,Renal and Urological System Development and Function	Contraction of urinary bladder	0.00116	5-hydroxytryptamine,dinoprost	2
Hereditary Disorder,Neurological Disease,Organismal Injury and Abnormalities,Psychological Disorders,Skeletal and Muscular Disorders	Grade 1 Huntington disease	0.00116	kynurenic acid,quinolinic acid	2
Endocrine System Development and Function,Lipid Metabolism,Molecular Transport,Small Molecule Biochemistry	Concentration of dihydrotestosterone	0.00116	17-alpha-ethinylestradiol,hydrocortisone,testosterone	3
Cell-To-Cell Signaling and Interaction,Endocrine System Development and Function	Binding of beta islet cells	0.00116	dopamine,norepinephrine	2
Cell-To-Cell Signaling and Interaction,Cellular Function and Maintenance,Hematological System Development and Function,Inflammatory Response	Efferocytosis by alveolar macrophages	0.00116	5-hydroxytryptamine,D-sphingosine	2
Neurological Disease	Resting tremor	0.00116	dopamine,levodopa	2
Carbohydrate Metabolism,Molecular Transport,Nucleic Acid Metabolism,Small Molecule Biochemistry	Quantity of UDP-N-acetylglucosamine	0.00116	glucosamine,N-acetylglucosamine	2
Neurological Disease,Organismal Injury and Abnormalities	Lesioning of nervous tissue	0.00116	L-glutamic acid,quinolinic acid	2
Cellular Compromise,Neurological Disease,Organismal Injury and Abnormalities	Atrophy of striatal neurons	0.00116	4-phenylbutyric acid,creatine	2
Cell-To-Cell Signaling and Interaction,Nervous System Development and Function	Long-term potentiation of dentate gyrus	0.00116	dehydroisoandrosterone,dopamine	2
Carbohydrate Metabolism,Small Molecule Biochemistry	Turnover of inositol phosphate	0.00116	5-hydroxytryptamine,dinoprost	2
Cell Cycle,Gene Expression	Binding of cAMP response element	0.00119	cyclic AMP,dinoprost,levodopa	3
Nervous System Development and Function	Neuroprotection of cerebral cortex cells	0.00119	creatine,L-glutamic acid,quinolinic acid	3
Cell Signaling,Cellular Function and Maintenance,Molecular Transport,Vitamin and Mineral Metabolism	Influx of Ca2+	0.00122	4-hydroxynonenal,5-hydroxytryptamine,cyclic AMP,dopamine,glucosamine,L-glutamic acid,leukotriene D4,N-acetylglucosamine,N-palmitoylglycine,quinolinic acid	10
Energy Production,Molecular Transport,Nucleic Acid Metabolism,Small Molecule Biochemistry	Release of ATP	0.00122	cyclic AMP,norepinephrine,oleylamide,uric acid	4
Molecular Transport	Secretion of molecule	0.00125	17-alpha-ethinylestradiol,5-hydroxytryptamine,cyclic AMP,D-sphingosine,dehydroisoandrosterone,dinoprost,dopamine,hydrocortisone,kynurenic acid,L-glutamic acid,L-methionine,levodopa,linoleic acid,norepinephrine,palmitic acid,terbutaline,testosterone	17
Endocrine System Development and Function,Small Molecule Biochemistry	Synthesis of hormone	0.00128	5-hydroxytryptamine,cyclic AMP,dehydroisoandrosterone,dinoprost,dopamine,norepinephrine,testosterone	7
Cell-To-Cell Signaling and Interaction,Nervous System Development and Function	Synaptic transmission of cerebral cortex cells	0.00129	cyclic AMP,dopamine,glutamine,L-glutamic acid	4
Cell Morphology,Cellular Assembly and Organization,Cellular Function and Maintenance	Depolarization of mitochondria	0.00129	acetaminophen,dehydroisoandrosterone,L-glutamic acid,NAD+,palmitic acid	5
Drug Metabolism,Endocrine System Development and Function,Lipid Metabolism,Small Molecule Biochemistry,Vitamin and Mineral Metabolism	Synthesis of testosterone	0.00129	5-hydroxytryptamine,cyclic AMP,dehydroisoandrosterone,testosterone	4
Cell Morphology	Modulation of cells	0.0013	5-hydroxytryptamine,L-glutamic acid,linoleic acid	3
Carbohydrate Metabolism,Molecular Transport,Small Molecule Biochemistry	Quantity of inositol phosphate	0.0013	dinoprost,leukotriene D4,leukotriene E4	3
Free Radical Scavenging,Lipid Metabolism,Molecular Transport,Small Molecule Biochemistry	Quantity of lipid peroxide	0.0013	citrulline,L-carnitine,L-methionine	3
Behavior,Nervous System Development and Function	Working memory	0.0013	hydrocortisone,levodopa,quinolinic acid	3
Molecular Transport	Quantity of heavy metal	0.00131	hydrocortisone,L-glutamic acid,levodopa,norepinephrine,testosterone	5
Molecular Transport,Nucleic Acid Metabolism,Small Molecule Biochemistry	Concentration of cyclic GMP	0.00136	citrulline,cyclic AMP,levodopa,norepinephrine	4
Cellular Compromise	Injury of cells	0.00141	2-aminoadipic acid,4-hydroxynonenal,acetaminophen,dehydroisoandrosterone,L-carnitine,L-glutamic acid,N-acetyl-4-benzoquinoneimine,taurolithocholate-3-sulfate	8
Cardiovascular System Development and Function,Hematological System Development and Function	Pressure of blood vessel	0.00142	5-hydroxytryptamine,L-glutamic acid,norepinephrine	3
Protein Synthesis	Synthesis of protein	0.00143	5-hydroxytryptamine,citrulline,creatine,dinoprost,glutamine,hydrocortisone,L-glutamic acid,L-methionine,L-proline,linoleic acid,mycophenolic acid,NAD+,norepinephrine,testosterone,uric acid	15
Cardiovascular Disease,Organismal Injury and Abnormalities	Failure of heart	0.00145	dopamine,enalaprilat,hydrocortisone,L-carnitine,L-glutamic acid,norepinephrine,oxypurinol,terbutaline,testosterone,uric acid	10
Endocrine System Disorders,Inflammatory Disease,Inflammatory Response,Organismal Injury and Abnormalities,Reproductive System Disease	Hypophysitis	0.00149	hydrocortisone,testosterone	2
Cell Signaling,Molecular Transport,Vitamin and Mineral Metabolism	Localization of Ca2+	0.00149	dopamine,L-glutamic acid	2
Energy Production,Lipid Metabolism,Small Molecule Biochemistry	Beta-oxidation of lignoceric acid	0.00149	4-phenylbutyric acid,phenylacetic acid	2
Tissue Morphology	Quantity of E. coli	0.00149	citric acid,resolvin D5	2
Cell Death and Survival,Cellular Compromise	Cytotoxicity of CD8+ T lymphocyte	0.00149	NAD+,norepinephrine	2
Organismal Injury and Abnormalities,Reproductive System Disease	Vaginal dryness	0.00149	dehydroisoandrosterone,hyaluronic acid	2
Drug Metabolism	Binding of dextromethorphan	0.00149	dehydroisoandrosterone,testosterone	2
Cell-To-Cell Signaling and Interaction,Nervous System Development and Function	Activation of astrocytes	0.0015	carnosine,hyaluronic acid,L-glutamic acid,palmitic acid	4
Cellular Compromise,Neurological Disease,Organismal Injury and Abnormalities	Damage of neurons	0.00151	3-nitro-L-tyrosine,4-hydroxynonenal,creatine,dehydroisoandrosterone,dopamine,L-glutamic acid,quinolinic acid	7
Carbohydrate Metabolism,Small Molecule Biochemistry	Synthesis of inositol phosphate	0.00151	5-hydroxytryptamine,dinoprost,kynurenic acid,L-glutamic acid,norepinephrine	5
Drug Metabolism,Endocrine System Development and Function,Lipid Metabolism,Molecular Transport,Small Molecule Biochemistry	Secretion of progesterone	0.00155	cyclic AMP,dinoprost,linoleic acid	3
Cell-To-Cell Signaling and Interaction,Drug Metabolism,Molecular Transport,Small Molecule Biochemistry	Uptake of dopamine	0.00155	5-hydroxytryptamine,levodopa,quinolinic acid	3
Cell Death and Survival	Apoptosis of pericytes	0.00155	4-phenylbutyric acid,norepinephrine,palmitic acid	3
Cellular Growth and Proliferation,Organismal Development	Growth of Yersinia pestis	0.00155	GMP,L-glutamic acid,L-methionine	3
Cellular Function and Maintenance,Hematological System Development and Function	Engulfment of myeloid cells	0.00156	5-hydroxytryptamine,cyclic AMP,D-sphingosine,N-acetylglucosamine,norepinephrine,resolvin D5,uric acid	7
Cell Cycle,Gene Expression	Binding of protein binding site	0.00171	acetaminophen,cyclic AMP,dinoprost,dopamine,glucosamine,glutamine,hydrocortisone,L-glutamic acid,norepinephrine,palmitic acid	10
Cell Signaling,Molecular Transport,Vitamin and Mineral Metabolism	Entrance of Ca2+	0.00173	5-hydroxytryptamine,D-sphingosine,glucosamine,L-glutamic acid,quinolinic acid	5
Gastrointestinal Disease,Organismal Injury and Abnormalities	Periodontal disease	0.00182	acetaminophen,citric acid,hyaluronic acid,inosine,testosterone	5
Digestive System Development and Function,Organ Morphology	Contraction of ileum	0.00185	5-hydroxytryptamine,testosterone	2
Reproductive System Development and Function	Menopause	0.00185	17-alpha-ethinylestradiol,dehydroisoandrosterone,hyaluronic acid	3
Endocrine System Disorders,Organismal Injury and Abnormalities	Addison disease	0.00185	dehydroisoandrosterone,hydrocortisone	2
Endocrine System Development and Function,Small Molecule Biochemistry	Synthesis of melatonin	0.00185	dopamine,norepinephrine	2
Cardiovascular System Development and Function	Response of aorta	0.00185	5-hydroxytryptamine,norepinephrine	2
Endocrine System Development and Function,Lipid Metabolism,Molecular Transport,Small Molecule Biochemistry	Concentration of androstenedione	0.00185	17-alpha-ethinylestradiol,dehydroisoandrosterone,hydrocortisone	3
Nervous System Development and Function	Anesthesia	0.00185	acetaminophen,norepinephrine,uridine	3
Cell Cycle,Hepatic System Development and Function	Arrest in cell cycle progression of hepatocytes	0.00185	L-glutamic acid,L-proline	2
Cell Morphology,Nervous System Development and Function	Modulation of neurons	0.00185	5-hydroxytryptamine,L-glutamic acid	2
Cell Death and Survival	Cell death of cholinergic neurons	0.00185	norepinephrine,quinolinic acid	2
Cell-To-Cell Signaling and Interaction,Cellular Function and Maintenance,Hematological System Development and Function,Inflammatory Response	Phagocytosis by macrophages	0.00188	5-hydroxytryptamine,cyclic AMP,D-sphingosine,norepinephrine,resolvin D5,uric acid	6
Cardiovascular System Development and Function,Tissue Morphology	Permeability of blood vessel	0.00192	5-hydroxytryptamine,dopamine,inosine,leukotriene D4,leukotriene E4	5
Reproductive System Development and Function	Maturation of reproductive tract	0.00199	cyclic AMP,hyaluronic acid,hydrocortisone,linoleic acid	4
DNA Replication, Recombination, and Repair	Metabolism of DNA	0.002	2-methoxyestrone,4-phenylbutyric acid,acetaminophen,cyclic AMP,dinoprost,GMP,L-glutamic acid,mycophenolic acid,NAD+,palmitic acid,quinolinic acid,testosterone,uric acid	13
Cellular Function and Maintenance,Molecular Transport	Flux of inorganic cation	0.00201	4-hydroxynonenal,5-hydroxytryptamine,cyclic AMP,dopamine,glucosamine,L-glutamic acid,leukotriene D4,N-acetylglucosamine,N-palmitoylglycine,palmitic acid,quinolinic acid,uric acid	12
Skeletal and Muscular System Development and Function	Size of muscle	0.00203	creatine,dinoprost,glutamine,linoleic acid,norepinephrine,testosterone	6
Cell-To-Cell Signaling and Interaction,Nervous System Development and Function	Activation of neuroglia	0.00203	carnosine,dopamine,hyaluronic acid,L-glutamic acid,palmitic acid,quinolinic acid,sinapinic acid	7
Free Radical Scavenging,Small Molecule Biochemistry	Production of hydrogen peroxide	0.00204	dopamine,L-glutamic acid,levodopa,NAD+,palmitic acid	5
Cell Death and Survival,Skeletal and Muscular Disorders	Cell death of muscle cells	0.0021	4-hydroxynonenal,4-phenylbutyric acid,5-hydroxytryptamine,creatine,D-sphingosine,dehydroisoandrosterone,hyaluronic acid,mevalonolactone,NAD+,norepinephrine,palmitic acid,testosterone	12
Cancer,Cellular Development,Cellular Growth and Proliferation,Organismal Injury and Abnormalities,Tumor Morphology	Proliferation of tumor cells	0.00212	5'-methylthioadenosine,cyclic AMP,dehydroisoandrosterone,dinoprost,galangin,hyaluronic acid,L-carnitine,L-methionine,leukotriene D4,linoleic acid,norepinephrine,palmitic acid,testosterone	13
Behavior	Stereotypy	0.00212	kynurenic acid,levodopa,norepinephrine	3
Amino Acid Metabolism,Molecular Transport,Small Molecule Biochemistry	Uptake of glutamine family amino acid	0.00218	guanosine,N-acetylglucosamine,quinolinic acid,xanthurenic acid	4
Cell Morphology,Cellular Function and Maintenance	Transmembrane potential of mitochondria	0.00218	17-alpha-ethinylestradiol,acetaminophen,cyclic AMP,glutamine,L-carnitine,L-glutamic acid,levodopa,oxypurinol,palmitic acid,vitamin A	10
Molecular Transport	Export of molecule	0.00219	17-alpha-ethinylestradiol,4-phenylbutyric acid,cyclic AMP,dihydrotetrabenazine,dopamine,L-glutamic acid,L-methionine,linoleic acid,neopterin,norepinephrine,testosterone,uric acid	12
Cellular Function and Maintenance	Engulfment of phagocytes	0.0022	5-hydroxytryptamine,cyclic AMP,D-sphingosine,N-acetylglucosamine,norepinephrine,resolvin D5,uric acid	7
Behavior	Hypolocomotion	0.00225	dopamine,levodopa	2
Cell Death and Survival	Apoptosis of medium spiny neurons	0.00225	dopamine,L-glutamic acid	2
Cell-To-Cell Signaling and Interaction,Nervous System Development and Function	Firing of pyramidal neurons	0.00225	5-hydroxytryptamine,norepinephrine	2
Drug Metabolism,Small Molecule Biochemistry	Binding of haloperidol	0.00225	dehydroisoandrosterone,testosterone	2
Molecular Transport	Release of mitochondrial DNA	0.00225	palmitic acid,uric acid	2
Cell Morphology,Cellular Function and Maintenance	Autophagy of pancreatic cancer cell lines	0.00225	4-phenylbutyric acid,palmitic acid	2
Neurological Disease,Organismal Injury and Abnormalities,Psychological Disorders	Abnormal involuntary movement	0.00225	dopamine,levodopa	2
Cell Cycle,Gene Expression	Binding of heat shock element	0.00225	glutamine,testosterone	2
Carbohydrate Metabolism	Release of carbohydrate	0.00227	dehydroisoandrosterone,homogentisic acid,norepinephrine,palmitic acid	4
Cellular Compromise	Permeability transition of mitochondria	0.00228	3,4-dihydroxymandelaldehyde,4-hydroxynonenal,acetaminophen,creatine,NAD+	5
Cancer,Cell Death and Survival,Organismal Injury and Abnormalities,Tumor Morphology	Necrosis of malignant tumor	0.00232	acetaminophen,cyclic AMP,delta-aminolevulinic acid,galangin,glutamine,guanosine,indolepropionic acid,inosine,L-glutamic acid,palmitic acid,uridine,vitamin A	12
Cellular Compromise	Oxidative stress response of cells	0.00237	4-hydroxynonenal,acetaminophen,dopamine,glutamine,L-glutamic acid,N-acetyl-4-benzoquinoneimine,palmitic acid	7
Cell-To-Cell Signaling and Interaction	Response of myeloid cells	0.00246	5-hydroxytryptamine,7-hydroxycoumarin,cyclic AMP,D-sphingosine,glutamine,hyaluronic acid,norepinephrine,resolvin D5,uric acid	9
Cell Morphology,Skeletal and Muscular System Development and Function	Contraction of muscle cells	0.00248	5-hydroxytryptamine,cyclic AMP,dinoprost,norepinephrine	4
Cell-To-Cell Signaling and Interaction,Hematological System Development and Function,Immune Cell Trafficking,Inflammatory Response	Activation of macrophages	0.00251	acetaminophen,carnosine,dopamine,hyaluronic acid,L-glutamic acid,palmitic acid,quinolinic acid,testosterone,uric acid	9
Carbohydrate Metabolism,Molecular Transport,Small Molecule Biochemistry	Concentration of D-glucose	0.00252	4-phenylbutyric acid,5-hydroxytryptamine,creatine,dehydroisoandrosterone,glutamine,hydrocortisone,L-glutamine,norepinephrine,testosterone,tyramine	10
Cell Death and Survival	Cell death of neuroblastoma cell lines	0.00253	4-phenylbutyric acid,dopamine,L-glutamic acid,linoleic acid,testosterone,thymidine,tyramine	7
Cellular Compromise	Stress response of cells	0.00253	4-hydroxynonenal,4-phenylbutyric acid,acetaminophen,D-sphingosine,dopamine,glutamine,L-glutamic acid,N-acetyl-4-benzoquinoneimine,palmitic acid	9
Cell Death and Survival	Apoptosis of neutrophils	0.00258	acetaminophen,carnosine,hyaluronic acid,NAD+,uric acid	5
Cell Death and Survival	Cell viability of brain cells	0.00262	cyclic AMP,dehydroisoandrosterone,dopamine,L-glutamic acid,levodopa	5
Lipid Metabolism,Small Molecule Biochemistry	Turnover of phospholipid	0.00262	dinoprost,dopamine,palmitic acid	3
Energy Production,Molecular Transport,Nucleic Acid Metabolism,Small Molecule Biochemistry	Transport of ATP	0.00269	creatine,norepinephrine	2
Drug Metabolism,Endocrine System Development and Function,Lipid Metabolism,Molecular Transport,Small Molecule Biochemistry	Accumulation of progesterone	0.00269	dinoprost,testosterone	2
Cardiovascular System Development and Function,Tissue Morphology	Contraction of mesenteric artery	0.00269	5-hydroxytryptamine,norepinephrine	2
Behavior	Rotarod-walking behavior	0.00269	creatine,levodopa	2
Cell-To-Cell Signaling and Interaction,Cellular Growth and Proliferation,Nervous System Development and Function	Excitation of orexin neurons	0.00269	glutamine,L-proline	2
Infectious Diseases,Inflammatory Disease,Neurological Disease	Postpoliomyelitis syndrome	0.00269	citrulline,L-carnitine	2
Cellular Growth and Proliferation	Cytostasis of melanoma cell lines	0.00269	4-phenylbutyric acid,phenylacetic acid	2
Organismal Injury and Abnormalities,Reproductive System Disease	Subfertility	0.00269	dehydroisoandrosterone,testosterone	2
Cell-To-Cell Signaling and Interaction	Sensitization of neurons	0.00269	5-hydroxytryptamine,glutamine	2
Cardiovascular System Development and Function,Tissue Morphology	Contraction of portal vein	0.00269	5-hydroxytryptamine,norepinephrine	2
Infectious Diseases	Severe sepsis	0.00269	dopamine,hydrocortisone,L-carnitine,norepinephrine	4
Cell Death and Survival,Cellular Compromise	Cytotoxicity of leukocytes	0.00279	cyclic AMP,hyaluronic acid,NAD+,norepinephrine,testosterone,uric acid	6
Carbohydrate Metabolism,Molecular Transport,Small Molecule Biochemistry	Release of glycerol	0.00281	dehydroisoandrosterone,norepinephrine,palmitic acid	3
Cancer,Organismal Injury and Abnormalities	Hyperplasia of exocrine cells	0.00281	cyclic AMP,testosterone,uric acid	3
Neurological Disease	Dyskinesia	0.00281	4-hydroxynonenal,4-phenylbutyric acid,citric acid,citrulline,creatine,cyclic AMP,dopamine,hydrocortisone,kynurenic acid,L-methionine,levodopa,linoleic acid,neopterin,paliperidone,quinolinic acid,testosterone	16
Cell-To-Cell Signaling and Interaction,Hematological System Development and Function	Activation of myeloid cells	0.00288	5'-methylthioadenosine,acetaminophen,carnosine,cyclic AMP,dopamine,hyaluronic acid,L-glutamic acid,palmitic acid,quinolinic acid,testosterone,uric acid	11
Cellular Development,Embryonic Development,Organ Development,Organismal Development,Reproductive System Development and Function	Maturation of germ cells	0.00292	cyclic AMP,hyaluronic acid,hydrocortisone,linoleic acid	4
Cellular Function and Maintenance,Inflammatory Response	Phagocytosis	0.00296	5-hydroxytryptamine,cyclic AMP,cysteinylglycine,D-sphingosine,hyaluronic acid,leukotriene D4,norepinephrine,palmitic acid,resolvin D5,uric acid	10
Cell Death and Survival,Nervous System Development and Function	Survival of sensory neurons	0.003	cyclic AMP,flupirtine,L-glutamic acid,quinolinic acid	4
Gastrointestinal Disease,Inflammatory Disease,Organismal Injury and Abnormalities	Periodontitis	0.003	hyaluronic acid,inosine,testosterone	3
Neurological Disease	Movement Disorders	0.00311	4-hydroxy-3-methoxyphenylacetic acid,4-hydroxynonenal,4-phenylbutyric acid,5-hydroxyindol-3-acetic acid,5-hydroxytryptamine,acetaminophen,citric acid,citrulline,creatine,cyclic AMP,dopamine,glutamine,hydrocortisone,inosine,kynurenic acid,L-glutamic acid,L-methionine,levodopa,linoleic acid,neopterin,norepinephrine,paliperidone,quinolinic acid,testosterone,uric acid	25
Cell-To-Cell Signaling and Interaction,Hematological System Development and Function,Immune Cell Trafficking,Inflammatory Response,Nervous System Development and Function	Activation of microglia	0.00312	carnosine,dopamine,L-glutamic acid,palmitic acid,quinolinic acid	5
Cell-To-Cell Signaling and Interaction,Nervous System Development and Function	Activation of synapse	0.00317	5-hydroxytryptamine,glutamine	2
Developmental Disorder,Hereditary Disorder,Metabolic Disease,Organismal Injury and Abnormalities	Niemann-Pick disease type C1	0.00317	D-sphingosine,levodopa	2
Neurological Disease,Organismal Injury and Abnormalities	Injury of spinal cord	0.00317	levodopa,testosterone	2
Cellular Assembly and Organization	Expansion of endoplasmic reticulum	0.00317	4-phenylbutyric acid,palmitic acid	2
Molecular Transport,Nucleic Acid Metabolism,Small Molecule Biochemistry	Quantity of AMP	0.00317	creatine,cyclic AMP	2
Cardiovascular System Development and Function,Tissue Morphology	Contraction of artery	0.0032	5-hydroxytryptamine,dinoprost,norepinephrine	3
Hereditary Disorder,Neurological Disease,Organismal Injury and Abnormalities,Psychological Disorders,Skeletal and Muscular Disorders	Huntington Disease	0.00331	4-hydroxynonenal,4-phenylbutyric acid,citric acid,citrulline,creatine,cyclic AMP,dopamine,hydrocortisone,kynurenic acid,levodopa,linoleic acid,neopterin,quinolinic acid,testosterone	14
Lipid Metabolism,Small Molecule Biochemistry	Binding of lipid	0.0034	4-hydroxynonenal,dopamine,hyaluronic acid,hydrocortisone,L-carnitine,norepinephrine	6
Lipid Metabolism,Small Molecule Biochemistry	Hydrolysis of glycosphingolipid	0.0034	D-sphingosine,L-glutamic acid,palmitic acid	3
Cellular Function and Maintenance	Engulfment of cells	0.00341	5-hydroxytryptamine,cyclic AMP,cysteinylglycine,D-sphingosine,hyaluronic acid,L-glutamic acid,leukotriene D4,N-acetylglucosamine,norepinephrine,palmitic acid,resolvin D5,uric acid	12
Neurological Disease,Organismal Injury and Abnormalities,Psychological Disorders,Skeletal and Muscular Disorders	Parkinson's disease	0.0036	4-hydroxy-3-methoxyphenylacetic acid,5-hydroxyindol-3-acetic acid,5-hydroxytryptamine,creatine,dopamine,inosine,levodopa,uric acid	8
Lipid Metabolism,Molecular Transport,Nucleic Acid Metabolism,Small Molecule Biochemistry	Concentration of acyl-coenzyme A	0.00362	citric acid,glutamine,palmitic acid	3
Cellular Function and Maintenance,Inflammatory Response	Efferocytosis	0.00362	5-hydroxytryptamine,D-sphingosine,uric acid	3
Hematological Disease,Immunological Disease,Organismal Injury and Abnormalities,Respiratory Disease	Leukocytosis of airway	0.00368	glutamine,uric acid	2
Cellular Development,Cellular Growth and Proliferation,Endocrine System Development and Function,Nervous System Development and Function,Organ Development	Proliferation of anterior pituitary cells	0.00368	cyclic AMP,dopamine	2
Nervous System Development and Function	Protection of hippocampal neurons	0.00368	creatine,L-glutamic acid	2
Amino Acid Metabolism,Protein Synthesis,Small Molecule Biochemistry	Incorporation of L-amino acid	0.00368	creatine,hydrocortisone	2
Cell-To-Cell Signaling and Interaction,Hematological System Development and Function,Hematopoiesis	Hemagglutination of red blood cells	0.00368	chitobiose,N-acetylglucosamine	2
Cell Signaling,Nucleic Acid Metabolism,Small Molecule Biochemistry	Activation of cyclic AMP	0.00368	cyclic AMP,dopamine	2
Free Radical Scavenging,Lipid Metabolism,Small Molecule Biochemistry	Production of lipid peroxide	0.00368	dopamine,L-methionine	2
Nervous System Development and Function	Synaptic potentiation of mossy fibers	0.00368	5-hydroxytryptamine,L-glutamic acid	2
Cellular Function and Maintenance	Movement of mitochondria	0.00368	5-hydroxytryptamine,dopamine	2
Cell-To-Cell Signaling and Interaction,Nervous System Development and Function	Long term synaptic depression	0.00369	5-hydroxytryptamine,cyclic AMP,dopamine,L-glutamic acid,levodopa	5
Behavior	Conditioning	0.00371	5-hydroxytryptamine,dehydroisoandrosterone,dopamine,levodopa,linoleic acid,norepinephrine,testosterone	7
Cell Death and Survival	Cell death of central nervous system cells	0.00375	4-hydroxynonenal,5-aminovaleric acid,cyclic AMP,dityrosine,dopamine,kynurenic acid,L-glutamic acid,L-methionine,NAD+,uric acid	10
Neurological Disease,Organismal Injury and Abnormalities	Brain atrophy	0.00383	4-phenylbutyric acid,creatine,hydrocortisone,quinolinic acid	4
Cancer	Hyperplasia of exocrine gland	0.00383	cyclic AMP,dehydroisoandrosterone,testosterone,uric acid	4
Carbohydrate Metabolism	Turnover of carbohydrate	0.00384	5-hydroxytryptamine,dinoprost,dopamine	3
Cellular Development,Connective Tissue Development and Function,Tissue Development	Differentiation of stromal cells	0.00384	creatine,cyclic AMP,hydrocortisone	3
Cell-To-Cell Signaling and Interaction,Nervous System Development and Function	Synaptic transmission of hippocampal cells	0.00384	cyclic AMP,glutamine,L-glutamic acid	3
Molecular Transport	Transport of molecule	0.0041	17-alpha-ethinylestradiol,17beta-estradiol-17-beta-D-glucuronide,4-hydroxynonenal,4-phenylbutyric acid,5-hydroxytryptamine,citric acid,creatine,cyclic AMP,D-sphingosine,dehydroisoandrosterone,dihydrotetrabenazine,dinoprost,dopamine,glutamine,glycocyamine,guanosine,hydrocortisone,kynurenic acid,L-glutamic acid,L-methionine,L-tyrosine,leucovorin,levodopa,linoleic acid,N-acetylglucosamine,N-acetylpu…	35
Cell Death and Survival,Skeletal and Muscular Disorders	Apoptosis of muscle cells	0.00415	4-phenylbutyric acid,5-hydroxytryptamine,D-sphingosine,dehydroisoandrosterone,hyaluronic acid,norepinephrine,palmitic acid,testosterone	8
Cell Death and Survival	Apoptosis	0.00416	17-alpha-ethinylestradiol,2'-deoxyadenosine,2-methoxyestrone,4-hydroxynonenal,4-phenylbutyric acid,5-hydroxytryptamine,acetaminophen,carnosine,citric acid,cyclic AMP,cytosine,D-sphingosine,dehydroisoandrosterone,delta-aminolevulinic acid,deoxycytidine,dinoprost,dopamine,galangin,glucosamine,glutamine,glycodeoxycholic acid,guanosine,homogentisic acid,hyaluronic acid,hydrocortisone,indoleacetic aci…	52
Cell-To-Cell Signaling and Interaction,Cellular Function and Maintenance,Inflammatory Response	Phagocytosis of cells	0.00419	5-hydroxytryptamine,cyclic AMP,cysteinylglycine,D-sphingosine,hyaluronic acid,leukotriene D4,norepinephrine,resolvin D5,uric acid	9
Cellular Development,Cellular Growth and Proliferation,Hematological System Development and Function,Lymphoid Tissue Structure and Development	Cell proliferation of T lymphocytes	0.00422	5-hydroxytryptamine,cyclic AMP,D-sphingosine,dehydroisoandrosterone,glutamine,hyaluronic acid,linoleic acid,N-acetylglucosamine,NAD+,norepinephrine,palmitic acid,quinolinic acid,thymidine,vitamin A	14
Cell-To-Cell Signaling and Interaction,Nervous System Development and Function	Activation of hippocampal cells	0.00423	glucosamine,norepinephrine	2
Embryonic Development,Organ Development,Organismal Development,Reproductive System Development and Function,Tissue Development	Growth of preantral follicle	0.00423	dehydroisoandrosterone,testosterone	2
Cell-To-Cell Signaling and Interaction,Small Molecule Biochemistry	Synthesis of 5-hydroxytryptamine	0.00423	dopamine,indoleacetic acid	2
Behavior	Place aversion	0.00423	norepinephrine,testosterone	2
Cell Cycle,Endocrine System Development and Function	Cell cycle progression of endocrine cell lines	0.00423	cyclic AMP,hydrocortisone	2
Inflammatory Disease,Inflammatory Response,Organismal Injury and Abnormalities,Renal and Urological Disease	Pyelonephritis	0.00423	L-carnitine,testosterone	2
Behavior	Aversive behavior	0.00431	linoleic acid,norepinephrine,testosterone	3
Amino Acid Metabolism,Molecular Transport,Small Molecule Biochemistry	Uptake of L-glutamic acid	0.00431	guanosine,quinolinic acid,xanthurenic acid	3
Cell Death and Survival	Cell viability of cerebral cortex cells	0.00442	dehydroisoandrosterone,dopamine,L-glutamic acid,levodopa	4
Neurological Disease	Progressive motor neuropathy	0.0045	4-hydroxy-3-methoxyphenylacetic acid,5-hydroxyindol-3-acetic acid,5-hydroxytryptamine,acetaminophen,creatine,D-sphingosine,dopamine,hydrocortisone,inosine,kynurenic acid,L-carnitine,L-glutamic acid,levodopa,uric acid	14
Lipid Metabolism,Small Molecule Biochemistry,Vitamin and Mineral Metabolism	Synthesis of terpenoid	0.00454	5-hydroxytryptamine,cyclic AMP,dehydroisoandrosterone,dinoprost,dopamine,hydrocortisone,phenylacetic acid,testosterone,vitamin A	9
Cardiovascular System Development and Function,Hematological System Development and Function	Blood pressure	0.0046	5-hydroxytryptamine,dopamine,kynurenic acid,L-glutamic acid,linoleic acid,norepinephrine,oxypurinol,terbutaline,testosterone,tyramine	10
Neurological Disease,Skeletal and Muscular Disorders	Motor dysfunction	0.00468	acetaminophen,creatine,dopamine,levodopa,norepinephrine,paliperidone,quinolinic acid	7
Cancer,Cellular Development,Cellular Growth and Proliferation,Organismal Injury and Abnormalities,Tumor Morphology	Proliferation of cancer cells	0.00479	5'-methylthioadenosine,dehydroisoandrosterone,dinoprost,galangin,hyaluronic acid,L-carnitine,L-methionine,leukotriene D4,palmitic acid,testosterone	10
Cellular Assembly and Organization,DNA Replication, Recombination, and Repair	Quantity of centrosome	0.00481	2'-deoxyadenosine,deoxycytidine,thymidine	3
Hereditary Disorder,Neurological Disease,Organismal Injury and Abnormalities,Skeletal and Muscular Disorders	Spinal muscular atrophy	0.00481	creatine,L-carnitine,testosterone	3
Amino Acid Metabolism,Small Molecule Biochemistry	Binding of amino acids	0.00481	creatine,norepinephrine	2
Endocrine System Disorders,Organismal Injury and Abnormalities,Reproductive System Disease	Diminished ovarian reserve	0.00481	dehydroisoandrosterone,testosterone	2
Lipid Metabolism,Molecular Transport,Small Molecule Biochemistry	Quantity of cardiolipin	0.00481	linoleic acid,palmitic acid	2
Cardiovascular System Development and Function	Contractility of artery	0.00481	5-hydroxytryptamine,norepinephrine	2
Cell Death and Survival,Hepatic System Development and Function	Cell viability of hepatocytes	0.00481	L-methionine,palmitic acid	2
Hair and Skin Development and Function,Organ Development	Growth of skin	0.00483	4-phenylbutyric acid,cyclic AMP,hyaluronic acid,hydrocortisone,testosterone,thymidine,vitamin A	7
Cellular Growth and Proliferation,Connective Tissue Development and Function,Tissue Development	Proliferation of connective tissue cells	0.00488	4-phenylbutyric acid,5-hydroxytryptamine,cyclic AMP,dehydroisoandrosterone,dinoprost,enalaprilat,homogentisic acid,hyaluronic acid,L-carnitine,leukotriene D4,norepinephrine,taurolithocholate-3-sulfate,testosterone,thymidine	14
Cell-To-Cell Signaling and Interaction,Hematological System Development and Function,Immune Cell Trafficking,Inflammatory Response	Activation of phagocytes	0.005	5'-methylthioadenosine,acetaminophen,carnosine,cyclic AMP,dopamine,hyaluronic acid,L-glutamic acid,palmitic acid,quinolinic acid,testosterone,uric acid	11
Cell Death and Survival,Organismal Injury and Abnormalities,Renal and Urological Disease	Apoptosis of tubular cells	0.00508	guanosine,norepinephrine,palmitic acid	3
Cellular Development,Cellular Growth and Proliferation,Organ Development,Skeletal and Muscular System Development and Function,Tissue Development	Proliferation of muscle cells	0.00512	3-nitro-L-tyrosine,4-hydroxynonenal,4-phenylbutyric acid,5-hydroxytryptamine,dehydroisoandrosterone,dinoprost,genipin,hyaluronic acid,linoleic acid,norepinephrine,palmitic acid,testosterone,uric acid	13
Cancer,Cell Death and Survival,Organismal Injury and Abnormalities,Tumor Morphology	Cell death of tumor cells	0.00523	acetaminophen,cyclic AMP,delta-aminolevulinic acid,galangin,glutamine,guanosine,hyaluronic acid,indolepropionic acid,inosine,L-glutamic acid,palmitic acid,uridine,vitamin A	13
Gastrointestinal Disease,Inflammatory Disease,Inflammatory Response,Organismal Injury and Abnormalities	Inflammation of mucosa	0.00535	acetaminophen,glutamine,hydrocortisone,leucovorin,mesalamine	5
Free Radical Scavenging,Molecular Transport	Quantity of hydrogen peroxide	0.00535	dehydroisoandrosterone,L-glutamic acid,uric acid	3
Cell Morphology,Cellular Assembly and Organization,Cellular Function and Maintenance	Reorganization of filaments	0.00535	hydrocortisone,linoleic acid,testosterone	3
Organismal Injury and Abnormalities,Renal and Urological Disease	Homocystinuria	0.00543	L-homocysteic acid,L-methionine	2
Cellular Assembly and Organization	Opening of permeability transition pores	0.00543	N-acetylserotonin,palmitic acid	2
Cellular Development,Cellular Growth and Proliferation,Connective Tissue Development and Function,Tissue Development	Proliferation of adipoblasts	0.00543	dehydroisoandrosterone,norepinephrine	2
Post-Translational Modification,Protein Trafficking	Binding of protein fragment	0.00543	hydrocortisone,testosterone	2
Cell-To-Cell Signaling and Interaction,Inflammatory Response	Immune response of phagocytes	0.00552	5-hydroxytryptamine,7-hydroxycoumarin,cyclic AMP,D-sphingosine,hyaluronic acid,norepinephrine,resolvin D5,uric acid	8
Lipid Metabolism,Molecular Transport,Small Molecule Biochemistry	Efflux of cholesterol	0.00557	4-phenylbutyric acid,cyclic AMP,linoleic acid,neopterin,testosterone	5
Cardiovascular System Development and Function,Tissue Morphology	Permeability of vascular system	0.00562	5-hydroxytryptamine,dopamine,inosine,leukotriene D4,leukotriene E4,uric acid	6
Lipid Metabolism,Molecular Transport,Small Molecule Biochemistry	Deposition of lipid	0.00563	hydrocortisone,palmitic acid,testosterone	3
Cell Death and Survival	Apoptosis of chondrocytes	0.00563	dehydroisoandrosterone,hyaluronic acid,L-glutamic acid	3
Cellular Development,Cellular Growth and Proliferation	Proliferation of prostate cancer cell lines	0.00581	4-hydroxynonenal,cyclic AMP,dehydroisoandrosterone,glucosamine,hyaluronic acid,hydrocortisone,L-glutamic acid,leucovorin,linoleic acid,testosterone	10
Cell Death and Survival	Cell death of tumor cell lines	0.00582	2'-deoxyadenosine,4-hydroxynonenal,4-phenylbutyric acid,5-hydroxytryptamine,acetaminophen,citric acid,cyclic AMP,D-sphingosine,dehydroisoandrosterone,deoxycytidine,dopamine,doxifluridine,glucosamine,glutamine,glycodeoxycholic acid,hyaluronic acid,hydrocortisone,indoleacetic acid,L-glutamic acid,L-glutamine,L-methionine,L-tyrosine,leucovorin,linoleic acid,mycophenolic acid,NAD+,palmitic acid,pheny…	34
Behavior,Nervous System Development and Function	Memory	0.00591	5-hydroxytryptamine,dehydroisoandrosterone,dopamine,hydrocortisone,L-glutamic acid,levodopa,norepinephrine,quinolinic acid	8
Small Molecule Biochemistry	Release of hormone	0.00592	5-hydroxytryptamine,dopamine,norepinephrine	3
Energy Production,Lipid Metabolism,Small Molecule Biochemistry	Beta-oxidation of fatty acid	0.00597	4-phenylbutyric acid,linoleic acid,norepinephrine,phenylacetic acid	4
Post-Translational Modification	Tyrosine nitration of protein	0.00609	acetaminophen,L-carnitine,uric acid	3
Drug Metabolism,Endocrine System Development and Function,Lipid Metabolism,Small Molecule Biochemistry	Binding of beta-estradiol	0.00609	dopamine,norepinephrine	2
Cellular Development,Cellular Growth and Proliferation	Cell proliferation of pituitary cancer cell lines	0.00609	5-hydroxytryptamine,dopamine	2
Lipid Metabolism,Molecular Transport,Nucleic Acid Metabolism,Small Molecule Biochemistry	Concentration of acetyl-coenzyme A	0.00609	glutamine,palmitic acid	2
Endocrine System Development and Function,Lipid Metabolism,Molecular Transport,Small Molecule Biochemistry	Quantity of 2-arachidonoylglycerol	0.00609	5-hydroxytryptamine,linoleic acid	2
DNA Replication, Recombination, and Repair	Modification of genomic DNA	0.00609	S-adenosylhomocysteine,uric acid	2
Developmental Disorder,Gastrointestinal Disease,Hepatic System Disease,Organismal Injury and Abnormalities	Biliary atresia	0.00609	linoleic acid,palmitic acid	2
Cardiovascular Disease,Cellular Compromise,Organismal Injury and Abnormalities,Skeletal and Muscular Disorders,Tissue Morphology	Degeneration of cardiomyocytes	0.00609	glutamine,L-glutamine	2
Cell Death and Survival	Cell death of astrocytes	0.00622	L-glutamic acid,NAD+,uric acid	3
Cell-To-Cell Signaling and Interaction,Skeletal and Muscular System Development and Function	Activation of muscle cells	0.00622	creatine,dehydroisoandrosterone,N-acetylglucosamine	3
Carbohydrate Metabolism	Synthesis of glycogen	0.00636	glucosamine,hydrocortisone,linoleic acid,palmitic acid	4
Cell Death and Survival	Cell death of heart cell lines	0.00653	5-hydroxytryptamine,palmitic acid,testosterone	3
Carbohydrate Metabolism	Activation of etoposide	0.00655	4-phenylbutyric acid	1
Lipid Metabolism,Molecular Transport,Small Molecule Biochemistry	Accumulation of dihydrotestosterone	0.00655	testosterone	1
Amino Acid Metabolism,Drug Metabolism,Molecular Transport,Nucleic Acid Metabolism,Small Molecule Biochemistry	Accumulation of pemetrexed	0.00655	leucovorin	1
Cellular Compromise	Acidification of epithelial cell lines	0.00655	uridine	1
Infectious Diseases,Respiratory Disease	Acute upper respiratory tract infection	0.00655	vitamin A	1
Lipid Metabolism,Molecular Transport,Small Molecule Biochemistry,Vitamin and Mineral Metabolism	Absorption of beta-carotene	0.00655	vitamin A	1
Developmental Disorder,Organismal Injury and Abnormalities,Reproductive System Disease	Abortion of embryo	0.00655	hydrocortisone	1
Cellular Compromise	Acidification of embryonic cell lines	0.00655	uridine	1
Cell-To-Cell Signaling and Interaction,Endocrine System Development and Function,Nervous System Development and Function,Organ Development	Activation of anterior pituitary cells	0.00655	L-glutamic acid	1
Cell-To-Cell Signaling and Interaction	Adhesion of Bacille Calmette-Guerin	0.00655	hyaluronic acid	1
